# Supplementary material for: Integrative multi-omics reveals a regulatory and exhausted T-cell landscape in CLL and identifies galectin-9 as an immunotherapy target
Source: Nat Commun. 2025 Aug 7;16:7271. doi: 10.1038/s41467-025-61822-x (PMC12331977; doi:10.1038/s41467-025-61822-x)
Supplement: Supplementary file 5 — Supplementary Data 3 [file 41467_2025_61822_MOESM5_ESM.xlsx]

## Sheet: Clusters_CyTOF
CyTOF
Cluster	Subset name	Functionality	Lineage
1	CD4 TN	Naïve	CD4+
2	CD8 TN		CD8+
3	CD4 TCM1 CCR7	Central memory	CD4+
4	CD4 TCM2 CD25		CD4+
5	CD4 TCM3		CD4+
6	CD8 TCM		CD8+
7	CD4 TEM TBET	Effector memory	CD4+
8	CD4 TEM CD56	Cytotoxic	CD4+
9	CD4 TEM CTLA4	Effector memory	CD4+
10	CD4 TEM CD39		CD4+
11	CD4 TEM PD1		CD4+
12	CD4 TEM GZMK	Cytotoxic	CD4+
13	TPR	Proliferating	Mixed
14	CD8 TEM TBET GZMK	Cytotoxic	CD8+
15	CD8 TEM TBET	Effector memory	CD8+
16	CD8 TEM GZMK	Cytotoxic	CD8+
17	CD8 TEX CD39	Cytotoxic/ exhausted	CD8+
18	CD8 TEX CD38		CD8+
19	DN TEM KLRG1	Cytotoxic	DN
20	DN TEM HELIOS	Double Negative cytotoxic	CD4-CD8-
21	TEM ICOS	Cytotoxic	Mixed
22	CD8 TEMRA TBET		CD8+
23	CD8 TEMRA CD56	Effector memory	CD8+
24	DN TEMRA CD38	Double Negative cytotoxic	CD4-CD8-
25	DN TEMRA TBET	Effector memory	DN
26	CD4 TFH	Follicular T helper	CD4+
27	CD4 TREG CM1	Regulatory	CD4+
28	CD4 TREG CM2		CD4+
29	CD4 TREG PD1		CD4+
30	CD4 TREG CD39		CD4+

## Sheet: Clusters_scRNAseq
scRNA-seq
PB and LNs					LNs
Cluster	Subset name	Functionality	Lineage		Cluster	Subset name	Functionality	Lineage
C0	CD8 TPEX	Cytotoxic	CD8+		C0	CD4 TN	Naïve	CD4+
C1	CD4 TCM1	Conventional T helper	CD4+		C1	CD4 TCM CD69	Conventional T helper	CD4+
C2	CD4 TN	Naïve	CD4+		C2	CD8 TPEX	Cytotoxic	CD8+
C3	CD4 TEM	Cytotoxic	CD4+		C3	CD8 TEM		CD8+
C4	CD4 TCM2	Conventional T helper	CD8+		C4	CD4 TCM KLF2	Conventional T helper	CD4+
C5	CD8 TEM	Cytotoxic	CD8+		C5	CD4 TREG	Regulatory	CD4+
C6	CD8 TCM	Central memory	CD8+		C6	CD4 TFH	Follicular T helper	CD4+
C7	CD4 TREG	Regulatory			C7	CD8 TN	Naïve	CD8+
C8	CD4 TFH	Follicular T helper			C8	CD8 TEX	Terminally exhausted	CD8+
C10	MAIT	Mucosal-associated invariant	CD8+		C10	CD4 TEM GZMK	Cytotoxic	CD4+
C11	CD8 TN	Naïve	CD8+		C11	TPR	Proliferating	Mixed
C14	CD8 TEX	Terminally exhausted	CD8+
C15	TPR	Proliferatin	Mixed

## Sheet: Clusters_IF
Multiplex IF
Subset name	CD8 PD1+	CD8 PD1-	CD4 PD1+	CD4 PD1-	TREG	BPR	Myeloid
Positive for	CD45	CD45	CD45	CD45	CD45	CD45	CD45
	CD3D	CD3D	CD3D	CD3D	CD3D	CD20	CD68
	CD8A	CD8A	CD4	CD4	CD4	KI67	PD-L1
	CD45RO	CD45RO	CD45RO	CD45RO	CD45RO	PCNA	CD163
	PD-1		PD-1		FOXP3
Negative for	PCNA	PD-1	FOXP3	PD-1	PCNA	CD68	PCNA
	KI67	PCNA	PCNA	FOXP3	CD163	CD4	CD4
	CD68	KI67	KI67	PCNA	CD68	FOXP3	FOXP3
	CD4	CD68	CD68	KI67	CD8A	CD45RO	CD45RO
	FOXP3	CD4	CD8A	CD68		CD8a	CD8A
	CD163	FOXP3	CD163	CD8A		CD3D	CD3D
		CD163		CD163		PD-1	PD-1
Not considered	CD20	CD20	CD20	CD20	CD20	PD-L1	CD20
	PD-L1	PD-L1	PD-L1	PD-L1	PD-L1	CD163	PD-L1
	CD31	CD31	CD31	CD31	PD-1	CD31	KI67
					CD31		CD31
					KI67
