# Supplementary material for: Integrative multi-omics reveals a regulatory and exhausted T-cell landscape in CLL and identifies galectin-9 as an immunotherapy target
Source: Nat Commun. 2025 Aug 7;16:7271. doi: 10.1038/s41467-025-61822-x (PMC12331977; doi:10.1038/s41467-025-61822-x)
Supplement: Supplementary file 6 — Supplementary Data 4 [file 41467_2025_61822_MOESM6_ESM.xlsx]

## Sheet: Sheet1
Corrlation of T cell subsets defined by CyTOF with clinical parameters. Statistical significance was assessed via the Wilcoxon rank-sum test with Benjamini-Hochberg (BH) Procedure
	Sex		Age (>60)		Tumor load (>84)		IGHV		Treated		Rai (01 vs 234)		BINET (A vs BC)		time to treatment (>15.65)		alive
	pval	adj.pval	pval	adj.pval	pval	adj.pval	pval	adj.pval	pval	adj.pval	pval	adj.pval	pval	adj.pval	pval	adj.pval	pval	adj.pval
CD4 TREG CD39	0.441094	0.699406	0.00659646	0.0219882	0.242807	0.607017	0.863307	0.95847	0.623879	0.891255	0.297558	0.569171	0.272287	0.742601	0.128205	0.715058	0.553148	1
CD4 TREG CM2	0.698915	0.806441	0.000943102	0.00943102	0.182316	0.607017	0.604813	0.907219	0.30539	0.791874	0.156003	0.520009	0.442142	0.780251	0.208625	0.715058	0.735423	1
CD4 TCM1 CCR7	1	1	0.807701	0.835553	0.66072	0.861809	0.190251	0.887939	0.383742	0.822305	0.75387	0.86985	0.12884	0.552172	0.534965	0.775058	0.932792	1
CD4 TCM2 CD25	0.52844	0.699406	0.804887	0.835553	0.191224	0.607017	0.288817	0.887939	0.164597	0.791874	0.0294367	0.178817	0.535366	0.817139	0.749128	0.862263	0.431765	1
CD4 TCM3	0.280658	0.634797	0.0274627	0.0686569	0.548962	0.810655	0.436281	0.907219	0.734492	0.958033	0.893189	0.923988	0.17737	0.591234	0.0174825	0.524476	0.348555	1
CD4 TEM CTLA4	0.182954	0.498966	0.270056	0.352763	0.902009	0.936027	0.790553	0.95847	0.214963	0.791874	0.177349	0.532046	0.406688	0.762541	0.272106	0.715058	0.48301	1
CD4 TEM CD39	0.726264	0.80696	0.424988	0.509986	0.242807	0.607017	0.545701	0.907219	0.910106	1	0.823013	0.8818	0.657405	0.93915	0.710373	0.852448	1	1
CD4 TEM CD56	0.13357	0.40562	0.16055	0.240825	0.032426	0.349867	0.821149	0.95847	1	1	0.0298029	0.178817	0.500302	0.817139	0.558744	0.775058	0.447694	1
CD4 TEM PD1	0.837892	0.897741	0.561123	0.62347	0.66072	0.861809	0.604813	0.907219	0.343145	0.791874	0.297558	0.569171	0.12884	0.552172	0.382867	0.715058	1	1
CD4 TEM TBET	0.107151	0.40562	0.0837459	0.139576	0.0274184	0.349867	0.190251	0.887939	0.877325	1	0.0142759	0.178817	0.903892	1	0.382867	0.715058	0.662402	1
CD4 TFH	0.469349	0.699406	0.0682222	0.120392	0.842105	0.935673	1	1	0.134937	0.791874	0.256622	0.569171	0.10865	0.552172	1	1	0.0145769	0.437307
CD4 TN	0.538219	0.699406	0.0041264	0.020632	1	1	0.190251	0.887939	0.115266	0.791874	0.964396	0.964396	1	1	0.620047	0.775058	0.553148	1
CD4 TEM GZMK	0.0573148	0.40562	0.0143165	0.0429494	0.842105	0.935673	0.297326	0.887939	0.520807	0.822326	0.499828	0.71404	0.967849	1	1	1	0.932792	1
CD4 TREG CM1	0.925599	0.957516	0.270452	0.352763	0.548962	0.810655	0.666475	0.941378	0.472668	0.822326	0.443928	0.665893	0.544759	0.817139	0.259324	0.715058	0.230005	1
CD4 TREG PD1	0.498424	0.699406	0.000884933	0.00943102	0.567459	0.810655	0.894572	0.95847	0.728356	0.958033	0.745802	0.86985	0.385729	0.762541	0.164918	0.715058	0.895791	1
CD8 TCM	0.338518	0.634797	0.0460783	0.0987391	0.487477	0.810655	0.250754	0.887939	0.588874	0.883311	0.246745	0.569171	0.967039	1	0.4052	0.715058	1	1
CD8 TEMRA TBET	0.559525	0.699406	0.0318211	0.0734333	0.842105	0.935673	0.604813	0.907219	0.343145	0.791874	0.0436877	0.218438	0.0203488	0.305231	0.317599	0.715058	0.735423	1
CD8 TEMRA CD56	0.0606613	0.40562	0.0588803	0.110401	0.186317	0.607017	0.325578	0.887939	0.330075	0.791874	0.303558	0.569171	0.260105	0.742601	0.242771	0.715058	0.627789	1
CD8 TEM GZMK	0.315563	0.634797	0.203133	0.29019	0.842105	0.935673	0.931427	0.963546	0.426864	0.822326	0.219298	0.569171	0.840385	1	0.317599	0.715058	0.735423	1
CD8 TEM TBET GZMK	0.0799102	0.40562	0.536045	0.618513	0.0349867	0.349867	0.73044	0.952748	0.969929	1	0.129859	0.486971	0.351062	0.762541	0.620047	0.775058	0.497291	1
CD8 TEM TBET	0.624036	0.748843	0.143569	0.226688	0.14147	0.607017	0.0772357	0.887939	0.440229	0.822326	0.00829684	0.178817	0.321538	0.762541	0.798081	0.862263	0.57032	1
CD8 TEX CD39	0.338558	0.634797	0.00236967	0.014218	0.347534	0.744716	0.269443	0.887939	0.231579	0.791874	0.676823	0.86985	0.0148117	0.305231	0.0973193	0.715058	1	1
CD8 TEX CD38	0.0983867	0.40562	0.0542087	0.108417	0.315378	0.727796	0.489428	0.907219	0.969929	1	0.391297	0.665893	0.395041	0.762541	0.534965	0.775058	0.266125	1
CD8 TN	0.0154212	0.40562	0.000801717	0.00943102	0.904826	0.936027	0.863307	0.95847	0.343145	0.791874	0.75387	0.86985	0.777989	1	0.534965	0.775058	0.86597	1
DN TEMRA CD38	0.119897	0.40562	1	1	0.548962	0.810655	0.489428	0.907219	0.969929	1	0.443928	0.665893	0.840385	1	0.620047	0.775058	0.0655315	0.982972
DN TEMRA TBET	0.252528	0.631319	0.0194032	0.0529179	0.20507	0.607017	0.199481	0.887939	0.296894	0.791874	0.0780436	0.334472	0.740743	1	0.305085	0.715058	0.630657	1
DN TEM KLRG1	0.497956	0.699406	0.00616127	0.0219882	0.512517	0.810655	0.690344	0.941378	0.121978	0.791874	0.0259568	0.178817	0.125782	0.552172	0.370039	0.715058	0.43107	1
DN TEM HELIOS	0.513316	0.699406	0.00587272	0.0219882	0.496698	0.810655	0.386508	0.907219	0.520807	0.822326	0.443928	0.665893	0.0408827	0.408827	0.259324	0.715058	0.266125	1
TEM ICOS	0.135207	0.40562	0.323231	0.404039	0.242807	0.607017	0.0770053	0.887939	0.343145	0.791874	0.823013	0.8818	0.903892	1	0.804779	0.862263	0.44453	1
TPR	0.0928373	0.40562	0.00236967	0.014218	0.242807	0.607017	0.545701	0.907219	0.969929	1	0.75387	0.86985	0.17737	0.591234	0.0973193	0.715058	0.394866	1
Pval <0.05
Adj. Pval <0.01
