# Supplementary material for: Integrative multi-omics reveals a regulatory and exhausted T-cell landscape in CLL and identifies galectin-9 as an immunotherapy target
Source: Nat Commun. 2025 Aug 7;16:7271. doi: 10.1038/s41467-025-61822-x (PMC12331977; doi:10.1038/s41467-025-61822-x)
Supplement: Supplementary file 7 — Supplementary Data 5 [file 41467_2025_61822_MOESM7_ESM.xlsx]

## Sheet: Sheet1
Sample	Number of cells	Median reads/ cell	Median genes/ cell
BC0_LN	2998	5040	1577
BC0_PB	7848	5332	1979
BC1_LN	1901	4200	1609
BC1_PB	9333	4996	1807
BC2_LN	1043	3488	1329
BC2_PB	12767	4767	1837
BC3_LN	2391	4790	1860
BC3_PB	12588	4368	1750
BC9_LN	581	3115	1082
BC9_PB	9590	5095	1889
Median reads/ cell
4780
Median genes/ cell
1807
Total number of cells
61040

## Sheet: Fig4D,E
Fig4D: p-values from the two-sided Wilcoxon rank sum test from Figure 4D
	0: CD4 TN	01: CD4 TCM CD69	2: CD8 TPEX	3: CD8 TEM	4: CD4 TCM KLF2	5: CD4 TREG	6: CD4 TFH	7: CD8 TN	8: CD8 TEX	9: CLL	10: CD4 TEM GZMK	11: TPR
01: CD4 TCM CD69	7.362e-19	NA	NA	NA	NA	NA	NA	NA	NA	NA	NA	NA
2: CD8 TPEX	8.419e-242	1.173e-147	NA	NA	NA	NA	NA	NA	NA	NA	NA	NA
3: CD8 TEM	5.949e-103	1.033e-35	1.274e-48	NA	NA	NA	NA	NA	NA	NA	NA	NA
4: CD4 TCM KLF2	0.08875	1.225e-08	7.006e-178	3.331e-64	NA	NA	NA	NA	NA	NA	NA	NA
5: CD4 TREG	3.121e-250	2.092e-160	0.03569	7.302e-60	6.906e-189	NA	NA	NA	NA	NA	NA	NA
6: CD4 TFH	7.336e-220	7.197e-167	1.276e-21	1.036e-91	9.702e-182	8.363e-15	NA	NA	NA	NA	NA	NA
7: CD8 TN	2.005e-08	1.246e-24	1.69e-145	1.294e-75	1.514e-08	1.906e-153	1.302e-144	NA	NA	NA	NA	NA
8: CD8 TEX	1.008e-135	2.825e-121	8.638e-57	4.142e-95	2.339e-124	8.262e-51	2.338e-23	1.288e-105	NA	NA	NA	NA
9: CLL	3.072e-23	4.291e-07	8.41e-23	0.08875	8.11e-15	1.17e-27	1.381e-44	2.28e-25	1.233e-58	NA	NA	NA
10: CD4 TEM GZMK	1.189e-22	2.269e-14	0.3984	4.552e-05	1.787e-19	0.1113	7.211e-06	2.658e-24	4.395e-18	1.123e-05	NA	NA
11: TPR	5.97e-10	5.46e-07	0.8906	0.002013	1.027e-08	0.7639	0.03649	9.63e-11	4.076e-07	0.0005829	0.6735	NA
12: DC	0.007422	0.0001048	1.805e-13	8.167e-09	0.003745	2.269e-14	2.766e-15	0.1073	3.421e-16	1.274e-06	1.225e-08	3.691e-08
Fig4D: p-values from the two-sided Wilcoxon rank sum test Figure 4E
	0: CD4 TN	01: CD4 TCM CD69	2: CD8 TPEX	3: CD8 TEM	4: CD4 TCM KLF2	5: CD4 TREG	6: CD4 TFH	7: CD8 TN	8: CD8 TEX	9: CLL	10: CD4 TEM GZMK	11: TPR
01: CD4 TCM CD69	5.8674e-19	NA	NA	NA	NA	NA	NA	NA	NA	NA	NA	NA
2: CD8 TPEX	0	0	NA	NA	NA	NA	NA	NA	NA	NA	NA	NA
3: CD8 TEM	0	1.51588e-294	3.28272e-132	NA	NA	NA	NA	NA	NA	NA	NA	NA
4: CD4 TCM KLF2	0.000160368	1.52693e-05	0	3.15833e-289	NA	NA	NA	NA	NA	NA	NA	NA
5: CD4 TREG	1.05902e-98	1.40887e-33	0	1.31777e-222	4.16203e-55	NA	NA	NA	NA	NA	NA	NA
6: CD4 TFH	3.04991e-205	5.72827e-148	2.01537e-193	3.12115e-44	5.14816e-163	1.61867e-81	NA	NA	NA	NA	NA	NA
7: CD8 TN	1.369e-123	2.50798e-58	2.13692e-209	2.61957e-127	6.24791e-80	1.11016e-09	1.08605e-40	NA	NA	NA	NA	NA
8: CD8 TEX	3.2798e-135	2.13449e-123	1.22383e-16	1.52564e-09	2.69193e-125	8.11398e-106	7.23317e-41	7.48754e-82	NA	NA	NA	NA
9: CLL	1.33585e-05	0.441006	1.79645e-121	4.64585e-98	0.0680447	1.57003e-15	4.71361e-63	3.25886e-34	2.97803e-70	NA	NA	NA
10: CD4 TEM GZMK	1.88245e-38	2.0231e-29	6.98793e-24	0.00151779	1.49615e-33	7.04617e-19	0.0564395	2.03702e-13	7.70586e-08	4.00415e-24	NA	NA
11: TPR	9.92637e-05	0.00951346	1.16561e-10	4.09103e-05	0.00108449	0.442576	0.015334	0.551228	8.52707e-07	0.00595595	0.0116971	NA
12: DC	0.153222	0.736685	8.60984e-18	6.59691e-15	0.559946	0.00287846	1.04336e-10	1.30016e-06	6.48402e-15	0.907233	1.92147e-08	0.0462737
