# Supplementary material for: Integrative multi-omics reveals a regulatory and exhausted T-cell landscape in CLL and identifies galectin-9 as an immunotherapy target
Source: Nat Commun. 2025 Aug 7;16:7271. doi: 10.1038/s41467-025-61822-x (PMC12331977; doi:10.1038/s41467-025-61822-x)
Supplement: Supplementary file 11 — Source Data Fig. 1 [file 41467_2025_61822_MOESM11_ESM.xlsx]

## Sheet: Fig1E
Fig1E: Pearson correlation coefficient and its associated p-value of cell subset proportions from the 20 CLL LNs, corresponding to the worst performing subset (for which the p-value was the highest) of all leave-one-out patient sample sets
Samples	CD4 TCM1 CCR7	CD4 TCM2 CD25	CD4 TEM NCAM	CD4 TEM TBET	CD4 TN	CD4 TEM GZMK	CD4 TCM3	CD4 TEM CD39	CD4 TEM CTLA4	CD4 TREG CM1	CD4 TREG CM2	CD4 TFH	CD4 TEM PD1	TEM ICOS	CD8 TEX CD39	CD8 TN	DN TEF CD38	DN TEM KLRG1	CD8 TCM	CD4 TREG PD1	TPR	DN TEF TBET	DN TEM HELIOS	CD8 TEM GZMK	CD8 TEM TBET GZMK	CD8 TEX CD38	CD8 TEM TBET	CD8 TEF TBET	CD4 TREG CD39	CD8 TEF NCAM
BC12LN	13.4126	0.390548	0.0620956	0.27943	1.34159	45.9801	8.54958	0.419962	0.194457	0.346428	6.0919	0.792535	0.0980456	0.614419	0.991895	0.812145	1.28276	0.0768024	0.598078	2.12759	1.92169	0.292503	1.21903	1.45434	1.48212	3.54435	0.733708	0.250016	4.52481	0.114387
BC13LN	2.56851	0.0352104	0.00494181	0.29898	2.66734	40.1399	7.43372	0.0308863	0.0667144	0.0234736	7.39109	0.985273	0.400287	0.122928	0.0889526	1.00875	0.324306	0.0117368	0.937708	0.769687	0.28786	0.0265622	0.255121	15.6408	1.62833	14.7859	0.984656	0.543599	0.520743	0.0160609
BC14LN	9.14926	0.296266	0.00822961	0.386791	2.79189	11.4844	27.4149	0.0987553	0.471145	0.720091	9.1863	4.24236	1.21798	0.555498	0.489662	0.853822	1.29205	0.131674	0.635737	2.28166	0.42794	0.388849	0.267462	12.7435	4.22179	4.62298	0.923773	0.479375	2.19936	0.0164592
BC15LN1	2.69455	0.113817	0.0291159	2.24722	4.29592	4.08417	37.4484	0.177343	0.166755	0.0952885	18.0069	0.182636	0.201165	0.434092	0.423504	6.88195	6.17258	0.055585	0.714664	0.804659	0.127051	0.158814	0.280572	8.09952	0.399682	1.09317	3.74007	0.463208	0.402329	0.00529381
BC1LNA	8.36114	0.914973	0.0808816	1.05652	2.99767	9.52886	19.6593	0.76332	0.328582	0.318471	8.32575	0.530786	1.42048	6.46042	0.692549	0.778485	3.75088	0.111212	1.07674	2.13325	0.363967	0.131433	1.84006	18.0164	2.61349	3.73066	1.56708	0.454959	1.90072	0.0909918
BC2LNA	23.4155	0.498731	0.28575	0.697513	3.87271	3.77509	4.40339	2.2292	0.425962	5.30146	3.87448	0.935342	1.63108	9.98882	9.46879	2.54868	0.409989	0.0550201	2.06237	3.27636	1.82099	0.0443711	2.22743	5.48959	1.65948	4.37499	0.663791	0.209432	4.30222	0.0514705
BC3LN	18.8547	0.881695	0.00678227	0.850044	9.59465	6.16508	12.2443	0.529017	0.142428	0.614926	5.22461	4.46951	2.04146	0.33007	0.793525	6.59236	0.682748	0.124342	0.990211	5.28112	0.282594	0.47928	0.800307	5.79884	5.00983	3.32105	1.03317	0.675966	6.1583	0.0271291
BC4LN	1.61146	0.380483	0.0223814	0.447628	3.80483	11.6831	19.2704	1.02954	0.0671441	0.201432	5.95345	0.581916	1.27574	27.8424	0.268577	1.09669	3.58102	0.134288	1.81289	0.537153	1.72337	0.0223814	0.895255	10.7654	1.36526	1.63384	1.05192	0.49239	0.380483	0.0671441
BC5LN1	3.05925	0.181963	0.034118	0.318435	21.8583	1.92198	26.7599	0.557261	0.852951	0.454907	9.40521	0.250199	1.09178	15.3304	0.227454	5.73183	2.5816	0.0682361	1.28511	0.784715	0.136472	0.0113727	0.193336	3.42318	0.443535	0.46628	1.41021	0.784715	0.352553	0.0227454
BC8LN	33.0361	0.0934263	0.00291957	0.047881	0.221887	1.87407	1.12987	0.675589	1.12141	15.3213	7.01602	0.137512	1.27498	0.110068	6.60115	0.957619	1.17279	0.00350349	0.482021	8.76222	1.49161	0.0110944	2.54616	1.9748	0.250207	1.18797	0.0502166	0.0122622	12.4307	0.00262761
BC9LN	9.46385	2.90414	0.0203087	3.9805	1.36068	15.1097	16.1657	0.223396	0.243704	1.54346	4.56946	0.365556	0.954509	0.324939	0.446791	0.893582	2.66044	0.223396	8.10317	2.0918	0.649878	1.50284	1.29976	7.98132	5.90983	2.59951	5.86921	0.812348	1.70593	0.0203087
HD10LN	15.6952	0.968518	0.0249705	1.06896	3.47398	14.9943	16.0712	0.145053	0.106054	0.157398	9.82406	1.57174	0.471072	0.228943	3.13842	1.58324	3.51466	0.0457324	1.2561	2.78968	1.3181	0.150665	0.30666	6.00273	4.25508	5.0979	1.36187	0.66298	3.66364	0.0510632
HD11LN	14.8984	0.820465	0.0917186	0.710403	4.12067	4.62262	10.7561	4.82774	0.0667045	1.4625	19.4694	0.702065	0.131741	0.551979	0.890505	4.44252	0.603675	0.163426	2.06117	4.72935	1.28573	2.77324	0.545309	1.18234	2.01114	1.45249	1.81603	2.95668	9.52039	0.333522
HD1LN	1.89944	0.234637	0.0614525	2.44693	0.251397	11.9721	4.48045	1	0.0670391	2.25698	9.87709	0.715084	0.575419	10.9274	0.569832	0.24581	2.06145	0.396648	0.407821	10.3296	0.871508	0.256983	0.379888	7.52514	4.96648	5.24022	8.92179	0.854749	10.1955	0.0111732
HD2LN	9.39468	0.313231	0	0.109688	0.0995104	3.42067	5.47985	0.236337	2.70374	2.16322	6.18887	6.15381	29.7219	0.2974	0.98945	0.234076	2.6766	0.0949872	1.18508	8.06826	0.581231	0.0147004	2.67886	9.55526	2.14739	1.59217	0.355071	0.110818	3.42745	0.005654
HD4LN	8.94118	0.142157	0.00980392	2.78922	5.41667	6.04902	8.37745	2.06863	5.46569	0.892157	6.95098	3.29412	1.66176	1.45588	0.916667	1.15686	0.578431	0.00490196	0.955882	8.31863	3.48039	0.102941	1.0098	5.78922	3.03922	10.0833	4.96569	0.191176	5.78431	0.107843
HD5LN	2.19687	0.0528095	0.0105619	0.190114	2.97845	34.8648	4.60499	0.105619	0.0633714	0.105619	9.29447	1.0245	0.337981	0.855513	2.11238	1.57372	17.2581	0.0844951	0.0633714	1.43642	1.35192	0.0316857	1.08787	8.51289	0.570342	6.64343	0.0528095	0.496409	2.03845	0
HD6LN	4.46028	0.325228	0	2.29209	7.80548	12.5755	18.8013	0.37169	1.1925	0.216819	7.43379	3.40716	0.944711	5.73022	0.542047	1.03763	1.64163	0.0464612	0.727892	2.13722	0.52656	0	0.108409	14.8366	2.04429	5.35853	1.98234	1.3164	2.12173	0.0154871
HD8LN	6.20513	0.974359	0.153846	1.69231	22.4103	10.9231	18.7692	0.358974	0.153846	1.38462	8.05128	0.666667	0.871795	0.923077	0.358974	6	4	0.153846	1.07692	1.33333	0.0512821	0.102564	0.410256	4.25641	1.23077	1.07692	2.51282	0.871795	2.92308	0.102564
HD9LN	12.2782	0.692253	0.000859941	0.449749	0.275181	7.59156	5.32132	1.37161	0.332797	3.56016	7.55029	2.25563	1.71988	5.22844	6.28961	1.1119	2.00452	0.0128991	7.59844	3.87834	3.08203	0.0533164	2.8937	7.11343	2.52909	3.8233	0.767928	0.195207	9.97102	0.0472968
