# Supplementary material for: Integrative multi-omics reveals a regulatory and exhausted T-cell landscape in CLL and identifies galectin-9 as an immunotherapy target
Source: Nat Commun. 2025 Aug 7;16:7271. doi: 10.1038/s41467-025-61822-x (PMC12331977; doi:10.1038/s41467-025-61822-x)
Supplement: Supplementary file 12 — Source Data Fig. 2 [file 41467_2025_61822_MOESM12_ESM.xlsx]

## Sheet: Fig2B
Fig2B: Pearson correlations of PD1+ CD8+ T cells and CD4+ TREG frequencies determined by multiplex staining of 42 CLL LN cores
Samples	CD8 PD1pos	Tregs
TMACLL003	0.0893659	0.105374
TMACLL004	0.0457976	0.0266243
TMACLL005	0.0773828	0.0907044
TMACLL008	0.079384	0.0123139
TMACLL009	0.0536744	0.0379233
TMACLL010	0.0651001	0.027083
TMACLL012	0.0445993	0.0262818
TMACLL013	0.0727732	0.0205748
TMACLL015	0.0939082	0.0683224
TMACLL016	0.0680422	0.0229224
TMACLL017	0.0288695	0.0148534
TMACLL021	0.0180677	0.00310429
TMACLL023	0.0773213	0.0708462
TMACLL024	0.0435494	0.00372402
TMACLL028	0.0243019	0.0165132
TMACLL029	0.0858076	0.0307857
TMACLL031	0.0708857	0.0115925
TMACLL033	0.0757728	0.063952
TMACLL035	0.0494383	0.0217626
TMACLL037	0.075521	0.103431
TMACLL038	0.0548264	0.0846317
TMACLL039	0.129972	0.0877667
TMACLL040	0.0491638	0.0371857
TMACLL043	0.0732657	0.0111462
TMACLL044	0.0430945	0.0312777
TMACLL046	0.0159768	0.014785
TMACLL048	0.0541122	0.012037
TMACLL049	0.0453361	0.0309536
TMACLL050	0.044063	0.0158651

## Sheet: Fig2D
Fig2D: Boxplots depicting the range of enrichment of pairwise interacting cell types for all cores (n = 42), and boxplots showing the absolute number of interactions in log10 scale between pairwise interacting cell types across all cores
	unified_int	type_int	original	simulations	enrichm	p_higher_orig	p_lower_orig	p.adj_higher	p.adj_lower	PI_value	int_ranking	core
1	Bprolif--Bprolif	homo	117	18.54	2.59428	0	1	0	1	5.18857	1	11
2	CD4_PD1pos--CD4_PD1pos	homo	2403	904.97	1.4079	0	1	0	1	2.8158	2	11
3	Myeloid1--Myeloid1	homo	943	354.9	1.40731	0	1	0	1	2.81463	3	11
4	CD8_PD1pos--CD8_PD1pos	homo	2524	1186.89	1.08788	0	1	0	1	2.17576	4	11
5	CD8_PD1neg--CD8_PD1neg	homo	2518	1264.04	0.993668	0	1	0	1	1.98734	5	11
6	Tregs--Tregs	homo	1926	1100.18	0.807306	0	1	0	1	1.61461	6	11
7	CD4_PD1neg--CD4_PD1neg	homo	3554	2090.9	0.765036	0	1	0	1	1.53007	7	11
8	Bprolif--CD4_PD1pos	hetero	412	259.38	0.665523	0	1	0	1	1.33105	8	11
9	CD8_PD1neg--CD8_PD1pos	hetero	3831	2448.13	0.645828	0	1	0	1	1.29166	9	11
10	CD4_PD1pos--Tregs	hetero	3006	1993.35	0.592406	0	1	0	1	1.18481	10	11
11	other--other	homo	45171	37532.2	0.267263	0	1	0	1	0.534527	11	11
12	CD8_PD1pos--Tregs	hetero	2723	2283.01	0.254158	0	1	0	1	0.508315	12	11
13	CD4_PD1neg--CD4_PD1pos	hetero	3229	2760.86	0.225894	0	1	0	1	0.451788	13	11
14	CD4_PD1neg--Tregs	hetero	3500	3036.19	0.20503	0	1	0	1	0.41006	14	11
15	CD4_PD1pos--CD8_PD1pos	hetero	2257	2067.16	0.126698	0	1	0	1	0.253395	15	11
16	Bprolif--Tregs	hetero	321	285.34	0.169331	0.02	0.98	0.045	1	0.213296	16	11
17	Bprolif--Myeloid1	hetero	159	166.53	-0.0663476	0.71	0.29	1	0.522	-0.0181851	17	11
18	Bprolif--CD8_PD1pos	hetero	282	295.32	-0.066354	0.78	0.24	1	0.454737	-0.0220821	18	11
19	CD4_PD1neg--CD8_PD1pos	hetero	3051	3156.62	-0.0490826	0.98	0.02	1	0.04	-0.0638579	19	11
20	Myeloid1--other	hetero	6951	7336.49	-0.0778585	1	0	1	0	-0.155717	20	11
21	Myeloid1--Tregs	hetero	1162	1248.28	-0.103246	1	0	1	0	-0.206492	21	11
22	Bprolif--other	hetero	1541	1678.96	-0.123624	1	0	1	0	-0.247248	22	11
23	CD8_PD1neg--other	hetero	12565	13784.4	-0.13362	1	0	1	0	-0.26724	23	11
24	CD8_PD1neg--Myeloid1	hetero	1217	1346.52	-0.145793	1	0	1	0	-0.291585	24	11
25	CD8_PD1pos--Myeloid1	hetero	1141	1305.93	-0.194619	1	0	1	0	-0.389238	25	11
26	CD4_PD1neg--Myeloid1	hetero	1483	1723.89	-0.217013	1	0	1	0	-0.434027	26	11
27	CD4_PD1pos--Myeloid1	hetero	982	1143.56	-0.21953	1	0	1	0	-0.43906	27	11
28	CD4_PD1neg--other	hetero	15058	17719.7	-0.234809	1	0	1	0	-0.469618	28	11
29	CD4_PD1neg--CD8_PD1neg	hetero	2529	3259.12	-0.365788	1	0	1	0	-0.731575	29	11
30	other--Tregs	hetero	9927	12819.5	-0.368876	1	0	1	0	-0.737753	30	11
31	CD8_PD1neg--Tregs	hetero	1730	2354.98	-0.444722	1	0	1	0	-0.889443	31	11
32	Bprolif--CD4_PD1neg	hetero	276	395.83	-0.518635	1	0	1	0	-1.03727	32	11
33	CD4_PD1pos--other	hetero	8110	11687.6	-0.527148	1	0	1	0	-1.0543	33	11
34	CD8_PD1pos--other	hetero	8940	13343	-0.577688	1	0	1	0	-1.15538	34	11
35	Bprolif--CD8_PD1neg	hetero	200	306.56	-0.613672	1	0	1	0	-1.22734	35	11
36	CD4_PD1pos--CD8_PD1neg	hetero	1058	2138.17	-1.01435	1	0	1	0	-2.0287	36	11
37	Bprolif--Bprolif	homo	760	64.52	3.53789	0	1	0	1	7.07578	1	16
38	Myeloid1--Myeloid1	homo	1239	176.8	2.80201	0	1	0	1	5.60403	2	16
39	CD8_PD1pos--CD8_PD1pos	homo	1037	324.97	1.671	0	1	0	1	3.34199	3	16
40	Tregs--Tregs	homo	422	164.47	1.35409	0	1	0	1	2.70818	4	16
41	CD4_PD1pos--CD4_PD1pos	homo	1595	634.95	1.32748	0	1	0	1	2.65495	5	16
42	CD8_PD1neg--CD8_PD1neg	homo	936	372.46	1.3271	0	1	0	1	2.65419	6	16
43	CD4_PD1neg--CD4_PD1neg	homo	3368	1455.15	1.21016	0	1	0	1	2.42032	7	16
44	CD8_PD1neg--CD8_PD1pos	hetero	1555	699.68	1.15101	0	1	0	1	2.30203	8	16
45	Bprolif--CD4_PD1pos	hetero	793	403.47	0.973106	0	1	0	1	1.94621	9	16
46	CD4_PD1neg--Tregs	hetero	1672	963.4	0.794734	0	1	0	1	1.58947	10	16
47	CD8_PD1pos--Tregs	hetero	643	462.58	0.474242	0	1	0	1	0.948485	11	16
48	CD4_PD1neg--CD8_PD1pos	hetero	1833	1372.36	0.417284	0	1	0	1	0.834568	12	16
49	CD4_PD1neg--CD4_PD1pos	hetero	2463	1916.8	0.36155	0	1	0	1	0.7231	13	16
50	CD4_PD1pos--Tregs	hetero	796	644.13	0.30499	0	1	0	1	0.60998	14	16
51	other--other	homo	46503	39323.8	0.241914	0	1	0	1	0.483827	15	16
52	CD8_PD1neg--Myeloid1	hetero	540	513.15	0.0734393	0.11	0.91	0.2475	1	0.0432721	16	16
53	CD4_PD1pos--CD8_PD1pos	hetero	924	908.04	0.0251096	0.23	0.77	0.487059	1	0.00762308	17	16
54	CD4_PD1neg--CD8_PD1neg	hetero	1268	1465.91	-0.209088	1	0	1	0	-0.418177	18	16
55	CD8_PD1neg--Tregs	hetero	414	490.28	-0.243434	1	0	1	0	-0.486868	19	16
56	CD8_PD1neg--other	hetero	6338	7652.78	-0.271917	1	0	1	0	-0.543834	20	16
57	Myeloid1--other	hetero	4354	5288.07	-0.280341	1	0	1	0	-0.560683	21	16
58	CD4_PD1pos--other	hetero	7773	10010.1	-0.364874	1	0	1	0	-0.729749	22	16
59	Bprolif--Tregs	hetero	155	206.16	-0.409199	1	0	1	0	-0.818399	23	16
60	CD8_PD1pos--Myeloid1	hetero	362	481.76	-0.411337	1	0	1	0	-0.822673	24	16
61	other--Tregs	hetero	3785	5075.29	-0.4231	1	0	1	0	-0.8462	25	16
62	CD4_PD1pos--CD8_PD1neg	hetero	694	973.5	-0.487649	1	0	1	0	-0.975298	26	16
63	CD4_PD1neg--other	hetero	10353	15107.9	-0.545206	1	0	1	0	-1.09041	27	16
64	CD4_PD1neg--Myeloid1	hetero	660	1010.04	-0.613118	1	0	1	0	-1.22624	28	16
65	Bprolif--other	hetero	2055	3184.32	-0.631598	1	0	1	0	-1.2632	29	16
66	CD8_PD1pos--other	hetero	4458	7155.87	-0.682609	1	0	1	0	-1.36522	30	16
67	Bprolif--CD4_PD1neg	hetero	371	609.34	-0.714311	1	0	1	0	-1.42862	31	16
68	Myeloid1--Tregs	hetero	201	339.22	-0.752113	1	0	1	0	-1.50423	32	16
69	Bprolif--CD8_PD1pos	hetero	170	288.77	-0.760912	1	0	1	0	-1.52182	33	16
70	Bprolif--CD8_PD1neg	hetero	168	308.78	-0.874221	1	0	1	0	-1.74844	34	16
71	Bprolif--Myeloid1	hetero	113	215.12	-0.922799	1	0	1	0	-1.8456	35	16
72	CD4_PD1pos--Myeloid1	hetero	167	674.04	-2.00651	1	0	1	0	-4.01302	36	16
73	Bprolif--Bprolif	homo	532	111.12	2.24909	0	1	0	1	4.49818	1	17
74	Tregs--Tregs	homo	157	32.6	2.23339	0	1	0	1	4.46678	2	17
75	Myeloid1--Myeloid1	homo	947	213.89	2.14129	0	1	0	1	4.28258	3	17
76	CD4_PD1pos--CD4_PD1pos	homo	1372	380.06	1.84924	0	1	0	1	3.69848	4	17
77	CD8_PD1pos--CD8_PD1pos	homo	3302	1069.22	1.62587	0	1	0	1	3.25174	5	17
78	CD4_PD1neg--CD4_PD1neg	homo	2021	780.68	1.37113	0	1	0	1	2.74227	6	17
79	Bprolif--CD4_PD1pos	hetero	937	412.86	1.18045	0	1	0	1	2.36089	7	17
80	CD8_PD1neg--CD8_PD1neg	homo	1770	804.52	1.13657	0	1	0	1	2.27314	8	17
81	CD8_PD1neg--CD8_PD1pos	hetero	3733	1859.82	1.00478	0	1	0	1	2.00957	9	17
82	CD4_PD1neg--Tregs	hetero	640	319.67	0.999235	0	1	0	1	1.99847	10	17
83	CD4_PD1pos--Tregs	hetero	433	220.44	0.970779	0	1	0	1	1.94156	11	17
84	CD8_PD1pos--Tregs	hetero	627	370.4	0.757791	0	1	0	1	1.51558	12	17
85	CD4_PD1neg--CD4_PD1pos	hetero	1739	1086.05	0.678669	0	1	0	1	1.35734	13	17
86	CD4_PD1pos--CD8_PD1pos	hetero	1768	1265.01	0.482645	0	1	0	1	0.96529	14	17
87	Bprolif--Tregs	hetero	171	123.34	0.468118	0	1	0	1	0.936236	15	17
88	CD4_PD1neg--CD8_PD1pos	hetero	2401	1831.26	0.390612	0	1	0	1	0.781224	16	17
89	Myeloid1--Tregs	hetero	220	167.86	0.388219	0	1	0	1	0.776438	17	17
90	other--other	homo	67177	56002.3	0.262477	0	1	0	1	0.524954	18	17
91	CD8_PD1pos--Myeloid1	hetero	1126	956.46	0.235203	0	1	0	1	0.470407	19	17
92	CD8_PD1neg--Myeloid1	hetero	946	828.41	0.191279	0	1	0	1	0.382558	20	17
93	CD4_PD1neg--Myeloid1	hetero	917	813.32	0.172898	0	1	0	1	0.345797	21	17
94	CD4_PD1neg--CD8_PD1neg	hetero	1671	1593.87	0.068136	0.02	0.98	0.0327273	1	0.0932983	22	17
95	CD8_PD1neg--Tregs	hetero	291	326.92	-0.167376	0.99	0.01	1	0.0257143	-0.242219	23	17
96	Bprolif--CD8_PD1pos	hetero	631	695.19	-0.139557	1	0	1	0	-0.279113	24	17
97	CD4_PD1pos--Myeloid1	hetero	502	569.89	-0.182654	1	0	1	0	-0.365309	25	17
98	Bprolif--other	hetero	4222	5017.43	-0.248968	1	0	1	0	-0.497936	26	17
99	Myeloid1--other	hetero	5173	6903.55	-0.416267	1	0	1	0	-0.832535	27	17
100	CD8_PD1neg--other	hetero	9927	13417.9	-0.434695	1	0	1	0	-0.869389	28	17
101	CD4_PD1pos--CD8_PD1neg	hetero	808	1100.5	-0.445258	1	0	1	0	-0.890516	29	17
102	Bprolif--CD8_PD1neg	hetero	422	601.51	-0.510328	1	0	1	0	-1.02066	30	17
103	CD4_PD1neg--other	hetero	9239	13179.8	-0.51247	1	0	1	0	-1.02494	31	17
104	Bprolif--Myeloid1	hetero	201	311.73	-0.630562	1	0	1	0	-1.26112	32	17
105	CD4_PD1pos--other	hetero	5692	9208.13	-0.693876	1	0	1	0	-1.38775	33	17
106	other--Tregs	hetero	1593	2695.17	-0.75826	1	0	1	0	-1.51652	34	17
107	Bprolif--CD4_PD1neg	hetero	329	592.7	-0.847268	1	0	1	0	-1.69454	35	17
108	CD8_PD1pos--other	hetero	7722	15495.4	-1.0047	1	0	1	0	-2.0094	36	17
109	Bprolif--Bprolif	homo	122	18.45	2.66082	0	1	0	1	5.32163	1	18
110	Tregs--Tregs	homo	307	114.36	1.41679	0	1	0	1	2.83357	2	18
111	Myeloid1--Myeloid1	homo	940	395.87	1.24553	0	1	0	1	2.49106	3	18
112	CD8_PD1pos--CD8_PD1pos	homo	1296	563.21	1.20087	0	1	0	1	2.40175	4	18
113	CD4_PD1pos--CD4_PD1pos	homo	1539	739.07	1.0572	0	1	0	1	2.11439	5	18
114	CD8_PD1neg--CD8_PD1pos	hetero	2771	1407.37	0.976901	0	1	0	1	1.9538	6	18
115	CD8_PD1neg--CD8_PD1neg	homo	1618	883.08	0.872854	0	1	0	1	1.74571	7	18
116	CD4_PD1neg--CD4_PD1neg	homo	839	480.37	0.803243	0	1	0	1	1.60649	8	18
117	CD4_PD1neg--CD4_PD1pos	hetero	1849	1190.73	0.634468	0	1	0	1	1.26894	9	18
118	CD4_PD1neg--Tregs	hetero	725	466.73	0.634294	0	1	0	1	1.26859	10	18
119	Bprolif--CD4_PD1pos	hetero	305	230.02	0.405514	0	1	0	1	0.811028	11	18
120	CD4_PD1pos--Tregs	hetero	745	582.67	0.354023	0	1	0	1	0.708045	12	18
121	other--other	homo	53328	48733.3	0.129984	0	1	0	1	0.259968	13	18
122	Bprolif--Tregs	hetero	110	91.03	0.270384	0.04	0.96	0.102857	1	0.256181	14	18
123	Bprolif--CD4_PD1neg	hetero	203	186.33	0.122987	0.11	0.89	0.264	1	0.0691495	15	18
124	Bprolif--CD8_PD1pos	hetero	213	200.08	0.0898412	0.15	0.87	0.317647	1	0.0435365	16	18
125	CD8_PD1pos--Tregs	hetero	525	505.68	0.0539879	0.14	0.87	0.315	1	0.0263524	17	18
126	Myeloid1--Tregs	hetero	412	423.89	-0.0409476	0.68	0.34	1	0.644211	-0.00754593	18	18
127	CD8_PD1pos--Myeloid1	hetero	918	943.99	-0.0402342	0.82	0.18	1	0.36	-0.0173731	19	18
128	CD4_PD1pos--CD8_PD1pos	hetero	1252	1286.61	-0.0393093	0.89	0.11	1	0.232941	-0.0241555	20	18
129	CD4_PD1neg--Myeloid1	hetero	832	875.61	-0.0736186	0.91	0.09	1	0.216	-0.0475497	21	18
130	Bprolif--Myeloid1	hetero	155	167.56	-0.111716	0.9	0.11	1	0.232941	-0.0686495	22	18
131	Bprolif--CD8_PD1neg	hetero	236	257.8	-0.126951	0.92	0.08	1	0.205714	-0.0845644	23	18
132	CD8_PD1neg--Myeloid1	hetero	1105	1185.44	-0.101288	1	0	1	0	-0.202576	24	18
133	Myeloid1--other	hetero	8081	8811.03	-0.124762	1	0	1	0	-0.249524	25	18
134	CD4_PD1neg--CD8_PD1pos	hetero	916	1033.71	-0.174233	1	0	1	0	-0.348466	26	18
135	CD4_PD1neg--other	hetero	8521	9666.32	-0.181924	1	0	1	0	-0.363848	27	18
136	CD8_PD1neg--other	hetero	11350	13156.4	-0.213052	1	0	1	0	-0.426103	28	18
137	CD4_PD1pos--other	hetero	10168	11982.2	-0.236835	1	0	1	0	-0.473671	29	18
138	other--Tregs	hetero	3999	4713.14	-0.236995	1	0	1	0	-0.473989	30	18
139	Bprolif--other	hetero	1589	1885.28	-0.246517	1	0	1	0	-0.493034	31	18
140	CD4_PD1pos--Myeloid1	hetero	904	1087.74	-0.26667	1	0	1	0	-0.53334	32	18
141	CD8_PD1neg--Tregs	hetero	514	632.14	-0.297952	1	0	1	0	-0.595904	33	18
142	CD8_PD1pos--other	hetero	7783	10466.1	-0.427284	1	0	1	0	-0.854567	34	18
143	CD4_PD1neg--CD8_PD1neg	hetero	968	1311.83	-0.438112	1	0	1	0	-0.876223	35	18
144	CD4_PD1pos--CD8_PD1neg	hetero	1154	1616.89	-0.486221	1	0	1	0	-0.972441	36	18
145	Myeloid1--Myeloid1	homo	303	45.64	2.70443	0	1	0	1	5.40886	1	19
146	Tregs--Tregs	homo	82	11.97	2.67793	0	1	0	1	5.35587	2	19
147	Bprolif--Bprolif	homo	270	61.96	2.10579	0	1	0	1	4.21157	3	19
148	CD8_PD1pos--CD8_PD1pos	homo	2768	715.99	1.94934	0	1	0	1	3.89868	4	19
149	CD4_PD1pos--CD4_PD1pos	homo	1234	336.53	1.87142	0	1	0	1	3.74285	5	19
150	CD4_PD1neg--CD4_PD1neg	homo	1397	465.09	1.58468	0	1	0	1	3.16937	6	19
151	CD8_PD1neg--CD8_PD1neg	homo	1278	473.27	1.43124	0	1	0	1	2.86247	7	19
152	CD4_PD1pos--Tregs	hetero	332	129.91	1.34695	0	1	0	1	2.69389	8	19
153	CD8_PD1neg--CD8_PD1pos	hetero	2803	1165.24	1.26562	0	1	0	1	2.53124	9	19
154	CD8_PD1pos--Tregs	hetero	412	184.67	1.1534	0	1	0	1	2.3068	10	19
155	CD4_PD1neg--Tregs	hetero	317	147.7	1.09662	0	1	0	1	2.19324	11	19
156	CD4_PD1neg--CD4_PD1pos	hetero	1683	794.62	1.08174	0	1	0	1	2.16348	12	19
157	Bprolif--Tregs	hetero	102	53.6	0.915671	0	1	0	1	1.83134	13	19
158	Myeloid1--Tregs	hetero	88	46.43	0.908005	0	1	0	1	1.81601	14	19
159	Bprolif--CD4_PD1pos	hetero	481	288.65	0.734722	0	1	0	1	1.46944	15	19
160	Bprolif--CD8_PD1pos	hetero	648	421.48	0.619335	0	1	0	1	1.23867	16	19
161	CD4_PD1pos--CD8_PD1pos	hetero	1497	981.39	0.60867	0	1	0	1	1.21734	17	19
162	CD8_PD1pos--Myeloid1	hetero	487	359.47	0.437002	0	1	0	1	0.874004	18	19
163	CD4_PD1neg--CD8_PD1pos	hetero	1538	1155.97	0.411642	0	1	0	1	0.823284	19	19
164	Bprolif--Myeloid1	hetero	128	105.93	0.270704	0.01	0.99	0.0171429	1	0.424016	20	19
165	other--other	homo	78820	69090.6	0.19007	0	1	0	1	0.38014	21	19
166	CD4_PD1neg--Myeloid1	hetero	318	289.45	0.135267	0.07	0.93	0.114545	1	0.122372	22	19
167	CD8_PD1neg--Myeloid1	hetero	310	291.34	0.0892673	0.11	0.89	0.172174	1	0.0660144	23	19
168	Bprolif--CD4_PD1neg	hetero	332	339.94	-0.0339957	0.69	0.34	0.9936	1	5.30554680899848e-05	24	19
169	CD4_PD1neg--CD8_PD1neg	hetero	940	939.78	0.000337333	0.51	0.5	0.765	1	3.73421492655521e-05	25	19
170	Bprolif--CD8_PD1neg	hetero	307	345.63	-0.170466	0.98	0.02	1	0.0654545	-0.191317	26	19
171	CD4_PD1pos--CD8_PD1neg	hetero	698	796.09	-0.18945	1	0	1	0	-0.3789	27	19
172	CD8_PD1neg--Tregs	hetero	117	148.92	-0.345406	0.99	0.02	1	0.0654545	-0.387654	28	19
173	CD4_PD1pos--Myeloid1	hetero	200	243.93	-0.285174	1	0	1	0	-0.570348	29	19
174	Myeloid1--other	hetero	2821	3530.17	-0.323428	1	0	1	0	-0.646857	30	19
175	Bprolif--other	hetero	3282	4140.85	-0.335261	1	0	1	0	-0.670521	31	19
176	CD8_PD1neg--other	hetero	8357	11454.5	-0.454806	1	0	1	0	-0.909611	32	19
177	CD4_PD1neg--other	hetero	7987	11311.4	-0.501994	1	0	1	0	-1.00399	33	19
178	CD4_PD1pos--other	hetero	6197	9648.35	-0.638629	1	0	1	0	-1.27726	34	19
179	other--Tregs	hetero	1016	1812.83	-0.83472	1	0	1	0	-1.66944	35	19
180	CD8_PD1pos--other	hetero	6836	14056.8	-1.03994	1	0	1	0	-2.07987	36	19
181	Bprolif--Bprolif	homo	64	5.21	3.38777	0	1	0	1	6.77555	1	20
182	Tregs--Tregs	homo	348	82.87	2.057	0	1	0	1	4.114	2	20
183	CD8_PD1pos--CD8_PD1pos	homo	1641	583.76	1.48954	0	1	0	1	2.97908	3	20
184	CD4_PD1pos--CD4_PD1pos	homo	1830	746.61	1.29227	0	1	0	1	2.58455	4	20
185	Myeloid1--Myeloid1	homo	2223	1044.63	1.08878	0	1	0	1	2.17757	5	20
186	CD8_PD1neg--CD8_PD1neg	homo	1981	937.22	1.07896	0	1	0	1	2.15792	6	20
187	CD8_PD1neg--CD8_PD1pos	hetero	3070	1481.1	1.05107	0	1	0	1	2.10213	7	20
188	CD4_PD1neg--CD4_PD1neg	homo	794	392.83	1.01338	0	1	0	1	2.02676	8	20
189	CD4_PD1neg--Tregs	hetero	620	362.99	0.770694	0	1	0	1	1.54139	9	20
190	CD4_PD1neg--CD4_PD1pos	hetero	1836	1096.21	0.743512	0	1	0	1	1.48702	10	20
191	Bprolif--CD4_PD1neg	hetero	149	91.51	0.697281	0	1	0	1	1.39456	11	20
192	CD4_PD1pos--Tregs	hetero	795	497.53	0.675088	0	1	0	1	1.35018	12	20
193	Bprolif--CD8_PD1pos	hetero	162	113.26	0.512552	0	1	0	1	1.0251	13	20
194	Bprolif--CD4_PD1pos	hetero	168	124.36	0.430946	0	1	0	1	0.861892	14	20
195	CD8_PD1pos--Tregs	hetero	590	439.88	0.422772	0	1	0	1	0.845544	15	20
196	other--other	homo	60493	53025.9	0.190067	0	1	0	1	0.380134	16	20
197	Bprolif--Tregs	hetero	56	43.42	0.359753	0.05	0.97	0.0818182	1	0.373089	17	20
198	CD4_PD1pos--CD8_PD1pos	hetero	1487	1317.41	0.174575	0	1	0	1	0.349151	18	20
199	Myeloid1--Tregs	hetero	659	591.77	0.154994	0	1	0	1	0.309987	19	20
200	Bprolif--CD8_PD1neg	hetero	164	143.27	0.193695	0.04	0.96	0.0685714	1	0.213981	20	20
201	CD8_PD1pos--Myeloid1	hetero	1667	1565.23	0.0908232	0	1	0	1	0.181646	21	20
202	CD4_PD1neg--CD8_PD1pos	hetero	1036	958.49	0.112076	0.01	0.99	0.018	1	0.174037	22	20
203	Bprolif--Myeloid1	hetero	161	149.62	0.10508	0.19	0.84	0.297391	1	0.0538336	23	20
204	CD4_PD1neg--Myeloid1	hetero	1234	1291.48	-0.0656309	0.97	0.03	1	0.0830769	-0.0676758	24	20
205	CD4_PD1pos--Myeloid1	hetero	1626	1774.04	-0.125637	1	0	1	0	-0.251275	25	20
206	CD8_PD1neg--Myeloid1	hetero	1733	1987.86	-0.197838	1	0	1	0	-0.395676	26	20
207	Myeloid1--other	hetero	12834	14910.7	-0.216365	1	0	1	0	-0.432731	27	20
208	CD4_PD1neg--other	hetero	7547	9169.73	-0.280942	1	0	1	0	-0.561884	28	20
209	CD8_PD1neg--Tregs	hetero	457	558.3	-0.288275	1	0	1	0	-0.576549	29	20
210	CD8_PD1neg--other	hetero	11449	14087	-0.299116	1	0	1	0	-0.598232	30	20
211	CD4_PD1neg--CD8_PD1neg	hetero	962	1215.93	-0.337638	1	0	1	0	-0.675277	31	20
212	CD4_PD1pos--other	hetero	9793	12613.1	-0.365067	1	0	1	0	-0.730134	32	20
213	CD4_PD1pos--CD8_PD1neg	hetero	1226	1675.13	-0.449999	1	0	1	0	-0.899998	33	20
214	other--Tregs	hetero	2999	4212.37	-0.490012	1	0	1	0	-0.980024	34	20
215	Bprolif--other	hetero	750	1062.14	-0.501447	1	0	1	0	-1.00289	35	20
216	CD8_PD1pos--other	hetero	6854	11105.1	-0.696125	1	0	1	0	-1.39225	36	20
217	Myeloid1--Myeloid1	homo	3209	903.17	1.82791	0	1	0	1	3.65581	1	22
218	Bprolif--Bprolif	homo	577	173.23	1.73008	0	1	0	1	3.46015	2	22
219	CD8_PD1pos--CD8_PD1pos	homo	2427	927.7	1.38648	0	1	0	1	2.77297	3	22
220	CD4_PD1pos--CD4_PD1pos	homo	3043	1404.44	1.11495	0	1	0	1	2.22989	4	22
221	CD4_PD1neg--CD4_PD1neg	homo	2001	951.84	1.07114	0	1	0	1	2.14227	5	22
222	CD8_PD1neg--CD8_PD1pos	hetero	2644	1330.74	0.989955	0	1	0	1	1.97991	6	22
223	Tregs--Tregs	homo	3063	1609.64	0.927782	0	1	0	1	1.85556	7	22
224	CD8_PD1neg--CD8_PD1neg	homo	896	473.9	0.917484	0	1	0	1	1.83497	8	22
225	CD4_PD1neg--Tregs	hetero	3325	2471.47	0.427835	0	1	0	1	0.85567	9	22
226	other--other	homo	61821	52673.2	0.231024	0	1	0	1	0.462047	10	22
227	CD4_PD1pos--Tregs	hetero	3474	2999.69	0.211719	0	1	0	1	0.423437	11	22
228	Bprolif--CD4_PD1pos	hetero	1129	982.16	0.200825	0	1	0	1	0.401649	12	22
229	CD8_PD1pos--Tregs	hetero	2765	2439.35	0.180713	0	1	0	1	0.361426	13	22
230	CD4_PD1neg--CD8_PD1pos	hetero	1905	1877.8	0.0207366	0.22	0.78	0.565714	1	0.0049725	14	22
231	CD4_PD1neg--CD4_PD1pos	hetero	2318	2305.95	0.00751608	0.32	0.68	0.768	1	0.000819407	15	22
232	CD4_PD1pos--CD8_PD1pos	hetero	2258	2285.92	-0.0177216	0.81	0.21	1	0.36	-0.00765217	16	22
233	Bprolif--other	hetero	5827	6054.21	-0.0551761	1	0	1	0	-0.110352	17	22
234	CD8_PD1pos--Myeloid1	hetero	1747	1837.06	-0.0724787	1	0	1	0	-0.144957	18	22
235	CD8_PD1neg--Myeloid1	hetero	1203	1307.39	-0.119957	0.99	0.01	1	0.018	-0.186275	19	22
236	Bprolif--CD8_PD1neg	hetero	512	576.94	-0.171961	0.99	0.01	1	0.018	-0.267028	20	22
237	CD4_PD1neg--CD8_PD1neg	hetero	1209	1339	-0.147226	1	0	1	0	-0.294452	21	22
238	Myeloid1--Tregs	hetero	2174	2412.99	-0.150404	1	0	1	0	-0.300809	22	22
239	CD8_PD1neg--other	hetero	8834	9972.26	-0.174835	1	0	1	0	-0.34967	23	22
240	Bprolif--CD8_PD1pos	hetero	708	802.3	-0.180153	1	0	1	0	-0.360306	24	22
241	CD8_PD1neg--Tregs	hetero	1533	1744.37	-0.186234	1	0	1	0	-0.372469	25	22
242	Bprolif--Tregs	hetero	917	1058.2	-0.206409	1	0	1	0	-0.412818	26	22
243	CD4_PD1neg--Myeloid1	hetero	1598	1848.95	-0.210316	1	0	1	0	-0.420633	27	22
244	CD4_PD1neg--other	hetero	11814	14159	-0.2612	1	0	1	0	-0.522399	28	22
245	CD4_PD1pos--other	hetero	14314	17200.1	-0.264975	1	0	1	0	-0.52995	29	22
246	Bprolif--Myeloid1	hetero	637	798.56	-0.32565	1	0	1	0	-0.6513	30	22
247	other--Tregs	hetero	14440	18408.7	-0.350292	1	0	1	0	-0.700583	31	22
248	CD4_PD1pos--Myeloid1	hetero	1763	2250.78	-0.352215	1	0	1	0	-0.704431	32	22
249	Myeloid1--other	hetero	10512	13789.9	-0.391545	1	0	1	0	-0.783091	33	22
250	CD4_PD1pos--CD8_PD1neg	hetero	1125	1633.5	-0.537643	1	0	1	0	-1.07529	34	22
251	CD8_PD1pos--other	hetero	9561	14013.4	-0.551529	1	0	1	0	-1.10306	35	22
252	Bprolif--CD4_PD1neg	hetero	542	807.17	-0.573707	1	0	1	0	-1.14741	36	22
253	Bprolif--Bprolif	homo	444	101.78	2.11425	0	1	0	1	4.22849	1	23
254	Myeloid1--Myeloid1	homo	5785	1770.36	1.70771	0	1	0	1	3.41542	2	23
255	CD8_PD1pos--CD8_PD1pos	homo	3297	1289.87	1.35325	0	1	0	1	2.7065	3	23
256	CD4_PD1pos--CD4_PD1pos	homo	2621	1147.11	1.19141	0	1	0	1	2.38281	4	23
257	CD4_PD1neg--CD4_PD1neg	homo	1307	614.05	1.08859	0	1	0	1	2.17717	5	23
258	Tregs--Tregs	homo	2786	1420.91	0.970883	0	1	0	1	1.94177	6	23
259	CD8_PD1neg--CD8_PD1neg	homo	967	504.16	0.938267	0	1	0	1	1.87653	7	23
260	CD8_PD1neg--CD8_PD1pos	hetero	2892	1612.12	0.842713	0	1	0	1	1.68543	8	23
261	CD4_PD1neg--Tregs	hetero	2347	1866.31	0.330471	0	1	0	1	0.660942	9	23
262	other--other	homo	56368	45969.9	0.294182	0	1	0	1	0.588365	10	23
263	Bprolif--CD4_PD1pos	hetero	780	683.79	0.189661	0	1	0	1	0.379322	11	23
264	CD4_PD1pos--Tregs	hetero	2843	2552.8	0.155276	0	1	0	1	0.310552	12	23
265	CD8_PD1pos--Tregs	hetero	2916	2713	0.104065	0	1	0	1	0.208129	13	23
266	CD4_PD1neg--Myeloid1	hetero	2229	2093.87	0.090183	0	1	0	1	0.180366	14	23
267	CD4_PD1pos--CD8_PD1pos	hetero	2584	2439.5	0.0829875	0	1	0	1	0.165975	15	23
268	CD4_PD1neg--CD4_PD1pos	hetero	1756	1679.48	0.0642408	0.01	0.99	0.0225	1	0.0955978	16	23
269	CD4_PD1neg--CD8_PD1pos	hetero	1851	1784.83	0.0524893	0.03	0.97	0.0635294	1	0.0594987	17	23
270	CD4_PD1neg--CD8_PD1neg	hetero	1096	1111.74	-0.020553	0.71	0.3	1	0.568421	-0.0048866	18	23
271	Bprolif--Tregs	hetero	744	761.07	-0.0326831	0.77	0.23	1	0.46	-0.0107169	19	23
272	Bprolif--other	hetero	4161	4335	-0.0590878	1	0	1	0	-0.118176	20	23
273	CD8_PD1pos--Myeloid1	hetero	2847	3038.3	-0.0937899	1	0	1	0	-0.18758	21	23
274	Bprolif--CD8_PD1neg	hetero	408	457.33	-0.164286	0.99	0.01	1	0.0211765	-0.247443	22	23
275	CD8_PD1neg--Myeloid1	hetero	1710	1889.84	-0.144188	1	0	1	0	-0.288375	23	23
276	Myeloid1--Tregs	hetero	2808	3161.65	-0.171077	1	0	1	0	-0.342155	24	23
277	CD8_PD1neg--Tregs	hetero	1487	1692.15	-0.186335	1	0	1	0	-0.372671	25	23
278	CD8_PD1neg--other	hetero	8224	9631.7	-0.227925	1	0	1	0	-0.455849	26	23
279	Bprolif--CD8_PD1pos	hetero	608	725.82	-0.255156	1	0	1	0	-0.510312	27	23
280	CD4_PD1pos--other	hetero	12157	14531.6	-0.257389	1	0	1	0	-0.514778	28	23
281	CD4_PD1neg--other	hetero	8687	10626.8	-0.290743	1	0	1	0	-0.581486	29	23
282	other--Tregs	hetero	13017	16145.2	-0.310687	1	0	1	0	-0.621374	30	23
283	CD4_PD1pos--CD8_PD1neg	hetero	1173	1520.8	-0.374346	1	0	1	0	-0.748693	31	23
284	Bprolif--Myeloid1	hetero	616	849.53	-0.463092	1	0	1	0	-0.926183	32	23
285	CD4_PD1pos--Myeloid1	hetero	2022	2854.79	-0.497394	1	0	1	0	-0.994787	33	23
286	CD8_PD1pos--other	hetero	10019	15417.7	-0.621798	1	0	1	0	-1.2436	34	23
287	Myeloid1--other	hetero	11667	18040.3	-0.628746	1	0	1	0	-1.25749	35	23
288	Bprolif--CD4_PD1neg	hetero	312	500.9	-0.681237	1	0	1	0	-1.36247	36	23
289	Myeloid1--Myeloid1	homo	568	70.67	2.98899	0	1	0	1	5.97797	1	27
290	Tregs--Tregs	homo	189	60.46	1.62828	0	1	0	1	3.25656	2	27
291	CD8_PD1pos--CD8_PD1pos	homo	1600	546.23	1.54875	0	1	0	1	3.09751	3	27
292	CD8_PD1neg--CD8_PD1neg	homo	821	329.3	1.31536	0	1	0	1	2.63072	4	27
293	CD8_PD1neg--CD8_PD1pos	hetero	1951	844.74	1.20667	0	1	0	1	2.41333	5	27
294	CD4_PD1pos--CD4_PD1pos	homo	4589	2449.31	0.90553	0	1	0	1	1.81106	6	27
295	Bprolif--Bprolif	homo	1623	907.65	0.837755	0	1	0	1	1.67551	7	27
296	CD4_PD1neg--CD4_PD1neg	homo	1276	713.82	0.837107	0	1	0	1	1.67421	8	27
297	CD4_PD1pos--Tregs	hetero	1000	758.01	0.399251	0	1	0	1	0.798502	9	27
298	CD4_PD1neg--Tregs	hetero	539	412.62	0.384653	0	1	0	1	0.769307	10	27
299	CD4_PD1neg--CD4_PD1pos	hetero	3405	2633.06	0.37079	0	1	0	1	0.74158	11	27
300	other--other	homo	43336	37059.3	0.225724	0	1	0	1	0.451449	12	27
301	CD4_PD1pos--CD8_PD1pos	hetero	2564	2312.16	0.149094	0	1	0	1	0.298188	13	27
302	CD8_PD1pos--Tregs	hetero	384	356.75	0.105907	0.08	0.93	0.192	1	0.0735679	14	27
303	Bprolif--CD4_PD1pos	hetero	3093	2988	0.0498103	0.04	0.96	0.102857	1	0.0471938	15	27
304	Myeloid1--Tregs	hetero	135	127.66	0.0800431	0.27	0.75	0.6075	1	0.0167581	16	27
305	CD8_PD1neg--Tregs	hetero	281	277.13	0.0199358	0.4	0.63	0.847059	1	0.00133549	17	27
306	CD8_PD1neg--Myeloid1	hetero	286	305.15	-0.0931879	0.85	0.15	1	0.284211	-0.0495147	18	27
307	CD4_PD1neg--CD8_PD1pos	hetero	1181	1247.77	-0.0792777	0.96	0.04	1	0.08	-0.0829053	19	27
308	Bprolif--Tregs	hetero	426	461.12	-0.114031	0.98	0.02	1	0.0423529	-0.146081	20	27
309	Bprolif--CD8_PD1pos	hetero	1318	1407.58	-0.0947969	1	0	1	0	-0.189594	21	27
310	Bprolif--other	hetero	10883	11626.1	-0.0952887	1	0	1	0	-0.190577	22	27
311	CD4_PD1neg--CD8_PD1neg	hetero	838	964.67	-0.202859	1	0	1	0	-0.405719	23	27
312	CD4_PD1neg--other	hetero	8911	10303.5	-0.209449	1	0	1	0	-0.418898	24	27
313	Myeloid1--other	hetero	2751	3236.1	-0.234221	1	0	1	0	-0.468443	25	27
314	CD4_PD1neg--Myeloid1	hetero	374	447.58	-0.258475	1	0	1	0	-0.516949	26	27
315	CD8_PD1neg--other	hetero	5791	6983.2	-0.270033	1	0	1	0	-0.540067	27	27
316	Bprolif--Myeloid1	hetero	419	514.3	-0.295023	1	0	1	0	-0.590047	28	27
317	Bprolif--CD8_PD1neg	hetero	888	1097.36	-0.305096	1	0	1	0	-0.610191	29	27
318	CD8_PD1pos--Myeloid1	hetero	315	395.39	-0.326996	1	0	1	0	-0.653992	30	27
319	other--Tregs	hetero	2321	2949.79	-0.345733	1	0	1	0	-0.691467	31	27
320	Bprolif--CD4_PD1neg	hetero	1249	1612.19	-0.367988	1	0	1	0	-0.735977	32	27
321	CD4_PD1pos--other	hetero	14189	19044.5	-0.424577	1	0	1	0	-0.849154	33	27
322	CD4_PD1pos--Myeloid1	hetero	588	836.48	-0.507787	1	0	1	0	-1.01557	34	27
323	CD4_PD1pos--CD8_PD1neg	hetero	1244	1790.15	-0.52474	1	0	1	0	-1.04948	35	27
324	CD8_PD1pos--other	hetero	5729	8985.15	-0.649168	1	0	1	0	-1.29834	36	27
325	CD4_PD1pos--CD4_PD1pos	homo	494	157.3	1.64477	0	1	0	1	3.28953	1	28
326	Bprolif--Bprolif	homo	1295	562.46	1.20168	0	1	0	1	2.40336	2	28
327	Myeloid1--Myeloid1	homo	3799	1739.69	1.12634	0	1	0	1	2.25268	3	28
328	Tregs--Tregs	homo	1664	820.54	1.01912	0	1	0	1	2.03824	4	28
329	CD4_PD1neg--CD4_PD1neg	homo	934	466.3	1.00062	0	1	0	1	2.00123	5	28
330	CD8_PD1pos--CD8_PD1pos	homo	3040	1549.67	0.971654	0	1	0	1	1.94331	6	28
331	CD8_PD1neg--CD8_PD1pos	hetero	5744	3478.02	0.723626	0	1	0	1	1.44725	7	28
332	CD4_PD1neg--Tregs	hetero	1918	1246.44	0.621384	0	1	0	1	1.24277	8	28
333	CD8_PD1neg--CD8_PD1neg	homo	3004	1958.88	0.6166	0	1	0	1	1.2332	9	28
334	CD4_PD1pos--Tregs	hetero	973	719.84	0.434243	0	1	0	1	0.868485	10	28
335	CD4_PD1neg--CD4_PD1pos	hetero	713	540.99	0.397658	0	1	0	1	0.795316	11	28
336	Bprolif--CD4_PD1pos	hetero	775	593.34	0.384768	0	1	0	1	0.769536	12	28
337	other--other	homo	49754	42818.2	0.216583	0	1	0	1	0.433165	13	28
338	CD8_PD1pos--Tregs	hetero	2393	2256.32	0.0848122	0	1	0	1	0.169624	14	28
339	CD4_PD1neg--CD8_PD1pos	hetero	1714	1692.24	0.0184221	0.32	0.69	0.768	1	0.00200838	15	28
340	CD4_PD1pos--CD8_PD1pos	hetero	992	989.33	0.00388437	0.53	0.49	1	0.84	0.000274163	16	28
341	Bprolif--Tregs	hetero	1340	1362.19	-0.0236774	0.76	0.25	1	0.45	-0.00798502	17	28
342	CD4_PD1neg--Myeloid1	hetero	1750	1808.53	-0.0474359	0.92	0.09	1	0.170526	-0.0352667	18	28
343	Bprolif--other	hetero	9260	9765.75	-0.0767106	1	0	1	0	-0.153421	19	28
344	Myeloid1--Tregs	hetero	2252	2380.14	-0.0798051	1	0	1	0	-0.15961	20	28
345	Bprolif--CD8_PD1pos	hetero	1750	1863.99	-0.0909888	1	0	1	0	-0.181978	21	28
346	CD8_PD1neg--Myeloid1	hetero	3380	3686.52	-0.125201	1	0	1	0	-0.250402	22	28
347	CD4_PD1pos--other	hetero	4656	5196.36	-0.158378	1	0	1	0	-0.316756	23	28
348	Bprolif--CD8_PD1neg	hetero	1825	2086.71	-0.193235	1	0	1	0	-0.386469	24	28
349	CD8_PD1neg--other	hetero	15868	18301.5	-0.205833	1	0	1	0	-0.411665	25	28
350	CD4_PD1neg--other	hetero	7720	8931.62	-0.210296	1	0	1	0	-0.420591	26	28
351	CD4_PD1neg--CD8_PD1neg	hetero	1644	1906.1	-0.213293	1	0	1	0	-0.426586	27	28
352	Myeloid1--other	hetero	14854	17248.6	-0.215612	1	0	1	0	-0.431224	28	28
353	CD8_PD1pos--Myeloid1	hetero	2815	3279.02	-0.220057	1	0	1	0	-0.440115	29	28
354	other--Tregs	hetero	9882	11838	-0.260521	1	0	1	0	-0.521043	30	28
355	Bprolif--Myeloid1	hetero	1503	1977.62	-0.39569	1	0	1	0	-0.79138	31	28
356	CD8_PD1neg--Tregs	hetero	1884	2526.03	-0.422878	1	0	1	0	-0.845757	32	28
357	Bprolif--CD4_PD1neg	hetero	754	1022.48	-0.438934	1	0	1	0	-0.877869	33	28
358	CD4_PD1pos--Myeloid1	hetero	758	1050.22	-0.469893	1	0	1	0	-0.939786	34	28
359	CD8_PD1pos--other	hetero	11453	16282.7	-0.507581	1	0	1	0	-1.01516	35	28
360	CD4_PD1pos--CD8_PD1neg	hetero	669	1119.32	-0.741678	1	0	1	0	-1.48336	36	28
361	Myeloid1--Myeloid1	homo	5969	1291.6	2.20746	0	1	0	1	4.41491	1	29
362	Tregs--Tregs	homo	641	151.31	2.07556	0	1	0	1	4.15113	2	29
363	CD8_PD1pos--CD8_PD1pos	homo	1575	418.31	1.91018	0	1	0	1	3.82036	3	29
364	Bprolif--Bprolif	homo	444	131.86	1.7439	0	1	0	1	3.4878	4	29
365	CD4_PD1pos--CD4_PD1pos	homo	1439	451.18	1.6711	0	1	0	1	3.3422	5	29
366	CD8_PD1neg--CD8_PD1pos	hetero	2899	983.86	1.55806	0	1	0	1	3.11612	6	29
367	CD8_PD1neg--CD8_PD1neg	homo	1636	578.34	1.49857	0	1	0	1	2.99714	7	29
368	CD4_PD1neg--CD4_PD1neg	homo	1876	798.03	1.23211	0	1	0	1	2.46421	8	29
369	CD4_PD1pos--Tregs	hetero	937	526.91	0.829296	0	1	0	1	1.65859	9	29
370	CD4_PD1neg--Tregs	hetero	1200	699.24	0.778315	0	1	0	1	1.55663	10	29
371	CD8_PD1pos--Tregs	hetero	826	504.43	0.710376	0	1	0	1	1.42075	11	29
372	CD4_PD1neg--CD4_PD1pos	hetero	1838	1200.12	0.614541	0	1	0	1	1.22908	12	29
373	Bprolif--CD4_PD1pos	hetero	680	486.1	0.483437	0	1	0	1	0.966874	13	29
374	Bprolif--Tregs	hetero	329	283.49	0.214088	0	1	0	1	0.428176	14	29
375	other--other	homo	86626	75035.2	0.207229	0	1	0	1	0.414458	15	29
376	CD4_PD1pos--CD8_PD1pos	hetero	964	865.92	0.15463	0	1	0	1	0.30926	16	29
377	CD8_PD1pos--Myeloid1	hetero	1600	1483.92	0.108588	0	1	0	1	0.217176	17	29
378	Bprolif--CD8_PD1pos	hetero	458	473.07	-0.0466059	0.83	0.17	1	0.322105	-0.0223114	18	29
379	Myeloid1--Tregs	hetero	848	887.01	-0.0648114	0.93	0.08	1	0.16	-0.0498757	19	29
380	CD4_PD1neg--CD8_PD1pos	hetero	1076	1153.34	-0.10005	0.99	0.01	1	0.0211765	-0.150693	20	29
381	Bprolif--other	hetero	5856	6290.46	-0.103233	1	0	1	0	-0.206466	21	29
382	Bprolif--CD8_PD1neg	hetero	495	550.09	-0.151948	0.99	0.01	1	0.0211765	-0.22886	22	29
383	CD8_PD1neg--Tregs	hetero	522	593.16	-0.184041	1	0	1	0	-0.368081	23	29
384	CD4_PD1neg--Myeloid1	hetero	1725	2038.56	-0.240825	1	0	1	0	-0.481651	24	29
385	CD4_PD1neg--other	hetero	13046	15457.5	-0.244681	1	0	1	0	-0.489363	25	29
386	CD8_PD1neg--Myeloid1	hetero	1397	1728.9	-0.307324	1	0	1	0	-0.614649	26	29
387	Bprolif--Myeloid1	hetero	660	828.46	-0.327522	1	0	1	0	-0.655044	27	29
388	CD4_PD1pos--other	hetero	9133	11604.8	-0.345521	1	0	1	0	-0.691042	28	29
389	CD4_PD1neg--CD8_PD1neg	hetero	1053	1354.58	-0.363035	1	0	1	0	-0.726071	29	29
390	CD8_PD1neg--other	hetero	10184	13142.9	-0.367947	1	0	1	0	-0.735895	30	29
391	Bprolif--CD4_PD1neg	hetero	458	648.61	-0.50108	1	0	1	0	-1.00216	31	29
392	CD4_PD1pos--CD8_PD1neg	hetero	708	1019.83	-0.525885	1	0	1	0	-1.05177	32	29
393	other--Tregs	hetero	4597	6744.14	-0.552842	1	0	1	0	-1.10568	33	29
394	CD4_PD1pos--Myeloid1	hetero	997	1529.01	-0.616429	1	0	1	0	-1.23286	34	29
395	Myeloid1--other	hetero	11673	19758.9	-0.75928	1	0	1	0	-1.51856	35	29
396	CD8_PD1pos--other	hetero	6545	11216.8	-0.777109	1	0	1	0	-1.55422	36	29
397	Tregs--Tregs	homo	457	72.71	2.63542	0	1	0	1	5.27083	1	30
398	CD8_PD1pos--CD8_PD1pos	homo	2439	903.9	1.43105	0	1	0	1	2.8621	2	30
399	CD4_PD1pos--CD4_PD1pos	homo	1108	419.05	1.40063	0	1	0	1	2.80125	3	30
400	Myeloid1--Myeloid1	homo	4081	1564.98	1.38221	0	1	0	1	2.76442	4	30
401	Bprolif--Bprolif	homo	1023	423.41	1.27069	0	1	0	1	2.54137	5	30
402	CD4_PD1neg--CD4_PD1neg	homo	936	417.89	1.16148	0	1	0	1	2.32296	6	30
403	CD8_PD1neg--CD8_PD1pos	hetero	3769	2001.67	0.91264	0	1	0	1	1.82528	7	30
404	CD8_PD1neg--CD8_PD1neg	homo	2018	1114.99	0.855317	0	1	0	1	1.71063	8	30
405	CD4_PD1neg--CD4_PD1pos	hetero	1449	840.61	0.784829	0	1	0	1	1.56966	9	30
406	Bprolif--CD8_PD1pos	hetero	1622	1235.3	0.392634	0	1	0	1	0.785268	10	30
407	CD4_PD1neg--Tregs	hetero	445	348.96	0.349854	0	1	0	1	0.699707	11	30
408	CD4_PD1pos--Tregs	hetero	441	346.89	0.345415	0	1	0	1	0.69083	12	30
409	Bprolif--CD8_PD1neg	hetero	1673	1370.91	0.287114	0	1	0	1	0.574227	13	30
410	Bprolif--CD4_PD1pos	hetero	1026	846.76	0.276708	0	1	0	1	0.553417	14	30
411	CD4_PD1pos--CD8_PD1pos	hetero	1488	1231.16	0.273154	0	1	0	1	0.546308	15	30
412	CD8_PD1pos--Tregs	hetero	595	516.45	0.203893	0	1	0	1	0.407786	16	30
413	other--other	homo	66186	57649.2	0.199221	0	1	0	1	0.398443	17	30
414	Myeloid1--Tregs	hetero	741	675.86	0.132562	0	1	0	1	0.265123	18	30
415	Bprolif--CD4_PD1neg	hetero	837	848.29	-0.019307	0.68	0.34	1	0.68	-0.00311134	19	30
416	CD4_PD1neg--Myeloid1	hetero	1581	1621.44	-0.0364155	0.86	0.16	1	0.338824	-0.0166563	20	30
417	CD4_PD1neg--CD8_PD1pos	hetero	1181	1235.23	-0.0647171	0.95	0.05	1	0.1125	-0.0590132	21	30
418	Bprolif--Myeloid1	hetero	1544	1630.37	-0.0784772	0.99	0.01	1	0.024	-0.115245	22	30
419	CD4_PD1pos--CD8_PD1neg	hetero	1268	1365.03	-0.106297	1	0	1	0	-0.212594	23	30
420	Bprolif--Tregs	hetero	308	351.84	-0.191407	1	0	1	0	-0.382815	24	30
421	CD4_PD1neg--CD8_PD1neg	hetero	1192	1368.76	-0.199329	1	0	1	0	-0.398658	25	30
422	CD4_PD1neg--other	hetero	8359	9816.93	-0.231916	1	0	1	0	-0.463832	26	30
423	Myeloid1--other	hetero	15851	18994.2	-0.260966	1	0	1	0	-0.521932	27	30
424	CD8_PD1neg--other	hetero	13288	16019.5	-0.269687	1	0	1	0	-0.539373	28	30
425	CD8_PD1neg--Tregs	hetero	466	571.56	-0.294004	1	0	1	0	-0.588009	29	30
426	Bprolif--other	hetero	7954	9879.71	-0.312753	1	0	1	0	-0.625506	30	30
427	CD4_PD1pos--other	hetero	7829	9821.59	-0.327091	1	0	1	0	-0.654182	31	30
428	other--Tregs	hetero	3157	4110.02	-0.380485	1	0	1	0	-0.76097	32	30
429	CD4_PD1pos--Myeloid1	hetero	1191	1617.86	-0.441594	1	0	1	0	-0.883188	33	30
430	CD8_PD1pos--Myeloid1	hetero	1744	2379.77	-0.448201	1	0	1	0	-0.896402	34	30
431	CD8_PD1neg--Myeloid1	hetero	1876	2640.59	-0.492978	1	0	1	0	-0.985956	35	30
432	CD8_PD1pos--other	hetero	9581	14450.6	-0.592833	1	0	1	0	-1.18567	36	30
433	Tregs--Tregs	homo	480	102.82	2.21195	0	1	0	1	4.42391	1	31
434	CD8_PD1pos--CD8_PD1pos	homo	1288	328.02	1.97001	0	1	0	1	3.94001	2	31
435	Myeloid1--Myeloid1	homo	3889	993.27	1.96806	0	1	0	1	3.93612	3	31
436	CD4_PD1pos--CD4_PD1pos	homo	1402	405.24	1.78811	0	1	0	1	3.57622	4	31
437	CD8_PD1neg--CD8_PD1pos	hetero	2456	760.8	1.68941	0	1	0	1	3.37883	5	31
438	Bprolif--Bprolif	homo	476	151.27	1.64736	0	1	0	1	3.29472	6	31
439	CD8_PD1neg--CD8_PD1neg	homo	1337	452.8	1.55995	0	1	0	1	3.1199	7	31
440	CD4_PD1neg--CD4_PD1neg	homo	1823	788.46	1.20817	0	1	0	1	2.41634	8	31
441	CD4_PD1neg--Tregs	hetero	1147	571.18	1.00458	0	1	0	1	2.00916	9	31
442	CD4_PD1pos--Tregs	hetero	742	405.02	0.871811	0	1	0	1	1.74362	10	31
443	CD4_PD1neg--CD4_PD1pos	hetero	1871	1124.04	0.734604	0	1	0	1	1.46921	11	31
444	CD8_PD1pos--Tregs	hetero	553	370.73	0.575631	0	1	0	1	1.15126	12	31
445	Bprolif--CD4_PD1pos	hetero	706	496.07	0.508261	0	1	0	1	1.01652	13	31
446	CD4_PD1pos--CD8_PD1pos	hetero	824	729.49	0.17553	0	1	0	1	0.351059	14	31
447	other--other	homo	93709	84207.1	0.154244	0	1	0	1	0.308488	15	31
448	Myeloid1--Tregs	hetero	674	638.42	0.0781236	0.03	0.97	0.0675	1	0.0867718	16	31
449	Bprolif--CD8_PD1pos	hetero	459	448.32	0.0338906	0.31	0.71	0.656471	1	0.00597216	17	31
450	CD8_PD1pos--Myeloid1	hetero	1139	1142.08	-0.00389255	0.52	0.48	1	0.909474	-0.000141925	18	31
451	CD4_PD1neg--CD8_PD1pos	hetero	1019	1023.58	-0.00646348	0.57	0.43	1	0.86	-0.000390916	19	31
452	Bprolif--other	hetero	6879	7125.68	-0.0508216	1	0	1	0	-0.101643	20	31
453	Bprolif--CD8_PD1neg	hetero	482	519.96	-0.109149	0.96	0.04	1	0.0847059	-0.111728	21	31
454	CD4_PD1neg--Myeloid1	hetero	1673	1768.1	-0.0797161	1	0	1	0	-0.159432	22	31
455	CD8_PD1neg--Myeloid1	hetero	1182	1333.38	-0.173719	1	0	1	0	-0.347439	23	31
456	CD8_PD1neg--Tregs	hetero	359	429.05	-0.256507	1	0	1	0	-0.513015	24	31
457	CD4_PD1neg--CD8_PD1neg	hetero	989	1187.93	-0.264163	1	0	1	0	-0.528327	25	31
458	Bprolif--Tregs	hetero	206	249.82	-0.277022	1	0	1	0	-0.554043	26	31
459	CD4_PD1neg--other	hetero	13446	16336.3	-0.280882	1	0	1	0	-0.561763	27	31
460	CD8_PD1neg--other	hetero	9574	12274.4	-0.358429	1	0	1	0	-0.716858	28	31
461	CD4_PD1pos--other	hetero	8993	11662.3	-0.374936	1	0	1	0	-0.749873	29	31
462	Myeloid1--other	hetero	13402	18233.1	-0.444081	1	0	1	0	-0.888161	30	31
463	Bprolif--CD4_PD1neg	hetero	488	690.99	-0.500917	1	0	1	0	-1.00183	31	31
464	other--Tregs	hetero	4116	5887.14	-0.516219	1	0	1	0	-1.03244	32	31
465	CD4_PD1pos--Myeloid1	hetero	854	1261.79	-0.562618	1	0	1	0	-1.12524	33	31
466	CD4_PD1pos--CD8_PD1neg	hetero	542	846.85	-0.642857	1	0	1	0	-1.28571	34	31
467	CD8_PD1pos--other	hetero	6622	10517	-0.667298	1	0	1	0	-1.3346	35	31
468	Bprolif--Myeloid1	hetero	433	771.62	-0.832064	1	0	1	0	-1.66413	36	31
469	Myeloid1--Myeloid1	homo	670	140.55	2.245	0	1	0	1	4.49	1	32
470	Tregs--Tregs	homo	224	73.06	1.60316	0	1	0	1	3.20632	2	32
471	CD8_PD1pos--CD8_PD1pos	homo	1838	618.59	1.56954	0	1	0	1	3.13907	3	32
472	Bprolif--Bprolif	homo	969	412.45	1.23027	0	1	0	1	2.46054	4	32
473	CD8_PD1neg--CD8_PD1neg	homo	1014	440.49	1.20103	0	1	0	1	2.40205	5	32
474	CD4_PD1pos--CD4_PD1pos	homo	4896	2318.83	1.07788	0	1	0	1	2.15576	6	32
475	CD8_PD1neg--CD8_PD1pos	hetero	2194	1048.74	1.06419	0	1	0	1	2.12838	7	32
476	CD4_PD1neg--CD4_PD1neg	homo	1101	613.75	0.842052	0	1	0	1	1.6841	8	32
477	CD4_PD1pos--Tregs	hetero	1113	820.38	0.439628	0	1	0	1	0.879255	9	32
478	CD4_PD1neg--Tregs	hetero	527	422.19	0.319232	0	1	0	1	0.638465	10	32
479	CD8_PD1pos--Tregs	hetero	525	423.87	0.308041	0	1	0	1	0.616083	11	32
480	Bprolif--CD4_PD1pos	hetero	2346	1959.04	0.259935	0	1	0	1	0.519869	12	32
481	other--other	homo	44201	37246.4	0.246973	0	1	0	1	0.493947	13	32
482	CD4_PD1neg--CD4_PD1pos	hetero	2825	2384.06	0.244736	0	1	0	1	0.489472	14	32
483	Bprolif--Tregs	hetero	392	347.46	0.173536	0	1	0	1	0.347073	15	32
484	CD4_PD1pos--CD8_PD1pos	hetero	2592	2394.76	0.114139	0	1	0	1	0.228278	16	32
485	Myeloid1--Tregs	hetero	209	201.89	0.0496916	0.29	0.74	0.614118	1	0.0101735	17	32
486	Bprolif--CD8_PD1pos	hetero	999	1010.53	-0.0165391	0.64	0.37	1	0.701053	-0.00244941	18	32
487	CD8_PD1neg--Myeloid1	hetero	472	502.19	-0.0892631	0.9	0.12	1	0.24	-0.0537417	19	32
488	CD8_PD1neg--Tregs	hetero	335	360.42	-0.105215	0.94	0.06	1	0.127059	-0.0908104	20	32
489	CD4_PD1neg--other	hetero	8564	9572.15	-0.16054	1	0	1	0	-0.321081	21	32
490	Myeloid1--other	hetero	4054	4580.24	-0.176036	1	0	1	0	-0.352072	22	32
491	CD4_PD1neg--CD8_PD1neg	hetero	919	1038.51	-0.176198	1	0	1	0	-0.352396	23	32
492	CD4_PD1neg--CD8_PD1pos	hetero	1081	1231.48	-0.187864	1	0	1	0	-0.375727	24	32
493	Bprolif--Myeloid1	hetero	421	479.8	-0.188194	1	0	1	0	-0.376388	25	32
494	Bprolif--CD4_PD1neg	hetero	872	1007.81	-0.208601	1	0	1	0	-0.417202	26	32
495	Bprolif--CD8_PD1neg	hetero	734	848.55	-0.208955	1	0	1	0	-0.417909	27	32
496	CD8_PD1neg--other	hetero	6860	8099.43	-0.23958	1	0	1	0	-0.479159	28	32
497	Bprolif--other	hetero	6593	7816.91	-0.245629	1	0	1	0	-0.491258	29	32
498	CD4_PD1neg--Myeloid1	hetero	484	590.3	-0.285906	1	0	1	0	-0.571811	30	32
499	CD8_PD1pos--Myeloid1	hetero	479	587	-0.292782	1	0	1	0	-0.585563	31	32
500	CD4_PD1pos--Myeloid1	hetero	905	1141.48	-0.334586	1	0	1	0	-0.669172	32	32
501	other--Tregs	hetero	2475	3301.67	-0.415622	1	0	1	0	-0.831243	33	32
502	CD4_PD1pos--other	hetero	13143	18615.4	-0.502173	1	0	1	0	-1.00435	34	32
503	CD8_PD1pos--other	hetero	5997	9609.44	-0.680121	1	0	1	0	-1.36024	35	32
504	CD4_PD1pos--CD8_PD1neg	hetero	1263	2026.18	-0.681478	1	0	1	0	-1.36296	36	32
505	Bprolif--Bprolif	homo	45	3.66	3.30323	0	1	0	1	6.60646	1	37
506	CD8_PD1neg--CD8_PD1neg	homo	61	6.24	3.09821	0	1	0	1	6.19641	2	37
507	CD4_PD1neg--CD4_PD1neg	homo	41	4.08	3.04749	0	1	0	1	6.09498	3	37
508	CD8_PD1pos--CD8_PD1pos	homo	1076	151.05	2.8244	0	1	0	1	5.6488	4	37
509	Myeloid1--Myeloid1	homo	5955	899.78	2.7251	0	1	0	1	5.45019	5	37
510	CD4_PD1pos--CD4_PD1pos	homo	338	54.26	2.61698	0	1	0	1	5.23396	6	37
511	Tregs--Tregs	homo	291	55.55	2.36837	0	1	0	1	4.73674	7	37
512	CD8_PD1neg--CD8_PD1pos	hetero	273	61.84	2.12442	0	1	0	1	4.24884	8	37
513	CD4_PD1neg--CD8_PD1neg	hetero	33	10.35	1.58284	0	1	0	1	3.16568	9	37
514	CD4_PD1neg--CD4_PD1pos	hetero	76	29.71	1.32615	0	1	0	1	2.6523	10	37
515	CD4_PD1neg--Tregs	hetero	66	30.09	1.10771	0	1	0	1	2.21542	11	37
516	CD4_PD1pos--Tregs	hetero	228	109.37	1.053	0	1	0	1	2.106	12	37
517	Bprolif--Tregs	hetero	58	29.16	0.968079	0	1	0	1	1.93616	13	37
518	CD4_PD1neg--CD8_PD1pos	hetero	91	49.66	0.860787	0	1	0	1	1.72157	14	37
519	CD4_PD1pos--CD8_PD1pos	hetero	315	180.43	0.800512	0	1	0	1	1.60102	15	37
520	Bprolif--CD8_PD1pos	hetero	77	47.44	0.687275	0	1	0	1	1.37455	16	37
521	CD8_PD1pos--Tregs	hetero	282	184	0.613277	0	1	0	1	1.22655	17	37
522	CD8_PD1neg--Myeloid1	hetero	212	151.88	0.478454	0	1	0	1	0.956907	18	37
523	CD4_PD1neg--Myeloid1	hetero	160	122.12	0.386996	0	1	0	1	0.773991	19	37
524	Bprolif--CD8_PD1neg	hetero	16	10.05	0.621488	0.04	0.99	0.0626087	1	0.707882	20	37
525	CD8_PD1neg--Tregs	hetero	51	38.1	0.411343	0.03	0.98	0.0514286	1	0.498395	21	37
526	CD4_PD1pos--CD8_PD1neg	hetero	48	37.03	0.365644	0.04	0.99	0.0626087	1	0.416472	22	37
527	Bprolif--CD4_PD1pos	hetero	35	27.56	0.334001	0.13	0.92	0.18	1	0.240897	23	37
528	Bprolif--Myeloid1	hetero	132	114.53	0.203159	0.06	0.95	0.09	1	0.203159	24	37
529	other--other	homo	144407	136949	0.0764996	0	1	0	1	0.152999	25	37
530	Myeloid1--Tregs	hetero	477	453.04	0.0741912	0.13	0.89	0.18	1	0.0535101	26	37
531	CD8_PD1pos--Myeloid1	hetero	728	732.87	-0.00960571	0.59	0.43	0.786667	1	-0.000948308	27	37
532	Bprolif--CD4_PD1neg	hetero	7	7.58	-0.100978	0.62	0.51	0.797143	1	-0.00939593	28	37
533	Bprolif--other	hetero	1241	1412.36	-0.186464	1	0	1	0	-0.372928	29	37
534	other--Tregs	hetero	4782	5571.14	-0.220316	1	0	1	0	-0.440631	30	37
535	CD4_PD1pos--other	hetero	4657	5429.64	-0.221412	1	0	1	0	-0.442823	31	37
536	CD4_PD1neg--other	hetero	1235	1492.33	-0.272854	1	0	1	0	-0.545709	32	37
537	CD8_PD1neg--other	hetero	1454	1887.27	-0.376046	1	0	1	0	-0.752092	33	37
538	CD4_PD1pos--Myeloid1	hetero	324	436.74	-0.429635	1	0	1	0	-0.859269	34	37
539	CD8_PD1pos--other	hetero	6724	9083.66	-0.433898	1	0	1	0	-0.867797	35	37
540	Myeloid1--other	hetero	12022	22154.3	-0.881852	1	0	1	0	-1.7637	36	37
541	CD8_PD1pos--CD8_PD1pos	homo	494	51.31	3.24227	0	1	0	1	6.48454	1	38
542	Bprolif--Bprolif	homo	38	3.57	3.09321	0	1	0	1	6.18642	2	38
543	CD4_PD1pos--CD4_PD1pos	homo	51	5.73	2.94983	0	1	0	1	5.89967	3	38
544	CD8_PD1neg--CD8_PD1pos	hetero	77	13.77	2.4008	0	1	0	1	4.80161	4	38
545	Tregs--Tregs	homo	12	1.49	2.38429	0	1	0	1	4.76859	5	38
546	Myeloid1--Myeloid1	homo	702	137.77	2.34083	0	1	0	1	4.68166	6	38
547	CD8_PD1neg--CD8_PD1neg	homo	7	0.81	2.14401	0	1	0	1	4.28802	7	38
548	CD4_PD1neg--CD4_PD1neg	homo	6	0.92	1.86625	0	1	0	1	3.7325	8	38
549	CD4_PD1neg--Myeloid1	hetero	55	20.78	1.36242	0	1	0	1	2.72485	9	38
550	Bprolif--CD8_PD1neg	hetero	10	3.11	1.42029	0.01	1	0.02	1	2.16293	10	38
551	CD4_PD1pos--Myeloid1	hetero	116	56.68	1.02037	0	1	0	1	2.04073	11	38
552	Bprolif--CD4_PD1pos	hetero	18	8.89	0.941957	0	1	0	1	1.88391	12	38
553	CD8_PD1pos--Tregs	hetero	34	17.88	0.890496	0	1	0	1	1.78099	13	38
554	CD8_PD1neg--Tregs	hetero	7	2.15	1.34465	0.02	0.99	0.0378947	1	1.77455	14	38
555	Myeloid1--Tregs	hetero	49	30.3	0.675765	0	1	0	1	1.35153	15	38
556	CD4_PD1pos--CD8_PD1pos	hetero	50	34.52	0.521866	0	1	0	1	1.04373	16	38
557	Bprolif--Myeloid1	hetero	60	41.78	0.511873	0	1	0	1	1.02375	17	38
558	CD8_PD1pos--Myeloid1	hetero	240	169.82	0.496556	0	1	0	1	0.993112	18	38
559	CD4_PD1neg--CD4_PD1pos	hetero	7	3.72	0.761213	0.14	0.94	0.21913	1	0.487113	19	38
560	CD4_PD1neg--CD8_PD1pos	hetero	18	12.32	0.512405	0.06	0.95	0.108	1	0.475573	20	38
561	Bprolif--Tregs	hetero	7	4.14	0.638232	0.11	0.97	0.18	1	0.460322	21	38
562	CD4_PD1neg--CD8_PD1neg	hetero	3	1.44	0.713119	0.18	0.97	0.27	1	0.394242	22	38
563	CD8_PD1neg--Myeloid1	hetero	27	21.34	0.325798	0.1	0.93	0.171429	1	0.241512	23	38
564	CD4_PD1pos--CD8_PD1neg	hetero	6	4.52	0.342687	0.27	0.84	0.373846	1	0.142504	24	38
565	CD4_PD1neg--Tregs	hetero	3	2.16	0.340075	0.43	0.82	0.552857	1	0.0848834	25	38
566	CD4_PD1pos--Tregs	hetero	7	5.91	0.211314	0.4	0.72	0.533333	1	0.0559843	26	38
567	Bprolif--CD8_PD1pos	hetero	29	26.36	0.132894	0.26	0.77	0.373846	1	0.0552631	27	38
568	other--other	homo	138732	137284	0.015142	0	1	0	1	0.0302841	28	38
569	Bprolif--CD4_PD1neg	hetero	2	3.33	-0.529405	0.87	0.36	1	1	0.00228775	29	38
570	other--Tregs	hetero	855	920.48	-0.106342	1	0	1	0	-0.212684	30	38
571	Bprolif--other	hetero	1226	1333.25	-0.120894	1	0	1	0	-0.241788	31	38
572	CD4_PD1neg--other	hetero	604	658.41	-0.124241	1	0	1	0	-0.248481	32	38
573	CD4_PD1pos--other	hetero	1585	1765.3	-0.155338	1	0	1	0	-0.310675	33	38
574	CD8_PD1neg--other	hetero	600	696.05	-0.213897	1	0	1	0	-0.427794	34	38
575	Myeloid1--other	hetero	7412	8746.76	-0.238856	1	0	1	0	-0.477712	35	38
576	CD8_PD1pos--other	hetero	4310	5368.71	-0.316822	1	0	1	0	-0.633643	36	38
577	Bprolif--Bprolif	homo	34	1.73	3.68038	0	1	0	1	7.36076	1	44
578	CD4_PD1neg--CD4_PD1neg	homo	38	3.99	2.96636	0	1	0	1	5.93272	2	44
579	CD4_PD1pos--CD4_PD1pos	homo	385	59.89	2.66432	0	1	0	1	5.32865	3	44
580	Tregs--Tregs	homo	177	28.29	2.6034	0	1	0	1	5.20679	4	44
581	Myeloid1--Myeloid1	homo	3335	603.39	2.46457	0	1	0	1	4.92914	5	44
582	CD8_PD1pos--CD8_PD1pos	homo	877	167.46	2.38181	0	1	0	1	4.76363	6	44
583	CD8_PD1neg--CD8_PD1neg	homo	24	4.6	2.15843	0	1	0	1	4.31686	7	44
584	CD8_PD1neg--CD8_PD1pos	hetero	191	54.11	1.80072	0	1	0	1	3.60144	8	44
585	CD4_PD1neg--CD4_PD1pos	hetero	106	32.29	1.68445	0	1	0	1	3.3689	9	44
586	CD4_PD1neg--CD8_PD1neg	hetero	27	8.38	1.57777	0	1	0	1	3.15553	10	44
587	Bprolif--CD8_PD1neg	hetero	17	5.64	1.43874	0	1	0	1	2.87748	11	44
588	Bprolif--CD4_PD1pos	hetero	59	21.88	1.39088	0	1	0	1	2.78175	12	44
589	Bprolif--CD8_PD1pos	hetero	85	33.91	1.3007	0	1	0	1	2.60139	13	44
590	CD4_PD1pos--Tregs	hetero	191	84.71	1.16357	0	1	0	1	2.32714	14	44
591	CD8_PD1neg--Myeloid1	hetero	224	104.6	1.09132	0	1	0	1	2.18263	15	44
592	CD4_PD1neg--Tregs	hetero	42	21.98	0.903958	0	1	0	1	1.80792	16	44
593	CD4_PD1neg--Myeloid1	hetero	180	98.01	0.870344	0	1	0	1	1.74069	17	44
594	Bprolif--Myeloid1	hetero	120	66.27	0.846972	0	1	0	1	1.69394	18	44
595	CD4_PD1pos--CD8_PD1pos	hetero	353	199.35	0.821227	0	1	0	1	1.64245	19	44
596	CD8_PD1pos--Tregs	hetero	231	138.13	0.737691	0	1	0	1	1.47538	20	44
597	CD4_PD1neg--CD8_PD1pos	hetero	80	51.47	0.626429	0	1	0	1	1.25286	21	44
598	Bprolif--Tregs	hetero	23	14.67	0.615029	0.01	1	0.0138462	1	0.997935	22	44
599	CD8_PD1pos--Myeloid1	hetero	881	634.32	0.473295	0	1	0	1	0.94659	23	44
600	Bprolif--CD4_PD1neg	hetero	10	5.43	0.774613	0.07	0.96	0.09	1	0.774613	24	44
601	CD4_PD1pos--CD8_PD1neg	hetero	45	32.74	0.447174	0.03	0.98	0.04	1	0.581787	25	44
602	CD4_PD1pos--Myeloid1	hetero	432	383.77	0.170371	0	1	0	1	0.340741	26	44
603	Myeloid1--Tregs	hetero	302	265.1	0.187349	0.01	0.99	0.0138462	1	0.30399	27	44
604	CD8_PD1neg--Tregs	hetero	29	22.44	0.35599	0.12	0.97	0.148966	1	0.284328	28	44
605	other--other	homo	148445	143096	0.0529493	0	1	0	1	0.105899	29	44
606	other--Tregs	hetero	3481	4049.39	-0.218145	1	0	1	0	-0.436289	30	44
607	CD4_PD1pos--other	hetero	4816	5897.48	-0.292208	1	0	1	0	-0.584417	31	44
608	CD4_PD1neg--other	hetero	1224	1519.46	-0.311726	1	0	1	0	-0.623452	32	44
609	CD8_PD1neg--other	hetero	1250	1593.89	-0.350375	1	0	1	0	-0.70075	33	44
610	CD8_PD1pos--other	hetero	7597	9725.79	-0.356344	1	0	1	0	-0.712688	34	44
611	Bprolif--other	hetero	801	1031.74	-0.364803	1	0	1	0	-0.729606	35	44
612	Myeloid1--other	hetero	12517	18567.2	-0.568826	1	0	1	0	-1.13765	36	44
613	Bprolif--Bprolif	homo	288	64.66	2.13798	0	1	0	1	4.27597	1	47
614	CD8_PD1pos--CD8_PD1pos	homo	1997	743.63	1.42396	0	1	0	1	2.84792	2	47
615	Myeloid1--Myeloid1	homo	3558	1398.34	1.34673	0	1	0	1	2.69345	3	47
616	CD4_PD1pos--CD4_PD1pos	homo	1184	543.91	1.1208	0	1	0	1	2.24159	4	47
617	CD8_PD1neg--CD8_PD1neg	homo	2333	1249.42	0.900392	0	1	0	1	1.80078	5	47
618	CD4_PD1neg--CD4_PD1neg	homo	2054	1135.73	0.854249	0	1	0	1	1.7085	6	47
619	Tregs--Tregs	homo	1110	625.78	0.825828	0	1	0	1	1.65166	7	47
620	CD8_PD1neg--CD8_PD1pos	hetero	3130	1933.37	0.69476	0	1	0	1	1.38952	8	47
621	CD4_PD1pos--Tregs	hetero	1563	1162.65	0.426583	0	1	0	1	0.853167	9	47
622	CD8_PD1pos--Tregs	hetero	1670	1370.84	0.2846	0	1	0	1	0.569199	10	47
623	CD4_PD1neg--Tregs	hetero	2018	1686.24	0.258976	0	1	0	1	0.517951	11	47
624	other--other	homo	32664	27329.3	0.257242	0	1	0	1	0.514484	12	47
625	Bprolif--CD8_PD1pos	hetero	503	440.25	0.191827	0.01	0.99	0.0257143	1	0.277605	13	47
626	CD4_PD1neg--CD4_PD1pos	hetero	1723	1565.81	0.13793	0	1	0	1	0.275859	14	47
627	Bprolif--CD8_PD1neg	hetero	575	570.06	0.0124265	0.41	0.59	0.984	0.965455	0.000134119	15	47
628	CD4_PD1pos--CD8_PD1pos	hetero	1272	1270.19	0.00205274	0.44	0.57	0.99	0.965455	2.21551317729451e-05	16	47
629	Bprolif--Myeloid1	hetero	602	602.43	-0.00102842	0.51	0.52	1	0.936	-2.47941e-05	17	47
630	Bprolif--CD4_PD1pos	hetero	367	371.29	-0.0167211	0.49	0.52	1	0.936	-0.000403127	18	47
631	Bprolif--Tregs	hetero	362	399.53	-0.141941	0.98	0.02	1	0.04	-0.184669	19	47
632	CD8_PD1neg--Tregs	hetero	1645	1773.15	-0.108164	1	0	1	0	-0.216327	20	47
633	CD4_PD1neg--other	hetero	10013	11129.6	-0.152514	1	0	1	0	-0.305029	21	47
634	CD4_PD1pos--other	hetero	6919	7692.54	-0.152876	1	0	1	0	-0.305751	22	47
635	CD4_PD1neg--Myeloid1	hetero	2206	2522.92	-0.19358	1	0	1	0	-0.387159	23	47
636	Bprolif--other	hetero	2270	2661.82	-0.229627	1	0	1	0	-0.459254	24	47
637	Myeloid1--other	hetero	10548	12371.5	-0.230028	1	0	1	0	-0.460057	25	47
638	Bprolif--CD4_PD1neg	hetero	462	542.3	-0.230737	1	0	1	0	-0.461474	26	47
639	CD8_PD1neg--other	hetero	9922	11710.1	-0.239033	1	0	1	0	-0.478067	27	47
640	CD4_PD1neg--CD8_PD1pos	hetero	1519	1839.14	-0.275744	1	0	1	0	-0.551488	28	47
641	other--Tregs	hetero	6812	8267.8	-0.279388	1	0	1	0	-0.558776	29	47
642	CD4_PD1pos--CD8_PD1neg	hetero	1320	1644.69	-0.317062	1	0	1	0	-0.634124	30	47
643	Myeloid1--Tregs	hetero	1495	1873.23	-0.325188	1	0	1	0	-0.650376	31	47
644	CD4_PD1neg--CD8_PD1neg	hetero	1892	2383.52	-0.333024	1	0	1	0	-0.666049	32	47
645	CD8_PD1pos--Myeloid1	hetero	1604	2031.02	-0.340341	1	0	1	0	-0.680683	33	47
646	CD8_PD1neg--Myeloid1	hetero	2015	2651.23	-0.39571	1	0	1	0	-0.791421	34	47
647	CD8_PD1pos--other	hetero	5713	9032.93	-0.660853	1	0	1	0	-1.32171	35	47
648	CD4_PD1pos--Myeloid1	hetero	1003	1740.01	-0.794165	1	0	1	0	-1.58833	36	47
649	Myeloid1--Myeloid1	homo	249	15.36	3.93368	0	1	0	1	7.86737	1	48
650	Tregs--Tregs	homo	43	3.09	3.42733	0	1	0	1	6.85466	2	48
651	Bprolif--Bprolif	homo	521	102.11	2.33987	0	1	0	1	4.67973	3	48
652	CD8_PD1pos--CD8_PD1pos	homo	1355	275.93	2.29176	0	1	0	1	4.58353	4	48
653	CD8_PD1neg--CD8_PD1pos	hetero	2476	650.37	1.92704	0	1	0	1	3.85409	5	48
654	CD4_PD1pos--CD4_PD1pos	homo	5533	1687.81	1.71232	0	1	0	1	3.42463	6	48
655	CD8_PD1neg--CD8_PD1neg	homo	1215	381.4	1.66899	0	1	0	1	3.33798	7	48
656	CD4_PD1neg--CD4_PD1neg	homo	1824	596	1.61209	0	1	0	1	3.22419	8	48
657	CD4_PD1neg--Tregs	hetero	179	83.54	1.09029	0	1	0	1	2.18058	9	48
658	CD4_PD1neg--Myeloid1	hetero	385	191.01	1.00742	0	1	0	1	2.01484	10	48
659	CD4_PD1neg--CD8_PD1pos	hetero	1014	813.32	0.317812	0	1	0	1	0.635624	11	48
660	Bprolif--CD4_PD1pos	hetero	934	830.32	0.169562	0	1	0	1	0.339125	12	48
661	other--other	homo	96852	88457.6	0.130794	0	1	0	1	0.261587	13	48
662	Bprolif--CD8_PD1neg	hetero	436	401.45	0.118824	0.02	0.98	0.0514286	1	0.14397	14	48
663	CD8_PD1pos--Tregs	hetero	63	57.44	0.131116	0.19	0.84	0.456	1	0.0434798	15	48
664	CD4_PD1neg--CD4_PD1pos	hetero	2035	2006.02	0.0206826	0.26	0.75	0.585	1	0.00466357	16	48
665	CD4_PD1pos--Tregs	hetero	144	143.73	0.0026889	0.48	0.57	1	1	-1.16198e-05	17	48
666	Bprolif--CD8_PD1pos	hetero	332	338.39	-0.0274219	0.62	0.4	1	0.757895	-0.00314524	18	48
667	CD4_PD1neg--CD8_PD1neg	hetero	922	956.37	-0.052746	0.89	0.13	1	0.26	-0.0299933	19	48
668	CD8_PD1neg--Myeloid1	hetero	136	150.38	-0.143999	0.89	0.12	1	0.254118	-0.0832604	20	48
669	CD8_PD1pos--Myeloid1	hetero	111	129.69	-0.22265	0.96	0.06	1	0.135	-0.186721	21	48
670	Bprolif--other	hetero	5303	6013.67	-0.181405	1	0	1	0	-0.36281	22	48
671	CD8_PD1neg--Tregs	hetero	54	68.41	-0.335712	0.98	0.02	1	0.048	-0.415132	23	48
672	other--Tregs	hetero	873	1021.28	-0.226085	1	0	1	0	-0.45217	24	48
673	Myeloid1--other	hetero	1939	2327.09	-0.26309	1	0	1	0	-0.52618	25	48
674	CD4_PD1neg--other	hetero	11787	14525.5	-0.301373	1	0	1	0	-0.602746	26	48
675	CD8_PD1neg--other	hetero	8943	11602.5	-0.37557	1	0	1	0	-0.751141	27	48
676	CD4_PD1pos--other	hetero	18078	24483.1	-0.437531	1	0	1	0	-0.875062	28	48
677	Bprolif--Tregs	hetero	24	35.06	-0.528471	1	0	1	0	-1.05694	29	48
678	CD4_PD1pos--CD8_PD1pos	hetero	948	1374.45	-0.535424	1	0	1	0	-1.07085	30	48
679	CD8_PD1pos--other	hetero	6166	9904.48	-0.683658	1	0	1	0	-1.36732	31	48
680	Bprolif--CD4_PD1neg	hetero	296	498.19	-0.749126	1	0	1	0	-1.49825	32	48
681	Myeloid1--Tregs	hetero	6	13.36	-1.03663	1	0.01	1	0.0257143	-1.50017	33	48
682	CD4_PD1pos--CD8_PD1neg	hetero	807	1611.7	-0.997051	1	0	1	0	-1.9941	34	48
683	Bprolif--Myeloid1	hetero	33	78.7	-1.22904	1	0	1	0	-2.45809	35	48
684	CD4_PD1pos--Myeloid1	hetero	136	323.05	-1.24204	1	0	1	0	-2.48408	36	48
685	Bprolif--Bprolif	homo	141	38.01	1.86398	0	1	0	1	3.72795	1	5
686	CD4_PD1pos--CD4_PD1pos	homo	1097	440.13	1.3156	0	1	0	1	2.6312	2	5
687	Myeloid1--Myeloid1	homo	2433	1106.91	1.13549	0	1	0	1	2.27098	3	5
688	CD8_PD1pos--CD8_PD1pos	homo	2392	1226.2	0.96345	0	1	0	1	1.9269	4	5
689	CD8_PD1neg--CD8_PD1neg	homo	2381	1404	0.761603	0	1	0	1	1.52321	5	5
690	CD4_PD1neg--CD4_PD1neg	homo	2049	1288.06	0.669304	0	1	0	1	1.33861	6	5
691	Bprolif--CD4_PD1pos	hetero	390	258.4	0.59199	0	1	0	1	1.18398	7	5
692	Tregs--Tregs	homo	3476	2386.3	0.542463	0	1	0	1	1.08493	8	5
693	CD4_PD1pos--Tregs	hetero	2791	2047.27	0.446893	0	1	0	1	0.893786	9	5
694	CD4_PD1neg--Tregs	hetero	4609	3514.25	0.391139	0	1	0	1	0.782279	10	5
695	CD8_PD1neg--CD8_PD1pos	hetero	3444	2628.99	0.389447	0	1	0	1	0.778893	11	5
696	CD8_PD1pos--Tregs	hetero	4374	3422.66	0.353744	0	1	0	1	0.707487	12	5
697	CD4_PD1pos--CD8_PD1pos	hetero	1858	1475.16	0.332678	0	1	0	1	0.665355	13	5
698	other--other	homo	33822	27363.7	0.305688	0	1	0	1	0.611375	14	5
699	CD4_PD1neg--CD4_PD1pos	hetero	1640	1505.06	0.123796	0	1	0	1	0.247592	15	5
700	CD4_PD1neg--CD8_PD1pos	hetero	2720	2534.32	0.101969	0	1	0	1	0.203938	16	5
701	Bprolif--Tregs	hetero	622	599.4	0.0533082	0.13	0.88	0.26	1	0.030313	17	5
702	Bprolif--CD8_PD1pos	hetero	442	430.65	0.0374447	0.25	0.77	0.473684	1	0.0118115	18	5
703	Myeloid1--other	hetero	11094	10991.8	0.0133547	0.1	0.9	0.211765	1	0.00873541	19	5
704	Bprolif--CD8_PD1neg	hetero	437	465.3	-0.0903276	0.96	0.05	1	0.105882	-0.084545	20	5
705	Bprolif--other	hetero	1894	2044.2	-0.110044	1	0	1	0	-0.220088	21	5
706	CD8_PD1neg--other	hetero	11287	12397.8	-0.135405	1	0	1	0	-0.27081	22	5
707	CD8_PD1neg--Tregs	hetero	3197	3668.74	-0.198508	1	0	1	0	-0.397016	23	5
708	CD4_PD1neg--CD8_PD1neg	hetero	2328	2687.23	-0.206946	1	0	1	0	-0.413892	24	5
709	CD8_PD1neg--Myeloid1	hetero	2108	2496.57	-0.243966	1	0	1	0	-0.487932	25	5
710	Bprolif--CD4_PD1neg	hetero	374	444.85	-0.249668	1	0	1	0	-0.499336	26	5
711	CD4_PD1neg--other	hetero	9927	11900.4	-0.261554	1	0	1	0	-0.523108	27	5
712	Myeloid1--Tregs	hetero	2528	3245.91	-0.3605	1	0	1	0	-0.721001	28	5
713	CD4_PD1neg--Myeloid1	hetero	1847	2380.79	-0.366081	1	0	1	0	-0.732163	29	5
714	other--Tregs	hetero	12356	16158.2	-0.387025	1	0	1	0	-0.774049	30	5
715	CD8_PD1pos--Myeloid1	hetero	1783	2334.2	-0.388431	1	0	1	0	-0.776861	31	5
716	CD4_PD1pos--CD8_PD1neg	hetero	1165	1575.42	-0.435084	1	0	1	0	-0.870168	32	5
717	CD4_PD1pos--other	hetero	5088	6943.67	-0.448524	1	0	1	0	-0.897048	33	5
718	Bprolif--Myeloid1	hetero	284	406.18	-0.514705	1	0	1	0	-1.02941	34	5
719	CD4_PD1pos--Myeloid1	hetero	950	1390.76	-0.549393	1	0	1	0	-1.09879	35	5
720	CD8_PD1pos--other	hetero	7475	11601.6	-0.634112	1	0	1	0	-1.26822	36	5
721	CD8_PD1pos--CD8_PD1pos	homo	893	109.81	3.01219	0	1	0	1	6.02437	1	50
722	Bprolif--Bprolif	homo	601	101.46	2.5547	0	1	0	1	5.10941	2	50
723	CD8_PD1neg--CD8_PD1pos	hetero	1575	292.48	2.42493	0	1	0	1	4.84987	3	50
724	CD4_PD1pos--CD4_PD1pos	homo	1535	322.99	2.24516	0	1	0	1	4.49031	4	50
725	CD8_PD1neg--CD8_PD1neg	homo	895	197.04	2.17771	0	1	0	1	4.35541	5	50
726	Tregs--Tregs	homo	218	50.99	2.07462	0	1	0	1	4.14925	6	50
727	CD4_PD1neg--CD4_PD1neg	homo	1229	304.33	2.01022	0	1	0	1	4.02043	7	50
728	Myeloid1--Myeloid1	homo	3188	1243	1.35812	0	1	0	1	2.71624	8	50
729	CD4_PD1neg--Tregs	hetero	602	244.26	1.29785	0	1	0	1	2.59569	9	50
730	CD4_PD1pos--Tregs	hetero	551	253.6	1.11644	0	1	0	1	2.23287	10	50
731	CD8_PD1pos--Tregs	hetero	294	148.22	0.983274	0	1	0	1	1.96655	11	50
732	CD4_PD1neg--CD4_PD1pos	hetero	1218	627.74	0.955163	0	1	0	1	1.91033	12	50
733	Bprolif--CD4_PD1pos	hetero	605	360.83	0.744006	0	1	0	1	1.48801	13	50
734	CD4_PD1pos--CD8_PD1pos	hetero	608	373.12	0.702941	0	1	0	1	1.40588	14	50
735	CD8_PD1neg--Tregs	hetero	278	197.05	0.4944	0	1	0	1	0.988801	15	50
736	CD4_PD1neg--CD8_PD1pos	hetero	489	364.63	0.422397	0	1	0	1	0.844795	16	50
737	Bprolif--Tregs	hetero	176	141.8	0.309753	0.01	1	0.0171429	1	0.48518	17	50
738	CD4_PD1pos--CD8_PD1neg	hetero	592	507.66	0.22133	0	1	0	1	0.442661	18	50
739	CD4_PD1neg--CD8_PD1neg	hetero	541	491.5	0.138169	0	1	0	1	0.276338	19	50
740	CD4_PD1neg--Myeloid1	hetero	1355	1231.25	0.138062	0	1	0	1	0.276124	20	50
741	other--other	homo	108917	99310.6	0.133208	0	1	0	1	0.266415	21	50
742	Myeloid1--Tregs	hetero	524	494.43	0.0836362	0.11	0.89	0.18	1	0.0603223	22	50
743	CD8_PD1pos--Myeloid1	hetero	761	729.21	0.0614796	0.12	0.88	0.187826	1	0.0432642	23	50
744	CD4_PD1pos--Myeloid1	hetero	1247	1261.6	-0.0167797	0.64	0.37	0.96	1	-0.000221967	24	50
745	CD8_PD1neg--Myeloid1	hetero	968	991.28	-0.0342506	0.76	0.25	1	0.75	-0.00408221	25	50
746	Bprolif--CD8_PD1neg	hetero	260	281.31	-0.11323	0.87	0.13	1	0.425455	-0.0408827	26	50
747	Bprolif--Myeloid1	hetero	662	707.77	-0.0963087	0.97	0.03	1	0.108	-0.0893858	27	50
748	Bprolif--other	hetero	5321	6302.08	-0.244088	1	0	1	0	-0.488177	28	50
749	Myeloid1--other	hetero	18178	22169.5	-0.286366	1	0	1	0	-0.572732	29	50
750	Bprolif--CD8_PD1pos	hetero	164	210.57	-0.358669	1	0	1	0	-0.717338	30	50
751	CD4_PD1neg--other	hetero	8093	11005.2	-0.443397	1	0	1	0	-0.886794	31	50
752	other--Tregs	hetero	3140	4419.66	-0.493038	1	0	1	0	-0.986076	32	50
753	CD8_PD1neg--other	hetero	6014	8862.64	-0.559335	1	0	1	0	-1.11867	33	50
754	CD4_PD1pos--other	hetero	7478	11338.5	-0.600436	1	0	1	0	-1.20087	34	50
755	CD8_PD1pos--other	hetero	3253	6592.15	-1.01875	1	0	1	0	-2.03751	35	50
756	Bprolif--CD4_PD1neg	hetero	166	348.72	-1.06635	1	0	1	0	-2.1327	36	50
757	Myeloid1--Myeloid1	homo	273	17.85	3.86154	0	1	0	1	7.72308	1	52
758	Tregs--Tregs	homo	31	2.06	3.38647	0	1	0	1	6.77294	2	52
759	Bprolif--Bprolif	homo	517	93.38	2.4564	0	1	0	1	4.9128	3	52
760	CD8_PD1pos--CD8_PD1pos	homo	1883	430.03	2.12794	0	1	0	1	4.25588	4	52
761	CD8_PD1neg--CD8_PD1pos	hetero	3149	892.74	1.81742	0	1	0	1	3.63485	5	52
762	CD4_PD1pos--CD4_PD1pos	homo	2806	894.2	1.64875	0	1	0	1	3.29749	6	52
763	CD8_PD1neg--CD8_PD1neg	homo	1420	464.22	1.61092	0	1	0	1	3.22184	7	52
764	Myeloid1--Tregs	hetero	35	12.1	1.45843	0	1	0	1	2.91686	8	52
765	CD4_PD1neg--CD4_PD1neg	homo	4162	1694.71	1.29573	0	1	0	1	2.59147	9	52
766	CD4_PD1pos--Tregs	hetero	141	88.71	0.66255	0	1	0	1	1.3251	10	52
767	CD8_PD1pos--Tregs	hetero	93	60.95	0.601556	0	1	0	1	1.20311	11	52
768	CD4_PD1neg--Tregs	hetero	165	118.34	0.476106	0	1	0	1	0.952211	12	52
769	CD4_PD1neg--Myeloid1	hetero	466	338.81	0.458694	0	1	0	1	0.917388	13	52
770	CD4_PD1neg--CD4_PD1pos	hetero	3210	2472.69	0.376358	0	1	0	1	0.752716	14	52
771	Bprolif--CD4_PD1pos	hetero	722	571.21	0.337451	0	1	0	1	0.674902	15	52
772	CD4_PD1neg--CD8_PD1pos	hetero	1904	1708.86	0.155913	0	1	0	1	0.311826	16	52
773	other--other	homo	107628	97919.2	0.136388	0	1	0	1	0.272777	17	52
774	CD8_PD1neg--Tregs	hetero	70	62.5	0.161062	0.19	0.84	0.38	1	0.0658641	18	52
775	Bprolif--Tregs	hetero	27	28.58	-0.0791952	0.61	0.48	1	0.96	-0.00104762	19	52
776	CD8_PD1pos--Myeloid1	hetero	152	167.85	-0.142211	0.93	0.09	1	0.190588	-0.0992195	20	52
777	Bprolif--other	hetero	5400	5982.73	-0.147819	1	0	1	0	-0.295637	21	52
778	CD4_PD1neg--CD8_PD1neg	hetero	1584	1774.07	-0.163393	1	0	1	0	-0.326786	22	52
779	CD4_PD1pos--CD8_PD1pos	hetero	1091	1248.34	-0.194193	1	0	1	0	-0.388387	23	52
780	CD8_PD1neg--Myeloid1	hetero	151	179.58	-0.248567	1	0	1	0	-0.497134	24	52
781	Bprolif--CD8_PD1pos	hetero	335	398.47	-0.249626	1	0	1	0	-0.499252	25	52
782	Bprolif--Myeloid1	hetero	58	79.64	-0.450781	0.98	0.03	1	0.0675	-0.500681	26	52
783	Myeloid1--other	hetero	2121	2581.68	-0.283444	1	0	1	0	-0.566888	27	52
784	CD4_PD1pos--other	hetero	14798	18796.9	-0.345075	1	0	1	0	-0.69015	28	52
785	CD4_PD1neg--other	hetero	20052	25682.6	-0.35703	1	0	1	0	-0.714061	29	52
786	other--Tregs	hetero	685	902.7	-0.397635	1	0	1	0	-0.795271	30	52
787	CD8_PD1neg--other	hetero	10118	13492.2	-0.415164	1	0	1	0	-0.830327	31	52
788	Bprolif--CD8_PD1neg	hetero	303	411.42	-0.440043	1	0	1	0	-0.880086	32	52
789	Bprolif--CD4_PD1neg	hetero	567	787.19	-0.472653	1	0	1	0	-0.945305	33	52
790	CD4_PD1pos--CD8_PD1neg	hetero	813	1287.07	-0.66211	1	0	1	0	-1.32422	34	52
791	CD8_PD1pos--other	hetero	7846	12998.7	-0.728269	1	0	1	0	-1.45654	35	52
792	CD4_PD1pos--Myeloid1	hetero	112	245.64	-1.12608	1	0	1	0	-2.25217	36	52
793	Bprolif--Bprolif	homo	305	69.29	2.12214	0	1	0	1	4.24428	1	53
794	Myeloid1--Myeloid1	homo	2914	1168.11	1.31809	0	1	0	1	2.63617	2	53
795	CD8_PD1pos--CD8_PD1pos	homo	1744	701.23	1.31321	0	1	0	1	2.62642	3	53
796	CD4_PD1pos--CD4_PD1pos	homo	897	418.61	1.09767	0	1	0	1	2.19533	4	53
797	CD8_PD1neg--CD8_PD1neg	homo	1755	915.9	0.937457	0	1	0	1	1.87491	5	53
798	Tregs--Tregs	homo	1028	572.1	0.844384	0	1	0	1	1.68877	6	53
799	CD4_PD1neg--CD4_PD1neg	homo	1526	871.78	0.80701	0	1	0	1	1.61402	7	53
800	CD8_PD1neg--CD8_PD1pos	hetero	2638	1603.04	0.718281	0	1	0	1	1.43656	8	53
801	Bprolif--CD4_PD1pos	hetero	427	343.55	0.312897	0	1	0	1	0.625795	9	53
802	CD4_PD1pos--CD8_PD1pos	hetero	1332	1077.06	0.306239	0	1	0	1	0.612479	10	53
803	CD8_PD1pos--Tregs	hetero	1554	1259.34	0.303102	0	1	0	1	0.606203	11	53
804	CD4_PD1pos--Tregs	hetero	1194	974.99	0.292072	0	1	0	1	0.584145	12	53
805	CD4_PD1neg--Tregs	hetero	1687	1410.29	0.2583	0	1	0	1	0.516601	13	53
806	CD4_PD1neg--CD4_PD1pos	hetero	1442	1208.69	0.254434	0	1	0	1	0.508868	14	53
807	other--other	homo	31486	27088.8	0.217008	0	1	0	1	0.434015	15	53
808	Bprolif--CD8_PD1pos	hetero	522	450.32	0.21266	0	1	0	1	0.42532	16	53
809	Bprolif--CD8_PD1neg	hetero	524	515.37	0.0239122	0.37	0.65	0.783529	1	0.00240167	17	53
810	CD8_PD1neg--Tregs	hetero	1389	1449.17	-0.0611372	0.95	0.05	1	0.0947368	-0.0599083	18	53
811	CD4_PD1neg--other	hetero	9000	9717.95	-0.110715	1	0	1	0	-0.22143	19	53
812	CD4_PD1neg--Myeloid1	hetero	1852	2012.92	-0.120143	1	0	1	0	-0.240287	20	53
813	Myeloid1--other	hetero	9936	11207.3	-0.173686	1	0	1	0	-0.347373	21	53
814	Bprolif--Myeloid1	hetero	508	575.12	-0.178704	1	0	1	0	-0.357407	22	53
815	CD8_PD1neg--other	hetero	8644	9970.83	-0.205992	1	0	1	0	-0.411985	23	53
816	Bprolif--other	hetero	2397	2786.9	-0.217347	1	0	1	0	-0.434694	24	53
817	CD4_PD1pos--other	hetero	5744	6716.29	-0.225572	1	0	1	0	-0.451145	25	53
818	Bprolif--Tregs	hetero	345	408.32	-0.242457	1	0	1	0	-0.484914	26	53
819	other--Tregs	hetero	6611	7897.23	-0.256443	1	0	1	0	-0.512885	27	53
820	Myeloid1--Tregs	hetero	1328	1620.46	-0.286952	1	0	1	0	-0.573905	28	53
821	CD4_PD1pos--CD8_PD1neg	hetero	992	1240.56	-0.322288	1	0	1	0	-0.644577	29	53
822	CD4_PD1neg--CD8_PD1pos	hetero	1230	1563.75	-0.346101	1	0	1	0	-0.692203	30	53
823	Bprolif--CD4_PD1neg	hetero	384	498.84	-0.376608	1	0	1	0	-0.753216	31	53
824	CD4_PD1neg--CD8_PD1neg	hetero	1291	1782	-0.464701	1	0	1	0	-0.929401	32	53
825	CD8_PD1neg--Myeloid1	hetero	1472	2067.23	-0.489639	1	0	1	0	-0.979278	33	53
826	CD8_PD1pos--Myeloid1	hetero	1222	1800.1	-0.558454	1	0	1	0	-1.11691	34	53
827	CD8_PD1pos--other	hetero	5891	8720.93	-0.56589	1	0	1	0	-1.13178	35	53
828	CD4_PD1pos--Myeloid1	hetero	857	1383.64	-0.690461	1	0	1	0	-1.38092	36	53
829	Bprolif--Bprolif	homo	281	40.76	2.7555	0	1	0	1	5.511	1	54
830	Myeloid1--Myeloid1	homo	5663	1168.44	2.276	0	1	0	1	4.55201	2	54
831	Tregs--Tregs	homo	1055	324.83	1.69642	0	1	0	1	3.39284	3	54
832	CD4_PD1pos--CD4_PD1pos	homo	7158	2475.68	1.53135	0	1	0	1	3.0627	4	54
833	CD8_PD1pos--CD8_PD1pos	homo	3796	1501.83	1.33718	0	1	0	1	2.67436	5	54
834	CD4_PD1neg--CD4_PD1neg	homo	2617	1130.42	1.21033	0	1	0	1	2.42066	6	54
835	CD8_PD1neg--CD8_PD1neg	homo	3575	1851.1	0.949185	0	1	0	1	1.89837	7	54
836	CD8_PD1neg--CD8_PD1pos	hetero	5699	3353.12	0.765028	0	1	0	1	1.53006	8	54
837	Bprolif--CD4_PD1pos	hetero	1066	636.2	0.743742	0	1	0	1	1.48748	9	54
838	CD4_PD1pos--Tregs	hetero	2526	1791.92	0.495115	0	1	0	1	0.990229	10	54
839	CD4_PD1neg--Tregs	hetero	1535	1210.76	0.342074	0	1	0	1	0.684148	11	54
840	other--other	homo	66850	54619.2	0.291515	0	1	0	1	0.583031	12	54
841	Bprolif--Tregs	hetero	276	232.6	0.245846	0	1	0	1	0.491691	13	54
842	CD4_PD1neg--CD4_PD1pos	hetero	3733	3346.59	0.157599	0	1	0	1	0.315198	14	54
843	CD4_PD1pos--CD8_PD1pos	hetero	4129	3869.43	0.0936479	0	1	0	1	0.187296	15	54
844	CD8_PD1pos--Tregs	hetero	1406	1389.53	0.0169875	0.33	0.68	0.7425	1	0.00209784	16	54
845	CD8_PD1neg--Myeloid1	hetero	2855	2937.8	-0.0412312	0.91	0.1	1	0.18	-0.0297379	17	54
846	CD4_PD1neg--CD8_PD1pos	hetero	2410	2609.28	-0.114573	1	0	1	0	-0.229146	18	54
847	Bprolif--CD8_PD1pos	hetero	441	498.26	-0.175745	1	0	1	0	-0.35149	19	54
848	CD8_PD1neg--other	hetero	17462	20141.7	-0.205954	1	0	1	0	-0.411907	20	54
849	CD4_PD1neg--other	hetero	13585	15723	-0.210851	1	0	1	0	-0.421702	21	54
850	CD4_PD1neg--CD8_PD1neg	hetero	2438	2896.02	-0.24828	1	0	1	0	-0.49656	22	54
851	Bprolif--other	hetero	2462	2988.46	-0.279468	1	0	1	0	-0.558937	23	54
852	Bprolif--CD4_PD1neg	hetero	345	427.37	-0.308085	1	0	1	0	-0.616171	24	54
853	other--Tregs	hetero	6657	8400.53	-0.335563	1	0	1	0	-0.671126	25	54
854	Bprolif--CD8_PD1neg	hetero	420	550.37	-0.389201	1	0	1	0	-0.778401	26	54
855	CD8_PD1neg--Tregs	hetero	1130	1549.49	-0.455125	1	0	1	0	-0.910251	27	54
856	Myeloid1--other	hetero	11605	16003.3	-0.463587	1	0	1	0	-0.927174	28	54
857	CD8_PD1pos--Myeloid1	hetero	1923	2665.6	-0.470893	1	0	1	0	-0.941785	29	54
858	CD4_PD1pos--other	hetero	16502	23266.6	-0.495592	1	0	1	0	-0.991183	30	54
859	Myeloid1--Tregs	hetero	825	1240.51	-0.587882	1	0	1	0	-1.17576	31	54
860	CD8_PD1pos--other	hetero	11951	18162.1	-0.60376	1	0	1	0	-1.20752	32	54
861	CD4_PD1neg--Myeloid1	hetero	1495	2301.1	-0.62184	1	0	1	0	-1.24368	33	54
862	Bprolif--Myeloid1	hetero	278	435.22	-0.644791	1	0	1	0	-1.28958	34	54
863	CD4_PD1pos--CD8_PD1neg	hetero	2250	4273.33	-0.925132	1	0	1	0	-1.85026	35	54
864	CD4_PD1pos--Myeloid1	hetero	1018	3404.61	-1.74076	1	0	1	0	-3.48152	36	54
865	Bprolif--Bprolif	homo	109	18.74	2.47831	0	1	0	1	4.95662	1	55
866	Myeloid1--Myeloid1	homo	2844	1305.11	1.12315	0	1	0	1	2.2463	2	55
867	CD4_PD1pos--CD4_PD1pos	homo	1132	552.59	1.03326	0	1	0	1	2.06652	3	55
868	CD8_PD1pos--CD8_PD1pos	homo	1242	637.53	0.961	0	1	0	1	1.922	4	55
869	Tregs--Tregs	homo	34	17.15	0.947385	0	1	0	1	1.89477	5	55
870	CD8_PD1neg--CD8_PD1pos	hetero	2652	1538.76	0.784919	0	1	0	1	1.56984	6	55
871	CD4_PD1neg--CD4_PD1neg	homo	632	370.51	0.768804	0	1	0	1	1.53761	7	55
872	CD4_PD1neg--Tregs	hetero	252	158.25	0.667844	0	1	0	1	1.33569	8	55
873	CD8_PD1neg--CD8_PD1neg	homo	1407	927.01	0.601435	0	1	0	1	1.20287	9	55
874	CD8_PD1pos--Tregs	hetero	294	210.26	0.481695	0	1	0	1	0.963391	10	55
875	CD4_PD1neg--CD4_PD1pos	hetero	1257	906.6	0.471003	0	1	0	1	0.942007	11	55
876	CD4_PD1pos--Tregs	hetero	254	193.9	0.387763	0	1	0	1	0.775526	12	55
877	CD4_PD1pos--CD8_PD1pos	hetero	1378	1187.46	0.214529	0	1	0	1	0.429058	13	55
878	other--other	homo	50617	46166.9	0.132759	0	1	0	1	0.265518	14	55
879	Bprolif--Tregs	hetero	46	36.12	0.340464	0.07	0.95	0.168	1	0.255205	15	55
880	Bprolif--CD4_PD1pos	hetero	222	205.83	0.108598	0.09	0.91	0.2025	1	0.0730476	16	55
881	Bprolif--Myeloid1	hetero	318	314.63	0.0153221	0.4	0.62	0.847059	1	0.00102642	17	55
882	CD8_PD1neg--Tregs	hetero	254	252.94	0.00600958	0.47	0.58	0.94	1	0.000133872	18	55
883	Myeloid1--Tregs	hetero	296	299.79	-0.0182937	0.59	0.43	1	0.910588	-0.000657375	19	55
884	Bprolif--CD4_PD1neg	hetero	162	165.67	-0.0321225	0.59	0.46	1	0.92	-0.00101241	20	55
885	CD4_PD1neg--CD8_PD1pos	hetero	956	973.75	-0.0265133	0.67	0.34	1	0.765	-0.00293498	21	55
886	CD4_PD1neg--Myeloid1	hetero	1342	1387.28	-0.0478393	0.89	0.11	1	0.264	-0.0268976	22	55
887	Bprolif--CD8_PD1neg	hetero	245	265.63	-0.116181	0.92	0.09	1	0.231429	-0.0717081	23	55
888	CD4_PD1pos--CD8_PD1neg	hetero	1358	1434.14	-0.078646	0.98	0.02	1	0.0553846	-0.0931581	24	55
889	Bprolif--CD8_PD1pos	hetero	193	218.91	-0.180857	0.98	0.02	1	0.0553846	-0.214229	25	55
890	CD4_PD1neg--other	hetero	7535	8229.93	-0.127256	1	0	1	0	-0.254513	26	55
891	Bprolif--other	hetero	1716	1875.73	-0.128331	1	0	1	0	-0.256662	27	55
892	CD4_PD1pos--Myeloid1	hetero	1512	1699.8	-0.168802	1	0	1	0	-0.337603	28	55
893	CD8_PD1pos--Myeloid1	hetero	1621	1824.01	-0.170131	1	0	1	0	-0.340261	29	55
894	CD8_PD1neg--Myeloid1	hetero	1944	2198.07	-0.177123	1	0	1	0	-0.354247	30	55
895	CD8_PD1neg--other	hetero	11571	13088.9	-0.17782	1	0	1	0	-0.355641	31	55
896	CD4_PD1pos--other	hetero	8620	10132.1	-0.233147	1	0	1	0	-0.466294	32	55
897	Myeloid1--other	hetero	13160	15547.2	-0.240478	1	0	1	0	-0.480957	33	55
898	other--Tregs	hetero	1516	1794.44	-0.243116	1	0	1	0	-0.486233	34	55
899	CD4_PD1neg--CD8_PD1neg	hetero	963	1168.5	-0.278787	1	0	1	0	-0.557574	35	55
900	CD8_PD1pos--other	hetero	8512	10861.8	-0.351655	1	0	1	0	-0.70331	36	55
901	Myeloid1--Myeloid1	homo	430	74.57	2.5118	0	1	0	1	5.0236	1	56
902	CD8_PD1pos--CD8_PD1pos	homo	2863	855.12	1.74215	0	1	0	1	3.48429	2	56
903	Bprolif--Bprolif	homo	449	136.93	1.70599	0	1	0	1	3.41198	3	56
904	CD4_PD1pos--CD4_PD1pos	homo	1816	716.74	1.34003	0	1	0	1	2.68005	4	56
905	CD8_PD1neg--CD8_PD1neg	homo	1227	498.57	1.29755	0	1	0	1	2.5951	5	56
906	Tregs--Tregs	homo	1357	604.92	1.16428	0	1	0	1	2.32857	6	56
907	CD8_PD1neg--CD8_PD1pos	hetero	2868	1306.8	1.13341	0	1	0	1	2.26681	7	56
908	CD4_PD1neg--CD4_PD1neg	homo	1145	566.47	1.01399	0	1	0	1	2.02798	8	56
909	Bprolif--CD8_PD1pos	hetero	1084	690.39	0.650123	0	1	0	1	1.30025	9	56
910	CD4_PD1pos--Tregs	hetero	1973	1315.63	0.584272	0	1	0	1	1.16854	10	56
911	Bprolif--CD4_PD1pos	hetero	926	632.75	0.548655	0	1	0	1	1.09731	11	56
912	CD4_PD1neg--CD4_PD1pos	hetero	1826	1273.16	0.51993	0	1	0	1	1.03986	12	56
913	CD8_PD1pos--Tregs	hetero	2035	1442.01	0.496656	0	1	0	1	0.993313	13	56
914	CD4_PD1neg--Tregs	hetero	1589	1171.77	0.439107	0	1	0	1	0.878213	14	56
915	Bprolif--Tregs	hetero	747	577.28	0.37127	0	1	0	1	0.74254	15	56
916	CD4_PD1pos--CD8_PD1pos	hetero	1914	1558.59	0.296178	0	1	0	1	0.592355	16	56
917	other--other	homo	65752	56174.1	0.227126	0	1	0	1	0.454253	17	56
918	Myeloid1--Tregs	hetero	483	422.22	0.193599	0	1	0	1	0.387198	18	56
919	Bprolif--CD8_PD1neg	hetero	568	522.12	0.121287	0.01	0.99	0.0189474	1	0.186586	19	56
920	CD4_PD1neg--Myeloid1	hetero	433	406.65	0.090364	0.09	0.92	0.162	1	0.0690807	20	56
921	Bprolif--Myeloid1	hetero	204	197.76	0.0445965	0.32	0.72	0.548571	1	0.0112794	21	56
922	CD8_PD1neg--Myeloid1	hetero	343	379.91	-0.147042	0.96	0.05	1	0.12	-0.130287	22	56
923	CD4_PD1pos--Myeloid1	hetero	413	456.71	-0.144803	0.98	0.02	1	0.0514286	-0.175448	23	56
924	CD4_PD1neg--other	hetero	9900	11261.1	-0.185827	1	0	1	0	-0.371654	24	56
925	CD8_PD1pos--Myeloid1	hetero	442	503.25	-0.186832	1	0	1	0	-0.373665	25	56
926	CD8_PD1neg--Tregs	hetero	944	1097.95	-0.21774	1	0	1	0	-0.435479	26	56
927	Myeloid1--other	hetero	3404	4066.36	-0.256438	1	0	1	0	-0.512876	27	56
928	CD8_PD1neg--other	hetero	8356	10594.3	-0.342365	1	0	1	0	-0.684729	28	56
929	CD4_PD1neg--CD8_PD1pos	hetero	1082	1390.97	-0.362095	1	0	1	0	-0.72419	29	56
930	Bprolif--other	hetero	4167	5550.8	-0.4136	1	0	1	0	-0.827201	30	56
931	CD4_PD1pos--CD8_PD1neg	hetero	900	1200.41	-0.41513	1	0	1	0	-0.830259	31	56
932	Bprolif--CD4_PD1neg	hetero	408	557.04	-0.448268	1	0	1	0	-0.896535	32	56
933	other--Tregs	hetero	8441	11689.3	-0.469655	1	0	1	0	-0.93931	33	56
934	CD4_PD1pos--other	hetero	8974	12687.3	-0.499512	1	0	1	0	-0.999023	34	56
935	CD4_PD1neg--CD8_PD1neg	hetero	733	1067.39	-0.541586	1	0	1	0	-1.08317	35	56
936	CD8_PD1pos--other	hetero	7316	13864.8	-0.922201	1	0	1	0	-1.8444	36	56
937	Bprolif--Bprolif	homo	111	9.12	3.46822	0	1	0	1	6.93644	1	58
938	Myeloid1--Myeloid1	homo	3503	517.59	2.75634	0	1	0	1	5.51267	2	58
939	CD4_PD1neg--CD4_PD1neg	homo	194	48.63	1.97419	0	1	0	1	3.94838	3	58
940	CD4_PD1pos--CD4_PD1pos	homo	2272	598.07	1.9238	0	1	0	1	3.8476	4	58
941	Tregs--Tregs	homo	314	95.81	1.70212	0	1	0	1	3.40425	5	58
942	CD8_PD1pos--CD8_PD1pos	homo	4663	1475.51	1.65938	0	1	0	1	3.31875	6	58
943	CD8_PD1neg--CD8_PD1neg	homo	412	139.44	1.55619	0	1	0	1	3.11238	7	58
944	Bprolif--CD4_PD1pos	hetero	355	150.25	1.23494	0	1	0	1	2.46988	8	58
945	CD8_PD1neg--CD8_PD1pos	hetero	1942	910.11	1.09259	0	1	0	1	2.18518	9	58
946	CD4_PD1neg--CD4_PD1pos	hetero	674	340.74	0.981988	0	1	0	1	1.96398	10	58
947	CD4_PD1pos--Tregs	hetero	909	477.86	0.926263	0	1	0	1	1.85253	11	58
948	CD4_PD1neg--Myeloid1	hetero	576	318.75	0.851627	0	1	0	1	1.70325	12	58
949	CD4_PD1neg--Tregs	hetero	247	137.98	0.835463	0	1	0	1	1.67093	13	58
950	CD4_PD1neg--CD8_PD1neg	hetero	281	165.15	0.763209	0	1	0	1	1.52642	14	58
951	Bprolif--Myeloid1	hetero	224	137.89	0.695982	0	1	0	1	1.39196	15	58
952	CD8_PD1neg--Myeloid1	hetero	838	535.71	0.644528	0	1	0	1	1.28906	16	58
953	Bprolif--CD4_PD1neg	hetero	61	43.12	0.490835	0	1	0	1	0.981671	17	58
954	CD8_PD1pos--Tregs	hetero	1048	746.54	0.488792	0	1	0	1	0.977584	18	58
955	CD8_PD1neg--Tregs	hetero	316	230.55	0.453159	0	1	0	1	0.906318	19	58
956	CD4_PD1neg--CD8_PD1pos	hetero	734	539.32	0.44393	0	1	0	1	0.88786	20	58
957	Bprolif--Tregs	hetero	81	58.72	0.45741	0.01	1	0.0138462	1	0.742185	21	58
958	Bprolif--CD8_PD1pos	hetero	288	233.65	0.300559	0	1	0	1	0.601118	22	58
959	CD4_PD1pos--CD8_PD1pos	hetero	2263	1887.55	0.261595	0	1	0	1	0.52319	23	58
960	CD8_PD1pos--Myeloid1	hetero	2056	1736.6	0.243446	0	1	0	1	0.486892	24	58
961	CD4_PD1pos--CD8_PD1neg	hetero	684	580.92	0.235283	0	1	0	1	0.470566	25	58
962	other--other	homo	115752	103193	0.16569	0	1	0	1	0.33138	26	58
963	Myeloid1--Tregs	hetero	474	446.76	0.0852019	0.07	0.93	0.0933333	1	0.0839885	27	58
964	Bprolif--CD8_PD1neg	hetero	74	71.46	0.0497058	0.39	0.64	0.501429	1	0.0144751	28	58
965	other--Tregs	hetero	4840	6252.97	-0.369467	1	0	1	0	-0.738934	29	58
966	CD4_PD1pos--other	hetero	11387	15781.3	-0.470795	1	0	1	0	-0.94159	30	58
967	CD8_PD1neg--other	hetero	5428	7614.22	-0.488199	1	0	1	0	-0.976398	31	58
968	CD4_PD1neg--other	hetero	3166	4484.68	-0.50221	1	0	1	0	-1.00442	32	58
969	Bprolif--other	hetero	1368	1959.67	-0.518224	1	0	1	0	-1.03645	33	58
970	CD8_PD1pos--other	hetero	15982	24634.2	-0.624184	1	0	1	0	-1.24837	34	58
971	CD4_PD1pos--Myeloid1	hetero	709	1110.22	-0.646254	1	0	1	0	-1.29251	35	58
972	Myeloid1--other	hetero	8037	14598.9	-0.861049	1	0	1	0	-1.7221	36	58
973	Bprolif--Bprolif	homo	114	18.17	2.58471	0	1	0	1	5.16942	1	6
974	CD8_PD1pos--CD8_PD1pos	homo	1319	359.41	1.87283	0	1	0	1	3.74565	2	6
975	Tregs--Tregs	homo	335	122.09	1.44875	0	1	0	1	2.8975	3	6
976	Myeloid1--Myeloid1	homo	2303	889.78	1.371	0	1	0	1	2.742	4	6
977	CD8_PD1neg--CD8_PD1neg	homo	2055	797.1	1.3652	0	1	0	1	2.7304	5	6
978	CD8_PD1neg--CD8_PD1pos	hetero	2727	1074.25	1.34317	0	1	0	1	2.68634	6	6
979	CD4_PD1pos--CD4_PD1pos	homo	1632	644.68	1.33863	0	1	0	1	2.67727	7	6
980	CD4_PD1neg--CD4_PD1neg	homo	2975	1551.01	0.939237	0	1	0	1	1.87847	8	6
981	CD4_PD1pos--Tregs	hetero	860	558.71	0.621334	0	1	0	1	1.24267	9	6
982	CD4_PD1neg--Tregs	hetero	1158	873.79	0.405872	0	1	0	1	0.811744	10	6
983	Bprolif--CD4_PD1pos	hetero	275	217.68	0.335847	0	1	0	1	0.671694	11	6
984	CD4_PD1neg--CD4_PD1pos	hetero	2404	1987.25	0.274538	0	1	0	1	0.549075	12	6
985	other--other	homo	72659	65439.2	0.150985	0	1	0	1	0.301971	13	6
986	CD4_PD1pos--CD8_PD1pos	hetero	1070	963.64	0.150896	0	1	0	1	0.301792	14	6
987	Bprolif--CD8_PD1pos	hetero	174	162.21	0.100625	0.22	0.79	0.495	1	0.0298564	15	6
988	CD4_PD1neg--CD8_PD1pos	hetero	1534	1494	0.0380932	0.15	0.86	0.36	1	0.0164486	16	6
989	CD8_PD1pos--Tregs	hetero	420	417.71	0.00786886	0.42	0.59	0.889412	1	0.000362294	17	6
990	Bprolif--Tregs	hetero	97	96.49	0.00752751	0.47	0.54	0.94	1	0.000167686	18	6
991	Bprolif--other	hetero	2123	2188.6	-0.0438836	0.95	0.06	1	0.12	-0.0388833	19	6
992	Bprolif--Myeloid1	hetero	231	259.6	-0.167712	0.96	0.04	1	0.0847059	-0.171674	20	6
993	CD4_PD1neg--Myeloid1	hetero	2193	2354.03	-0.102182	1	0	1	0	-0.204364	21	6
994	CD8_PD1pos--Myeloid1	hetero	1054	1135.86	-0.107812	1	0	1	0	-0.215623	22	6
995	Myeloid1--Tregs	hetero	587	664.04	-0.177625	1	0	1	0	-0.35525	23	6
996	Myeloid1--other	hetero	13414	15300.9	-0.189865	1	0	1	0	-0.379729	24	6
997	Bprolif--CD8_PD1neg	hetero	205	246.14	-0.262684	1	0.01	1	0.0225	-0.390905	25	6
998	other--Tregs	hetero	4819	5632.92	-0.225106	1	0	1	0	-0.450212	26	6
999	CD8_PD1neg--Myeloid1	hetero	1453	1700.58	-0.226848	1	0	1	0	-0.453695	27	6
1000	CD4_PD1neg--CD8_PD1neg	hetero	1900	2224.38	-0.227293	1	0	1	0	-0.454586	28	6
1001	CD4_PD1neg--other	hetero	17153	20130.6	-0.230916	1	0	1	0	-0.461832	29	6
1002	CD4_PD1pos--other	hetero	10899	12961.9	-0.250061	1	0	1	0	-0.500123	30	6
1003	CD8_PD1neg--Tregs	hetero	501	624.16	-0.316538	1	0	1	0	-0.633076	31	6
1004	CD8_PD1neg--other	hetero	11523	14505.3	-0.332034	1	0	1	0	-0.664068	32	6
1005	CD4_PD1pos--Myeloid1	hetero	1175	1518.42	-0.369633	1	0	1	0	-0.739265	33	6
1006	CD4_PD1pos--CD8_PD1neg	hetero	991	1441.03	-0.539689	1	0	1	0	-1.07938	34	6
1007	Bprolif--CD4_PD1neg	hetero	212	337.94	-0.670176	1	0	1	0	-1.34035	35	6
1008	CD8_PD1pos--other	hetero	6062	9712.51	-0.679961	1	0	1	0	-1.35992	36	6
1009	Tregs--Tregs	homo	361	70.01	2.3499	0	1	0	1	4.69979	1	64
1010	CD4_PD1pos--CD4_PD1pos	homo	6125	2035.51	1.58885	0	1	0	1	3.17769	2	64
1011	Bprolif--Bprolif	homo	2	0	1.58496	0	1	0	1	3.16993	3	64
1012	CD8_PD1pos--CD8_PD1pos	homo	6188	2070.95	1.57872	0	1	0	1	3.15743	4	64
1013	Bprolif--CD4_PD1pos	hetero	18	6.9	1.26607	0	1	0	1	2.53215	5	64
1014	Myeloid1--Myeloid1	homo	6856	2935.88	1.22329	0	1	0	1	2.44659	6	64
1015	CD8_PD1pos--Tregs	hetero	1735	763.44	1.18329	0	1	0	1	2.36658	7	64
1016	CD8_PD1neg--CD8_PD1neg	homo	3152	1391.6	1.17894	0	1	0	1	2.35789	8	64
1017	CD4_PD1pos--Tregs	hetero	1539	754.06	1.02827	0	1	0	1	2.05653	9	64
1018	CD4_PD1neg--CD4_PD1neg	homo	3004	1551.56	0.952716	0	1	0	1	1.90543	10	64
1019	CD4_PD1neg--CD4_PD1pos	hetero	6162	3546.96	0.796643	0	1	0	1	1.59329	11	64
1020	CD4_PD1neg--Tregs	hetero	1085	655.75	0.725608	0	1	0	1	1.45122	12	64
1021	CD4_PD1pos--CD8_PD1pos	hetero	6278	4108.7	0.611502	0	1	0	1	1.223	13	64
1022	CD8_PD1neg--CD8_PD1pos	hetero	4988	3384.75	0.559275	0	1	0	1	1.11855	14	64
1023	Bprolif--CD8_PD1pos	hetero	13	7.31	0.752506	0.02	1	0.0423529	1	0.964005	15	64
1024	other--other	homo	74336	56658.9	0.391753	0	1	0	1	0.783506	16	64
1025	Bprolif--CD8_PD1neg	hetero	9	5.73	0.571322	0.13	0.94	0.26	1	0.324874	17	64
1026	CD4_PD1neg--CD8_PD1pos	hetero	3795	3577.36	0.0851815	0	1	0	1	0.170363	18	64
1027	Bprolif--CD4_PD1neg	hetero	8	6.36	0.290219	0.32	0.84	0.606316	1	0.0610031	19	64
1028	Bprolif--Tregs	hetero	0	1.19	-1.13093	1	0.33	1	0.698824	-0.169031	20	64
1029	CD8_PD1neg--other	hetero	16091	17773.1	-0.143431	1	0	1	0	-0.286862	21	64
1030	Myeloid1--other	hetero	22187	25814.6	-0.218464	1	0	1	0	-0.436928	22	64
1031	CD4_PD1neg--Myeloid1	hetero	3537	4255.88	-0.266862	1	0	1	0	-0.533725	23	64
1032	CD8_PD1pos--Myeloid1	hetero	3969	4929.69	-0.312651	1	0	1	0	-0.625301	24	64
1033	CD8_PD1neg--Myeloid1	hetero	3153	4044.01	-0.358961	1	0	1	0	-0.717921	25	64
1034	CD4_PD1neg--other	hetero	14191	18711	-0.398889	1	0	1	0	-0.797778	26	64
1035	CD8_PD1neg--Tregs	hetero	458	626.44	-0.450983	1	0	1	0	-0.901967	27	64
1036	Myeloid1--Tregs	hetero	659	914.77	-0.472519	1	0	1	0	-0.945039	28	64
1037	CD4_PD1pos--Myeloid1	hetero	3504	4885.26	-0.479316	1	0	1	0	-0.958632	29	64
1038	CD4_PD1neg--CD8_PD1neg	hetero	2013	2942.53	-0.547484	1	0	1	0	-1.09497	30	64
1039	Bprolif--Myeloid1	hetero	3	8.02	-1.17313	1	0.02	1	0.045	-1.47772	31	64
1040	CD4_PD1pos--CD8_PD1neg	hetero	1916	3372.26	-0.815293	1	0	1	0	-1.63059	32	64
1041	CD4_PD1pos--other	hetero	10533	21454.8	-1.02632	1	0	1	0	-2.05263	33	64
1042	Bprolif--other	hetero	17	36.49	-1.05851	1	0	1	0	-2.11702	34	64
1043	CD8_PD1pos--other	hetero	9414	21654.8	-1.20172	1	0	1	0	-2.40345	35	64
1044	other--Tregs	hetero	1659	4001.33	-1.26966	1	0	1	0	-2.53931	36	64
1045	Myeloid1--Myeloid1	homo	617	40.71	3.88914	0	1	0	1	7.77828	1	66
1046	CD8_PD1pos--CD8_PD1pos	homo	2231	399.26	2.47933	0	1	0	1	4.95866	2	66
1047	Tregs--Tregs	homo	763	169.29	2.16558	0	1	0	1	4.33116	3	66
1048	CD8_PD1neg--CD8_PD1pos	hetero	2706	726.12	1.89643	0	1	0	1	3.79286	4	66
1049	Bprolif--Bprolif	homo	1124	301.68	1.89406	0	1	0	1	3.78812	5	66
1050	CD8_PD1neg--CD8_PD1neg	homo	1148	330.07	1.79517	0	1	0	1	3.59034	6	66
1051	CD4_PD1pos--CD4_PD1pos	homo	3511	1104.11	1.6681	0	1	0	1	3.33621	7	66
1052	CD4_PD1neg--CD4_PD1neg	homo	1743	626.97	1.47363	0	1	0	1	2.94726	8	66
1053	CD4_PD1neg--Tregs	hetero	1353	655.79	1.04372	0	1	0	1	2.08745	9	66
1054	CD4_PD1neg--CD4_PD1pos	hetero	3171	1669.08	0.925476	0	1	0	1	1.85095	10	66
1055	CD4_PD1pos--Tregs	hetero	1326	867.97	0.61079	0	1	0	1	1.22158	11	66
1056	Myeloid1--Tregs	hetero	222	167.14	0.407381	0	1	0	1	0.814761	12	66
1057	Bprolif--CD4_PD1pos	hetero	1510	1161.68	0.37805	0	1	0	1	0.756099	13	66
1058	other--other	homo	107496	95398.8	0.172238	0	1	0	1	0.344475	14	66
1059	Bprolif--Tregs	hetero	506	451.42	0.164323	0	1	0	1	0.328646	15	66
1060	CD4_PD1pos--CD8_PD1pos	hetero	1431	1324.79	0.111179	0	1	0	1	0.222358	16	66
1061	CD8_PD1pos--Tregs	hetero	586	526.37	0.154545	0.02	0.98	0.0423529	1	0.197981	17	66
1062	Bprolif--CD8_PD1pos	hetero	720	692.72	0.0556458	0.17	0.84	0.34	1	0.0253707	18	66
1063	CD8_PD1neg--Tregs	hetero	463	472.96	-0.0306405	0.67	0.35	1	0.7	-0.00455752	19	66
1064	CD4_PD1neg--Myeloid1	hetero	304	319.41	-0.0711099	0.82	0.19	1	0.402353	-0.0273582	20	66
1065	Bprolif--CD8_PD1neg	hetero	592	629.59	-0.0886702	0.92	0.09	1	0.2025	-0.0596432	21	66
1066	CD4_PD1neg--CD8_PD1pos	hetero	907	1004.21	-0.146733	1	0	1	0	-0.293465	22	66
1067	Bprolif--other	hetero	8978	10735	-0.257834	1	0	1	0	-0.515668	23	66
1068	CD8_PD1neg--Myeloid1	hetero	190	231.02	-0.280677	1	0	1	0	-0.561353	24	66
1069	Myeloid1--other	hetero	3147	3948.6	-0.327271	1	0	1	0	-0.654542	25	66
1070	CD4_PD1neg--CD8_PD1neg	hetero	723	916.95	-0.342426	1	0	1	0	-0.684852	26	66
1071	Bprolif--CD4_PD1neg	hetero	664	871.86	-0.392396	1	0	1	0	-0.784792	27	66
1072	CD4_PD1neg--other	hetero	11594	15510.8	-0.41986	1	0	1	0	-0.839719	28	66
1073	CD8_PD1neg--other	hetero	8290	11220	-0.436578	1	0	1	0	-0.873156	29	66
1074	CD8_PD1pos--Myeloid1	hetero	186	255.13	-0.453838	1	0	1	0	-0.907676	30	66
1075	other--Tregs	hetero	5575	8076.77	-0.534727	1	0	1	0	-1.06945	31	66
1076	CD4_PD1pos--other	hetero	13910	20527.1	-0.561371	1	0	1	0	-1.12274	32	66
1077	Bprolif--Myeloid1	hetero	150	222.34	-0.564693	1	0	1	0	-1.12939	33	66
1078	CD4_PD1pos--CD8_PD1neg	hetero	801	1204.26	-0.58767	1	0	1	0	-1.17534	34	66
1079	CD8_PD1pos--other	hetero	6650	12320.1	-0.889493	1	0	1	0	-1.77899	35	66
1080	CD4_PD1pos--Myeloid1	hetero	214	421.94	-0.976116	1	0	1	0	-1.95223	36	66
1081	Myeloid1--Myeloid1	homo	37	0.57	4.59716	0	1	0	1	9.19433	1	67
1082	CD8_PD1pos--CD8_PD1pos	homo	1830	467.76	1.96571	0	1	0	1	3.93142	2	67
1083	Tregs--Tregs	homo	413	120.47	1.76903	0	1	0	1	3.53806	3	67
1084	CD8_PD1neg--CD8_PD1neg	homo	1166	384.41	1.59834	0	1	0	1	3.19668	4	67
1085	CD8_PD1neg--CD8_PD1pos	hetero	2425	845.92	1.51828	0	1	0	1	3.03656	5	67
1086	Bprolif--Bprolif	homo	1075	453.35	1.2438	0	1	0	1	2.4876	6	67
1087	CD4_PD1pos--CD4_PD1pos	homo	2727	1183.08	1.20408	0	1	0	1	2.40815	7	67
1088	CD8_PD1pos--Myeloid1	hetero	73	33.65	1.09467	0	1	0	1	2.18934	8	67
1089	CD4_PD1neg--CD4_PD1neg	homo	2479	1301.63	0.928913	0	1	0	1	1.85783	9	67
1090	CD4_PD1pos--Tregs	hetero	1090	755.91	0.527457	0	1	0	1	1.05491	10	67
1091	CD4_PD1neg--Tregs	hetero	1115	791.6	0.493672	0	1	0	1	0.987344	11	67
1092	CD4_PD1neg--CD4_PD1pos	hetero	3336	2482.6	0.426119	0	1	0	1	0.852238	12	67
1093	CD4_PD1neg--Myeloid1	hetero	73	54.74	0.408812	0.01	0.99	0.0225	1	0.60836	13	67
1094	Bprolif--CD4_PD1pos	hetero	1795	1461.14	0.296706	0	1	0	1	0.593412	14	67
1095	CD8_PD1pos--Tregs	hetero	569	471.5	0.270648	0	1	0	1	0.541295	15	67
1096	other--other	homo	73126	65288.4	0.163555	0	1	0	1	0.327109	16	67
1097	CD4_PD1pos--CD8_PD1pos	hetero	1556	1487.52	0.0648903	0.04	0.96	0.0847059	1	0.0664232	17	67
1098	CD8_PD1neg--Myeloid1	hetero	31	29.14	0.0863925	0.39	0.63	0.78	1	0.00884425	18	67
1099	Myeloid1--Tregs	hetero	18	17.1	0.0700097	0.42	0.64	0.795789	1	0.0065654	19	67
1100	Bprolif--CD8_PD1pos	hetero	856	918.39	-0.101382	0.97	0.04	1	0.0847059	-0.103777	20	67
1101	Bprolif--other	hetero	9749	10884.9	-0.158987	1	0	1	0	-0.317973	21	67
1102	CD4_PD1neg--CD8_PD1pos	hetero	1395	1563.04	-0.163978	1	0	1	0	-0.327957	22	67
1103	Bprolif--CD4_PD1neg	hetero	1365	1534.13	-0.168403	1	0	1	0	-0.336807	23	67
1104	Bprolif--CD8_PD1neg	hetero	710	832.12	-0.228675	1	0	1	0	-0.45735	24	67
1105	Bprolif--Tregs	hetero	398	466.95	-0.229966	1	0	1	0	-0.459931	25	67
1106	CD4_PD1neg--other	hetero	15628	18480.9	-0.24189	1	0	1	0	-0.48378	26	67
1107	CD4_PD1pos--Myeloid1	hetero	38	51.76	-0.43597	0.99	0.02	1	0.045	-0.549165	27	67
1108	CD8_PD1neg--other	hetero	8011	10027.7	-0.323903	1	0	1	0	-0.647806	28	67
1109	other--Tregs	hetero	4443	5593.38	-0.332119	1	0	1	0	-0.664239	29	67
1110	CD4_PD1pos--other	hetero	13410	17550	-0.388132	1	0	1	0	-0.776265	30	67
1111	CD4_PD1neg--CD8_PD1neg	hetero	1053	1412.7	-0.423601	1	0	1	0	-0.847202	31	67
1112	Myeloid1--other	hetero	281	381.8	-0.440896	1	0	1	0	-0.881791	32	67
1113	CD8_PD1neg--Tregs	hetero	307	428.62	-0.480131	1	0	1	0	-0.960262	33	67
1114	CD8_PD1pos--other	hetero	6762	11040.5	-0.707196	1	0	1	0	-1.41439	34	67
1115	CD4_PD1pos--CD8_PD1neg	hetero	823	1346.96	-0.710061	1	0	1	0	-1.42012	35	67
1116	Bprolif--Myeloid1	hetero	13	31.67	-1.22254	1	0	1	0	-2.44508	36	67
1117	Myeloid1--Myeloid1	homo	766	65.26	3.53302	0	1	0	1	7.06603	1	68
1118	CD8_PD1pos--CD8_PD1pos	homo	1474	367.34	2.0016	0	1	0	1	4.00321	2	68
1119	Tregs--Tregs	homo	849	261	1.6979	0	1	0	1	3.39579	3	68
1120	Bprolif--Bprolif	homo	502	155.52	1.68421	0	1	0	1	3.36842	4	68
1121	CD8_PD1neg--CD8_PD1neg	homo	1196	474.51	1.33188	0	1	0	1	2.66375	5	68
1122	CD8_PD1neg--CD8_PD1pos	hetero	2084	833.87	1.32042	0	1	0	1	2.64085	6	68
1123	CD4_PD1pos--CD4_PD1pos	homo	2709	1106.1	1.29151	0	1	0	1	2.58301	7	68
1124	CD4_PD1neg--CD4_PD1neg	homo	1400	617.52	1.17956	0	1	0	1	2.35913	8	68
1125	CD4_PD1neg--Tregs	hetero	1383	797.73	0.793064	0	1	0	1	1.58613	9	68
1126	CD4_PD1neg--CD4_PD1pos	hetero	2672	1650.86	0.694368	0	1	0	1	1.38874	10	68
1127	CD4_PD1pos--Tregs	hetero	1553	1064.86	0.543969	0	1	0	1	1.08794	11	68
1128	CD8_PD1pos--Tregs	hetero	808	621.12	0.378947	0	1	0	1	0.757894	12	68
1129	CD4_PD1pos--CD8_PD1pos	hetero	1561	1277.37	0.289089	0	1	0	1	0.578178	13	68
1130	other--other	homo	56801	48776.7	0.219719	0	1	0	1	0.439438	14	68
1131	Myeloid1--Tregs	hetero	287	266.37	0.107231	0.1	0.91	0.24	1	0.0645596	15	68
1132	CD4_PD1neg--Myeloid1	hetero	413	403.68	0.0328492	0.33	0.67	0.7425	1	0.00405666	16	68
1133	Bprolif--CD8_PD1pos	hetero	467	477.46	-0.0318898	0.69	0.32	1	0.576	-0.0074017	17	68
1134	Bprolif--CD8_PD1neg	hetero	527	544.89	-0.0480723	0.8	0.2	1	0.378947	-0.0197149	18	68
1135	CD4_PD1neg--CD8_PD1pos	hetero	902	950.22	-0.0750531	0.94	0.06	1	0.12	-0.0665013	19	68
1136	Bprolif--CD4_PD1pos	hetero	788	829.19	-0.0734163	0.99	0.01	1	0.0211765	-0.110578	20	68
1137	Bprolif--other	hetero	5194	5526.48	-0.0894982	1	0	1	0	-0.178996	21	68
1138	Bprolif--Tregs	hetero	351	403.19	-0.199458	1	0	1	0	-0.398916	22	68
1139	CD8_PD1neg--other	hetero	7868	9585.77	-0.284865	1	0	1	0	-0.569729	23	68
1140	CD4_PD1neg--other	hetero	8260	10957.8	-0.407705	1	0	1	0	-0.815411	24	68
1141	CD4_PD1neg--CD8_PD1neg	hetero	802	1070.08	-0.415594	1	0	1	0	-0.831189	25	68
1142	Myeloid1--other	hetero	2649	3598.92	-0.441972	1	0	1	0	-0.883945	26	68
1143	CD8_PD1neg--Tregs	hetero	516	702	-0.44336	1	0	1	0	-0.886721	27	68
1144	Bprolif--CD4_PD1neg	hetero	454	620.56	-0.450027	1	0	1	0	-0.900054	28	68
1145	CD4_PD1pos--CD8_PD1neg	hetero	1054	1451.52	-0.461315	1	0	1	0	-0.92263	29	68
1146	CD8_PD1pos--Myeloid1	hetero	225	313.64	-0.477379	1	0	1	0	-0.954759	30	68
1147	CD4_PD1pos--other	hetero	10347	14692.2	-0.505794	1	0	1	0	-1.01159	31	68
1148	CD8_PD1neg--Myeloid1	hetero	249	354.85	-0.509341	1	0	1	0	-1.01868	32	68
1149	other--Tregs	hetero	4898	7116.73	-0.53893	1	0	1	0	-1.07786	33	68
1150	Bprolif--Myeloid1	hetero	131	203.19	-0.629374	1	0	1	0	-1.25875	34	68
1151	CD4_PD1pos--Myeloid1	hetero	325	539.83	-0.730303	1	0	1	0	-1.46061	35	68
1152	CD8_PD1pos--other	hetero	4695	8481.64	-0.853081	1	0	1	0	-1.70616	36	68
1153	Myeloid1--Myeloid1	homo	1422	195.22	2.85839	0	1	0	1	5.71678	1	69
1154	Bprolif--Bprolif	homo	129	22.91	2.44283	0	1	0	1	4.88565	2	69
1155	CD4_PD1pos--CD4_PD1pos	homo	969	341.28	1.50281	0	1	0	1	3.00562	3	69
1156	CD8_PD1pos--CD8_PD1pos	homo	6571	2430.06	1.43475	0	1	0	1	2.86949	4	69
1157	CD4_PD1neg--CD4_PD1neg	homo	5326	2436.71	1.1278	0	1	0	1	2.25559	5	69
1158	CD8_PD1neg--CD8_PD1neg	homo	1030	493.04	1.06134	0	1	0	1	2.12269	6	69
1159	Tregs--Tregs	homo	2063	1099.46	0.907336	0	1	0	1	1.81467	7	69
1160	other--other	homo	49790	35122.1	0.503466	0	1	0	1	1.00693	8	69
1161	CD8_PD1pos--Tregs	hetero	4538	3259.22	0.477405	0	1	0	1	0.95481	9	69
1162	CD4_PD1pos--Tregs	hetero	1673	1215.34	0.460753	0	1	0	1	0.921506	10	69
1163	CD4_PD1pos--CD8_PD1pos	hetero	2462	1815.31	0.439406	0	1	0	1	0.878812	11	69
1164	CD4_PD1neg--CD4_PD1pos	hetero	2403	1822.64	0.398616	0	1	0	1	0.797232	12	69
1165	CD4_PD1neg--CD8_PD1pos	hetero	6369	4863.91	0.38888	0	1	0	1	0.777761	13	69
1166	CD4_PD1neg--Tregs	hetero	4183	3267.25	0.356365	0	1	0	1	0.712729	14	69
1167	Bprolif--CD4_PD1pos	hetero	219	180.17	0.280159	0	1	0	1	0.560319	15	69
1168	CD8_PD1neg--CD8_PD1pos	hetero	2505	2190.78	0.193283	0	1	0	1	0.386567	16	69
1169	Bprolif--Tregs	hetero	328	320.49	0.0333137	0.32	0.72	0.677647	1	0.00541796	17	69
1170	Bprolif--CD8_PD1pos	hetero	472	475.33	-0.0101212	0.58	0.43	1	0.814737	-0.000846991	18	69
1171	Bprolif--Myeloid1	hetero	132	134.56	-0.0275053	0.67	0.38	1	0.76	-0.00312211	19	69
1172	CD8_PD1neg--Myeloid1	hetero	594	620.88	-0.0637466	0.86	0.15	1	0.317647	-0.0308912	20	69
1173	Bprolif--CD4_PD1neg	hetero	436	474.45	-0.12166	0.94	0.06	1	0.135	-0.102028	21	69
1174	CD4_PD1neg--CD8_PD1neg	hetero	2078	2187.72	-0.0741976	0.99	0.01	1	0.024	-0.108961	22	69
1175	CD8_PD1neg--Tregs	hetero	1353	1474.35	-0.12383	1	0	1	0	-0.247659	23	69
1176	Bprolif--other	hetero	1640	1806.26	-0.139229	1	0	1	0	-0.278458	24	69
1177	CD8_PD1neg--other	hetero	7456	8335.35	-0.160821	1	0	1	0	-0.321641	25	69
1178	CD4_PD1neg--Myeloid1	hetero	1157	1378.09	-0.252081	1	0	1	0	-0.504163	26	69
1179	Myeloid1--Tregs	hetero	772	922.96	-0.257362	1	0	1	0	-0.514724	27	69
1180	Bprolif--CD8_PD1neg	hetero	165	212.92	-0.365888	1	0	1	0	-0.731776	28	69
1181	CD4_PD1pos--CD8_PD1neg	hetero	620	822.92	-0.407911	1	0	1	0	-0.815822	29	69
1182	Myeloid1--other	hetero	3811	5219.97	-0.45377	1	0	1	0	-0.907539	30	69
1183	CD8_PD1pos--Myeloid1	hetero	947	1372.17	-0.534551	1	0	1	0	-1.0691	31	69
1184	other--Tregs	hetero	8098	12412.5	-0.616091	1	0	1	0	-1.23218	32	69
1185	CD4_PD1pos--other	hetero	4354	6912.13	-0.666666	1	0	1	0	-1.33333	33	69
1186	CD4_PD1pos--Myeloid1	hetero	298	515.93	-0.789823	1	0	1	0	-1.57965	34	69
1187	CD4_PD1neg--other	hetero	10101	18511.5	-0.87386	1	0	1	0	-1.74772	35	69
1188	CD8_PD1pos--other	hetero	6869	18467.2	-1.42666	1	0	1	0	-2.85332	36	69
1189	Bprolif--Bprolif	homo	16	0.89	3.16908	0	1	0	1	6.33815	1	70
1190	Myeloid1--Myeloid1	homo	4629	1812.29	1.3524	0	1	0	1	2.70481	2	70
1191	CD4_PD1pos--CD4_PD1pos	homo	307	128.77	1.24697	0	1	0	1	2.49395	3	70
1192	CD8_PD1pos--CD8_PD1pos	homo	1233	582.63	1.08022	0	1	0	1	2.16043	4	70
1193	CD8_PD1neg--CD8_PD1neg	homo	2930	1802.02	0.700978	0	1	0	1	1.40196	5	70
1194	CD4_PD1neg--CD4_PD1neg	homo	521	326.3	0.673436	0	1	0	1	1.34687	6	70
1195	Tregs--Tregs	homo	8939	7059.87	0.340429	0	1	0	1	0.680858	7	70
1196	CD4_PD1neg--Tregs	hetero	3821	3031.73	0.333711	0	1	0	1	0.667421	8	70
1197	Bprolif--CD4_PD1neg	hetero	47	33.76	0.465606	0.02	1	0.0553846	1	0.551522	9	70
1198	CD4_PD1pos--CD8_PD1pos	hetero	645	546.31	0.239176	0	1	0	1	0.478352	10	70
1199	CD4_PD1neg--CD4_PD1pos	hetero	467	407.2	0.197232	0	1	0	1	0.394465	11	70
1200	other--other	homo	54451	48957.5	0.153425	0	1	0	1	0.306849	12	70
1201	CD4_PD1pos--Tregs	hetero	1991	1903.95	0.0644645	0.01	0.99	0.03	1	0.0901175	13	70
1202	Bprolif--other	hetero	439	420.35	0.0624844	0.14	0.86	0.36	1	0.0269807	14	70
1203	CD8_PD1neg--CD8_PD1pos	hetero	2072	2030.42	0.0292316	0.17	0.83	0.408	1	0.0110736	15	70
1204	CD4_PD1neg--CD8_PD1pos	hetero	859	860.86	-0.00311688	0.52	0.49	1	0.84	-0.000219993	16	70
1205	CD4_PD1neg--CD8_PD1neg	hetero	1478	1525.61	-0.0457095	0.89	0.11	1	0.208421	-0.0302005	17	70
1206	Bprolif--Tregs	hetero	146	158.26	-0.115568	0.83	0.2	1	0.36	-0.049902	18	70
1207	CD4_PD1pos--other	hetero	4892	5029.49	-0.0399797	1	0	1	0	-0.0799593	19	70
1208	CD8_PD1neg--Tregs	hetero	6930	7149.22	-0.0449241	1	0	1	0	-0.0898482	20	70
1209	Bprolif--CD8_PD1neg	hetero	72	81.62	-0.178595	0.9	0.1	1	0.2	-0.121048	21	70
1210	CD4_PD1neg--Myeloid1	hetero	1448	1533.67	-0.0828709	0.99	0.01	1	0.024	-0.121698	22	70
1211	CD8_PD1pos--Tregs	hetero	3777	4033.22	-0.0946671	1	0	1	0	-0.189334	23	70
1212	CD8_PD1neg--other	hetero	17444	18805	-0.108377	1	0	1	0	-0.216754	24	70
1213	CD8_PD1pos--other	hetero	9761	10608.4	-0.120088	1	0	1	0	-0.240175	25	70
1214	Myeloid1--Tregs	hetero	6544	7158.88	-0.129542	1	0	1	0	-0.259084	26	70
1215	other--Tregs	hetero	33677	37209	-0.143884	1	0	1	0	-0.287768	27	70
1216	CD8_PD1neg--Myeloid1	hetero	3235	3624.26	-0.163873	1	0	1	0	-0.327746	28	70
1217	CD4_PD1neg--other	hetero	6852	7968.57	-0.217766	1	0	1	0	-0.435532	29	70
1218	Bprolif--CD8_PD1pos	hetero	35	45.99	-0.384357	1	0.02	1	0.045	-0.48415	30	70
1219	CD8_PD1pos--Myeloid1	hetero	1719	2043.59	-0.249403	1	0	1	0	-0.498806	31	70
1220	CD4_PD1pos--Myeloid1	hetero	772	958.12	-0.311243	1	0	1	0	-0.622486	32	70
1221	Bprolif--CD4_PD1pos	hetero	13	20.53	-0.620921	0.98	0.04	1	0.0847059	-0.63559	33	70
1222	Myeloid1--other	hetero	14825	18836.2	-0.345454	1	0	1	0	-0.690909	34	70
1223	Bprolif--Myeloid1	hetero	58	79.71	-0.452032	1	0	1	0	-0.904065	35	70
1224	CD4_PD1pos--CD8_PD1neg	hetero	701	971.86	-0.470761	1	0	1	0	-0.941522	36	70
1225	CD8_PD1pos--CD8_PD1pos	homo	1060	395.24	1.42098	0	1	0	1	2.84196	1	72
1226	Myeloid1--Myeloid1	homo	1415	589.16	1.26264	0	1	0	1	2.52529	2	72
1227	Bprolif--Bprolif	homo	748	360.44	1.05121	0	1	0	1	2.10242	3	72
1228	CD8_PD1neg--CD8_PD1pos	hetero	1704	885.21	0.944051	0	1	0	1	1.8881	4	72
1229	CD4_PD1pos--CD4_PD1pos	homo	1887	1070.65	0.817025	0	1	0	1	1.63405	5	72
1230	CD8_PD1neg--CD8_PD1neg	homo	859	495.95	0.791236	0	1	0	1	1.58247	6	72
1231	CD4_PD1neg--CD4_PD1neg	homo	1264	800.51	0.658345	0	1	0	1	1.31669	7	72
1232	Tregs--Tregs	homo	1465	939.55	0.640309	0	1	0	1	1.28062	8	72
1233	CD4_PD1neg--Tregs	hetero	1988	1729.93	0.200496	0	1	0	1	0.400992	9	72
1234	CD4_PD1neg--CD4_PD1pos	hetero	2116	1844.27	0.198189	0	1	0	1	0.396379	10	72
1235	other--other	homo	38161	33765.1	0.17656	0	1	0	1	0.35312	11	72
1236	CD8_PD1pos--Tregs	hetero	1326	1218.71	0.12163	0	1	0	1	0.24326	12	72
1237	CD4_PD1pos--Tregs	hetero	2090	2010.74	0.0557492	0	1	0	1	0.111498	13	72
1238	Bprolif--CD4_PD1pos	hetero	1290	1243.21	0.053259	0.08	0.93	0.205714	1	0.0354769	14	72
1239	CD4_PD1neg--CD8_PD1pos	hetero	1156	1130.85	0.0317061	0.23	0.77	0.54	1	0.00823208	15	72
1240	Myeloid1--Tregs	hetero	1513	1487.51	0.0244963	0.24	0.76	0.54	1	0.00636015	16	72
1241	Bprolif--CD8_PD1neg	hetero	851	846.14	0.00825302	0.41	0.6	0.868235	1	0.00046538	17	72
1242	CD8_PD1neg--Myeloid1	hetero	1076	1078.95	-0.00394627	0.52	0.48	0.985263	0.928421	-0.000108926	18	72
1243	Bprolif--CD8_PD1pos	hetero	755	758.83	-0.00729044	0.52	0.49	0.985263	0.928421	-0.000201233	19	72
1244	CD4_PD1pos--CD8_PD1pos	hetero	1290	1299.34	-0.0103999	0.65	0.36	1	0.762353	-0.0011667	20	72
1245	CD4_PD1neg--Myeloid1	hetero	1329	1369.16	-0.0429181	0.9	0.11	1	0.2475	-0.0252883	21	72
1246	Bprolif--Tregs	hetero	1127	1167.11	-0.0504091	0.92	0.09	1	0.216	-0.0325588	22	72
1247	Bprolif--other	hetero	6547	6983.86	-0.0931769	1	0	1	0	-0.186354	23	72
1248	CD8_PD1neg--Tregs	hetero	1283	1368.81	-0.0933306	1	0	1	0	-0.186661	24	72
1249	CD8_PD1pos--Myeloid1	hetero	881	968.3	-0.136165	1	0	1	0	-0.272329	25	72
1250	CD4_PD1neg--other	hetero	9343	10379.6	-0.151779	1	0	1	0	-0.303558	26	72
1251	Bprolif--Myeloid1	hetero	810	913.03	-0.17254	1	0	1	0	-0.345079	27	72
1252	CD8_PD1neg--other	hetero	7177	8180.23	-0.188736	1	0	1	0	-0.377472	28	72
1253	other--Tregs	hetero	9901	11296.1	-0.190159	1	0	1	0	-0.380319	29	72
1254	CD4_PD1pos--other	hetero	10517	12027.8	-0.193629	1	0	1	0	-0.387257	30	72
1255	CD4_PD1neg--CD8_PD1neg	hetero	1096	1258.22	-0.198967	1	0	1	0	-0.397934	31	72
1256	CD4_PD1pos--Myeloid1	hetero	1369	1583.83	-0.210152	1	0	1	0	-0.420304	32	72
1257	Myeloid1--other	hetero	7662	8890.9	-0.214582	1	0	1	0	-0.429165	33	72
1258	CD4_PD1pos--CD8_PD1neg	hetero	1155	1450.54	-0.328443	1	0	1	0	-0.656886	34	72
1259	Bprolif--CD4_PD1neg	hetero	831	1073.94	-0.369601	1	0	1	0	-0.739201	35	72
1260	CD8_PD1pos--other	hetero	5152	7332.28	-0.509046	1	0	1	0	-1.01809	36	72
1261	Myeloid1--Myeloid1	homo	1551	335.99	2.20335	0	1	0	1	4.4067	1	73
1262	Bprolif--Bprolif	homo	118	25.29	2.17838	0	1	0	1	4.35675	2	73
1263	Tregs--Tregs	homo	167	39.44	2.05461	0	1	0	1	4.10921	3	73
1264	CD8_PD1pos--CD8_PD1pos	homo	1137	295.16	1.94205	0	1	0	1	3.8841	4	73
1265	CD4_PD1pos--CD4_PD1pos	homo	1902	701.61	1.43748	0	1	0	1	2.87496	5	73
1266	CD8_PD1neg--CD8_PD1pos	hetero	2067	772.87	1.41807	0	1	0	1	2.83615	6	73
1267	CD8_PD1neg--CD8_PD1neg	homo	1286	509.46	1.33414	0	1	0	1	2.66828	7	73
1268	CD4_PD1neg--Tregs	hetero	593	306.03	0.952083	0	1	0	1	1.90417	8	73
1269	CD4_PD1neg--CD4_PD1neg	homo	1122	615.92	0.864203	0	1	0	1	1.72841	9	73
1270	CD4_PD1pos--Tregs	hetero	592	328.36	0.848367	0	1	0	1	1.69673	10	73
1271	CD4_PD1neg--CD4_PD1pos	hetero	2264	1315.64	0.78265	0	1	0	1	1.5653	11	73
1272	Bprolif--CD4_PD1pos	hetero	369	266.94	0.465615	0	1	0	1	0.931231	12	73
1273	CD8_PD1pos--Tregs	hetero	275	213.96	0.3606	0	1	0	1	0.7212	13	73
1274	Bprolif--CD8_PD1pos	hetero	218	174.29	0.321187	0	1	0	1	0.642374	14	73
1275	CD4_PD1pos--CD8_PD1pos	hetero	1083	914.12	0.244332	0	1	0	1	0.488664	15	73
1276	other--other	homo	73256	67021.9	0.128312	0	1	0	1	0.256625	16	73
1277	Bprolif--CD4_PD1neg	hetero	251	252.3	-0.00742334	0.51	0.5	1	0.9	-0.00030405	17	73
1278	Bprolif--Tregs	hetero	61	63.75	-0.062612	0.68	0.39	1	0.738947	-0.00786085	18	73
1279	Bprolif--CD8_PD1neg	hetero	217	230.87	-0.088988	0.83	0.2	1	0.4	-0.0344576	19	73
1280	CD4_PD1neg--CD8_PD1pos	hetero	774	853.62	-0.141087	1	0	1	0	-0.282174	20	73
1281	Bprolif--other	hetero	2384	2632.83	-0.143173	1	0	1	0	-0.286346	21	73
1282	CD8_PD1pos--Myeloid1	hetero	554	628.75	-0.182291	1	0	1	0	-0.364583	22	73
1283	CD4_PD1neg--other	hetero	11108	12824.4	-0.207274	1	0	1	0	-0.414547	23	73
1284	Myeloid1--other	hetero	8019	9462.56	-0.238781	1	0	1	0	-0.477562	24	73
1285	CD4_PD1neg--CD8_PD1neg	hetero	920	1114.01	-0.275784	1	0	1	0	-0.551567	25	73
1286	CD8_PD1neg--other	hetero	9564	11637.4	-0.283058	1	0	1	0	-0.566117	26	73
1287	CD8_PD1neg--Myeloid1	hetero	672	821.09	-0.28869	1	0	1	0	-0.57738	27	73
1288	Myeloid1--Tregs	hetero	181	224.54	-0.309445	1	0	1	0	-0.61889	28	73
1289	other--Tregs	hetero	2485	3199.2	-0.364336	1	0	1	0	-0.728672	29	73
1290	CD4_PD1pos--other	hetero	10560	13734.7	-0.379185	1	0	1	0	-0.75837	30	73
1291	CD4_PD1pos--CD8_PD1neg	hetero	882	1192.54	-0.434762	1	0	1	0	-0.869523	31	73
1292	CD4_PD1neg--Myeloid1	hetero	649	905.17	-0.479342	1	0	1	0	-0.958684	32	73
1293	Bprolif--Myeloid1	hetero	121	185.44	-0.61183	1	0	1	0	-1.22366	33	73
1294	CD8_PD1pos--other	hetero	5818	8915.07	-0.615637	1	0	1	0	-1.23127	34	73
1295	CD8_PD1neg--Tregs	hetero	174	280.28	-0.684652	1	0	1	0	-1.3693	35	73
1296	CD4_PD1pos--Myeloid1	hetero	568	966.47	-0.765788	1	0	1	0	-1.53158	36	73
1297	Bprolif--Bprolif	homo	149	24.24	2.57118	0	1	0	1	5.14236	1	77
1298	Tregs--Tregs	homo	123	21.36	2.47135	0	1	0	1	4.9427	2	77
1299	Myeloid1--Myeloid1	homo	2236	553.69	2.01181	0	1	0	1	4.02362	3	77
1300	CD4_PD1pos--CD4_PD1pos	homo	2721	810.31	1.74634	0	1	0	1	3.49268	4	77
1301	CD8_PD1pos--CD8_PD1pos	homo	2682	901.07	1.57254	0	1	0	1	3.14507	5	77
1302	CD4_PD1pos--Tregs	hetero	598	258.72	1.2056	0	1	0	1	2.4112	6	77
1303	CD8_PD1neg--CD8_PD1pos	hetero	3914	1747.57	1.16284	0	1	0	1	2.32567	7	77
1304	CD4_PD1neg--CD4_PD1neg	homo	2623	1191.14	1.13821	0	1	0	1	2.27643	8	77
1305	CD8_PD1neg--CD8_PD1neg	homo	1849	849.42	1.12128	0	1	0	1	2.24256	9	77
1306	Bprolif--CD4_PD1pos	hetero	493	277.82	0.825177	0	1	0	1	1.65035	10	77
1307	CD4_PD1neg--Tregs	hetero	509	317.75	0.678072	0	1	0	1	1.35614	11	77
1308	CD4_PD1neg--CD4_PD1pos	hetero	2913	1967.66	0.565787	0	1	0	1	1.13157	12	77
1309	CD8_PD1pos--Tregs	hetero	370	275.09	0.426281	0	1	0	1	0.852561	13	77
1310	other--other	homo	73365	63588.5	0.206323	0	1	0	1	0.412647	14	77
1311	CD4_PD1pos--CD8_PD1pos	hetero	1872	1700.42	0.138612	0	1	0	1	0.277223	15	77
1312	Bprolif--Tregs	hetero	51	44.87	0.180961	0.23	0.82	0.46	1	0.0593374	16	77
1313	Bprolif--CD8_PD1pos	hetero	307	294.92	0.0577231	0.28	0.74	0.530526	1	0.0154227	17	77
1314	CD8_PD1neg--Myeloid1	hetero	1396	1363.73	0.0337165	0.17	0.84	0.3825	1	0.0136943	18	77
1315	CD8_PD1pos--Myeloid1	hetero	1433	1404.06	0.0294133	0.21	0.8	0.444706	1	0.0100673	19	77
1316	CD4_PD1neg--CD8_PD1pos	hetero	2013	2066.49	-0.0378167	0.88	0.13	1	0.275294	-0.020599	20	77
1317	CD4_PD1neg--Myeloid1	hetero	1461	1613.13	-0.142813	1	0	1	0	-0.285627	21	77
1318	Bprolif--other	hetero	2197	2471.93	-0.17003	1	0	1	0	-0.34006	22	77
1319	Bprolif--CD4_PD1neg	hetero	285	336.74	-0.239898	1	0	1	0	-0.479796	23	77
1320	CD4_PD1neg--other	hetero	14181	17402.2	-0.295293	1	0	1	0	-0.590587	24	77
1321	CD8_PD1neg--other	hetero	11831	14709.6	-0.314165	1	0	1	0	-0.62833	25	77
1322	Myeloid1--other	hetero	9389	11780.6	-0.327343	1	0	1	0	-0.654687	26	77
1323	CD8_PD1neg--Tregs	hetero	211	267.79	-0.342415	1	0	1	0	-0.68483	27	77
1324	Bprolif--CD8_PD1neg	hetero	220	284.03	-0.367067	1	0	1	0	-0.734135	28	77
1325	Myeloid1--Tregs	hetero	163	211.55	-0.374106	1	0	1	0	-0.748213	29	77
1326	CD4_PD1neg--CD8_PD1neg	hetero	1492	2013.73	-0.432372	1	0	1	0	-0.864745	30	77
1327	CD4_PD1pos--other	hetero	10291	14365.8	-0.481213	1	0	1	0	-0.962427	31	77
1328	other--Tregs	hetero	1560	2289.51	-0.553198	1	0	1	0	-1.1064	32	77
1329	Bprolif--Myeloid1	hetero	140	232.21	-0.725934	1	0	1	0	-1.45187	33	77
1330	CD8_PD1pos--other	hetero	9131	15113.3	-0.726912	1	0	1	0	-1.45382	34	77
1331	CD4_PD1pos--CD8_PD1neg	hetero	988	1664.68	-0.752069	1	0	1	0	-1.50414	35	77
1332	CD4_PD1pos--Myeloid1	hetero	590	1331.3	-1.17269	1	0	1	0	-2.34538	36	77
1333	CD8_PD1pos--CD8_PD1pos	homo	399	43.84	3.15714	0	1	0	1	6.31428	1	83
1334	Tregs--Tregs	homo	212	37.85	2.45487	0	1	0	1	4.90973	2	83
1335	CD8_PD1neg--CD8_PD1pos	hetero	979	179.91	2.43751	0	1	0	1	4.87502	3	83
1336	Bprolif--Bprolif	homo	230	42.81	2.39856	0	1	0	1	4.79712	4	83
1337	CD8_PD1neg--CD8_PD1neg	homo	759	184.96	2.03101	0	1	0	1	4.06201	5	83
1338	CD4_PD1pos--CD4_PD1pos	homo	2120	594.56	1.83243	0	1	0	1	3.66485	6	83
1339	Myeloid1--Myeloid1	homo	2196	655.85	1.7419	0	1	0	1	3.4838	7	83
1340	CD4_PD1neg--CD4_PD1neg	homo	1935	655.49	1.56023	0	1	0	1	3.12047	8	83
1341	CD4_PD1neg--Tregs	hetero	598	315.49	0.920396	0	1	0	1	1.84079	9	83
1342	CD4_PD1pos--Tregs	hetero	502	298.7	0.747039	0	1	0	1	1.49408	10	83
1343	CD4_PD1neg--CD4_PD1pos	hetero	1871	1245.88	0.586258	0	1	0	1	1.17252	11	83
1344	Bprolif--CD4_PD1pos	hetero	464	319.54	0.536726	0	1	0	1	1.07345	12	83
1345	CD4_PD1pos--CD8_PD1pos	hetero	406	320.92	0.338327	0	1	0	1	0.676653	13	83
1346	CD8_PD1pos--Tregs	hetero	104	81	0.356694	0.02	0.98	0.045	1	0.449304	14	83
1347	CD4_PD1neg--Myeloid1	hetero	1467	1313.65	0.159173	0	1	0	1	0.318346	15	83
1348	other--other	homo	100639	93960.3	0.0990648	0	1	0	1	0.19813	16	83
1349	CD4_PD1neg--CD8_PD1pos	hetero	359	338.5	0.0845853	0.1	0.9	0.211765	1	0.0553279	17	83
1350	Bprolif--Tregs	hetero	89	81.02	0.133949	0.21	0.81	0.42	1	0.0490966	18	83
1351	Bprolif--CD8_PD1pos	hetero	96	88.64	0.113842	0.23	0.82	0.435789	1	0.0399438	19	83
1352	Bprolif--CD8_PD1neg	hetero	179	176.93	0.0166871	0.4	0.63	0.72	1	0.00228075	20	83
1353	Myeloid1--Tregs	hetero	311	317.18	-0.0282971	0.67	0.38	1	0.855	-0.00178226	21	83
1354	CD8_PD1neg--Tregs	hetero	158	168.39	-0.0913219	0.79	0.24	1	0.576	-0.021196	22	83
1355	CD4_PD1neg--CD8_PD1neg	hetero	657	696.74	-0.084602	0.96	0.04	1	0.110769	-0.0776683	23	83
1356	CD8_PD1pos--Myeloid1	hetero	315	337.42	-0.0988903	0.95	0.05	1	0.128571	-0.0848801	24	83
1357	Bprolif--other	hetero	3753	4035.3	-0.104605	1	0	1	0	-0.20921	25	83
1358	CD8_PD1neg--Myeloid1	hetero	604	689.01	-0.189682	1	0	1	0	-0.379364	26	83
1359	Myeloid1--other	hetero	13490	15701.4	-0.218985	1	0	1	0	-0.43797	27	83
1360	CD8_PD1neg--other	hetero	6663	8312.43	-0.319055	1	0	1	0	-0.638111	28	83
1361	CD4_PD1pos--other	hetero	11734	14949.7	-0.349399	1	0	1	0	-0.698798	29	83
1362	Bprolif--CD4_PD1neg	hetero	265	338.71	-0.352877	1	0	1	0	-0.705755	30	83
1363	other--Tregs	hetero	2938	3786.52	-0.365928	1	0	1	0	-0.731856	31	83
1364	CD4_PD1neg--other	hetero	12167	15694	-0.367218	1	0	1	0	-0.734435	32	83
1365	CD4_PD1pos--CD8_PD1neg	hetero	495	659.67	-0.41359	1	0	1	0	-0.827179	33	83
1366	CD8_PD1pos--other	hetero	2432	4054.93	-0.737296	1	0	1	0	-1.47459	34	83
1367	Bprolif--Myeloid1	hetero	159	339.24	-1.08848	1	0	1	0	-2.17696	35	83
1368	CD4_PD1pos--Myeloid1	hetero	518	1246.43	-1.26515	1	0	1	0	-2.5303	36	83
1369	Bprolif--Bprolif	homo	1872	339.52	2.45954	0	1	0	1	4.91908	1	85
1370	CD8_PD1pos--CD8_PD1pos	homo	1177	276.46	2.08599	0	1	0	1	4.17198	2	85
1371	Myeloid1--Myeloid1	homo	2099	534.36	1.97181	0	1	0	1	3.94362	3	85
1372	Tregs--Tregs	homo	457	147.39	1.62595	0	1	0	1	3.25191	4	85
1373	CD8_PD1neg--CD8_PD1neg	homo	535	181.78	1.55212	0	1	0	1	3.10425	5	85
1374	CD8_PD1neg--CD8_PD1pos	hetero	1237	444.91	1.47319	0	1	0	1	2.94637	6	85
1375	CD4_PD1neg--CD4_PD1neg	homo	2248	1101.4	1.02864	0	1	0	1	2.05727	7	85
1376	CD4_PD1pos--CD4_PD1pos	homo	7879	4028.83	0.967477	0	1	0	1	1.93495	8	85
1377	CD4_PD1neg--Tregs	hetero	1207	799.31	0.59399	0	1	0	1	1.18798	9	85
1378	CD8_PD1pos--Tregs	hetero	541	401.41	0.429627	0	1	0	1	0.859253	10	85
1379	CD4_PD1neg--CD8_PD1pos	hetero	1443	1107.27	0.381761	0	1	0	1	0.763523	11	85
1380	other--other	homo	51822	42779.7	0.276633	0	1	0	1	0.553267	12	85
1381	Myeloid1--Tregs	hetero	610	559.19	0.125256	0.02	0.98	0.0514286	1	0.151764	13	85
1382	CD4_PD1neg--CD8_PD1neg	hetero	966	898.11	0.105018	0.01	0.99	0.0276923	1	0.149519	14	85
1383	CD4_PD1neg--CD4_PD1pos	hetero	4280	4198.82	0.0276203	0.09	0.91	0.216	1	0.0178397	15	85
1384	CD8_PD1neg--Tregs	hetero	332	328.19	0.0166017	0.41	0.59	0.9225	1	0.00050388	16	85
1385	CD8_PD1pos--Myeloid1	hetero	740	771.79	-0.0606029	0.89	0.11	1	0.198	-0.0413273	17	85
1386	Bprolif--CD8_PD1pos	hetero	572	614.28	-0.102708	0.97	0.04	1	0.0757895	-0.109545	18	85
1387	CD4_PD1pos--CD8_PD1pos	hetero	2010	2116.11	-0.0741831	1	0	1	0	-0.148366	19	85
1388	Bprolif--CD4_PD1pos	hetero	2199	2355.66	-0.0992401	1	0	1	0	-0.19848	20	85
1389	CD4_PD1pos--Tregs	hetero	1410	1541.03	-0.128113	1	0	1	0	-0.256226	21	85
1390	CD8_PD1neg--Myeloid1	hetero	553	624.2	-0.174432	0.99	0.01	1	0.02	-0.265638	22	85
1391	Bprolif--Tregs	hetero	402	451.05	-0.165703	1	0	1	0	-0.331405	23	85
1392	Bprolif--CD8_PD1neg	hetero	434	501.61	-0.208424	1	0	1	0	-0.416848	24	85
1393	CD4_PD1neg--Myeloid1	hetero	1331	1545.87	-0.215758	1	0	1	0	-0.431516	25	85
1394	CD8_PD1neg--other	hetero	4631	5588.96	-0.271203	1	0	1	0	-0.542405	26	85
1395	CD4_PD1neg--other	hetero	11061	13720.8	-0.310855	1	0	1	0	-0.621711	27	85
1396	Bprolif--Myeloid1	hetero	683	858.14	-0.328897	1	0	1	0	-0.657794	28	85
1397	other--Tregs	hetero	3977	5018.04	-0.335368	1	0	1	0	-0.670736	29	85
1398	Myeloid1--other	hetero	7563	9586.61	-0.342022	1	0	1	0	-0.684044	30	85
1399	CD4_PD1pos--Myeloid1	hetero	2282	2945.48	-0.368062	1	0	1	0	-0.736123	31	85
1400	CD4_PD1pos--other	hetero	20007	26257.8	-0.392223	1	0	1	0	-0.784446	32	85
1401	Bprolif--CD4_PD1neg	hetero	915	1226.04	-0.421763	1	0	1	0	-0.843526	33	85
1402	CD4_PD1pos--CD8_PD1neg	hetero	1243	1716.46	-0.46529	1	0	1	0	-0.93058	34	85
1403	Bprolif--other	hetero	5394	7657.18	-0.505379	1	0	1	0	-1.01076	35	85
1404	CD8_PD1pos--other	hetero	3992	6880.31	-0.78521	1	0	1	0	-1.57042	36	85
1405	Myeloid1--Myeloid1	homo	1673	173.49	3.26208	0	1	0	1	6.52417	1	88
1406	Bprolif--Bprolif	homo	443	92.05	2.25448	0	1	0	1	4.50896	2	88
1407	CD8_PD1pos--CD8_PD1pos	homo	2154	589.2	1.86841	0	1	0	1	3.73682	3	88
1408	Tregs--Tregs	homo	111	29.86	1.85969	0	1	0	1	3.71938	4	88
1409	CD8_PD1neg--CD8_PD1pos	hetero	3324	1276.22	1.38035	0	1	0	1	2.76069	5	88
1410	CD8_PD1neg--CD8_PD1neg	homo	1783	688.41	1.37168	0	1	0	1	2.74336	6	88
1411	CD4_PD1pos--CD4_PD1pos	homo	4701	1855.14	1.34097	0	1	0	1	2.68194	7	88
1412	CD4_PD1neg--CD4_PD1neg	homo	4546	2139.4	1.08703	0	1	0	1	2.17407	8	88
1413	CD4_PD1pos--Tregs	hetero	677	463.6	0.545296	0	1	0	1	1.09059	9	88
1414	CD4_PD1neg--Tregs	hetero	723	501.57	0.526665	0	1	0	1	1.05333	10	88
1415	Bprolif--CD4_PD1pos	hetero	1055	824.03	0.356091	0	1	0	1	0.712183	11	88
1416	other--other	homo	88916	79476.3	0.161917	0	1	0	1	0.323834	12	88
1417	CD4_PD1neg--CD4_PD1pos	hetero	4447	3980.33	0.159906	0	1	0	1	0.319813	13	88
1418	CD4_PD1neg--CD8_PD1pos	hetero	2296	2243.35	0.0334532	0.07	0.93	0.18	1	0.024128	14	88
1419	Bprolif--Tregs	hetero	101	105.09	-0.0567195	0.65	0.39	1	0.638182	-0.0106805	15	88
1420	CD8_PD1pos--Tregs	hetero	250	261.7	-0.0657288	0.76	0.25	1	0.428571	-0.0235283	16	88
1421	Bprolif--other	hetero	4990	5400.7	-0.114085	1	0	1	0	-0.228169	17	88
1422	CD4_PD1pos--CD8_PD1pos	hetero	1796	2089.41	-0.218196	1	0	1	0	-0.436391	18	88
1423	other--Tregs	hetero	2620	3063.3	-0.22544	1	0	1	0	-0.45088	19	88
1424	CD8_PD1neg--Myeloid1	hetero	592	694.31	-0.229624	1	0	1	0	-0.459248	20	88
1425	CD8_PD1neg--other	hetero	12272	14828.2	-0.272949	1	0	1	0	-0.545898	21	88
1426	CD4_PD1neg--other	hetero	21474	26078.6	-0.280263	1	0	1	0	-0.560525	22	88
1427	CD8_PD1pos--Myeloid1	hetero	525	640.1	-0.285487	1	0	1	0	-0.570973	23	88
1428	CD4_PD1pos--other	hetero	19652	24271	-0.304545	1	0	1	0	-0.609089	24	88
1429	CD4_PD1neg--CD8_PD1neg	hetero	1954	2431.06	-0.31501	1	0	1	0	-0.63002	25	88
1430	Myeloid1--other	hetero	5876	7408.98	-0.33439	1	0	1	0	-0.66878	26	88
1431	Bprolif--CD8_PD1pos	hetero	371	468.08	-0.334531	1	0	1	0	-0.669063	27	88
1432	Bprolif--CD4_PD1neg	hetero	705	890.8	-0.337052	1	0	1	0	-0.674104	28	88
1433	CD4_PD1neg--Myeloid1	hetero	934	1220.51	-0.385627	1	0	1	0	-0.771255	29	88
1434	Bprolif--CD8_PD1neg	hetero	380	500.28	-0.395826	1	0	1	0	-0.791651	30	88
1435	CD8_PD1neg--Tregs	hetero	197	286.05	-0.535802	1	0	1	0	-1.0716	31	88
1436	CD8_PD1pos--other	hetero	8976	13688.7	-0.60879	1	0	1	0	-1.21758	32	88
1437	Myeloid1--Tregs	hetero	92	140.97	-0.610283	1	0	1	0	-1.22057	33	88
1438	CD4_PD1pos--CD8_PD1neg	hetero	1367	2259.1	-0.724318	1	0	1	0	-1.44864	34	88
1439	Bprolif--Myeloid1	hetero	139	253.92	-0.864618	1	0	1	0	-1.72924	35	88
1440	CD4_PD1pos--Myeloid1	hetero	328	1126.23	-1.77662	1	0	1	0	-3.55324	36	88
1441	Bprolif--Bprolif	homo	217	30.94	2.77089	0	1	0	1	5.54178	1	90
1442	Tregs--Tregs	homo	242	45.21	2.39468	0	1	0	1	4.78936	2	90
1443	CD8_PD1pos--CD8_PD1pos	homo	1293	344.77	1.90395	0	1	0	1	3.80791	3	90
1444	CD8_PD1neg--CD8_PD1pos	hetero	2584	927.23	1.47761	0	1	0	1	2.95522	4	90
1445	Myeloid1--Myeloid1	homo	2880	1089.88	1.40108	0	1	0	1	2.80215	5	90
1446	CD8_PD1neg--CD8_PD1neg	homo	1590	615.86	1.36692	0	1	0	1	2.73384	6	90
1447	CD4_PD1pos--CD4_PD1pos	homo	3041	1319.46	1.20398	0	1	0	1	2.40796	7	90
1448	CD4_PD1neg--CD4_PD1neg	homo	1692	857.19	0.980213	0	1	0	1	1.96043	8	90
1449	CD4_PD1pos--Tregs	hetero	760	488.67	0.636087	0	1	0	1	1.27217	9	90
1450	CD4_PD1neg--CD4_PD1pos	hetero	3313	2134.88	0.633743	0	1	0	1	1.26749	10	90
1451	CD4_PD1neg--Tregs	hetero	536	393.96	0.443216	0	1	0	1	0.886431	11	90
1452	CD8_PD1pos--Tregs	hetero	319	247.96	0.362158	0	1	0	1	0.724316	12	90
1453	Bprolif--CD4_PD1pos	hetero	515	401.65	0.357845	0	1	0	1	0.715689	13	90
1454	other--other	homo	79530	71475.9	0.15404	0	1	0	1	0.308079	14	90
1455	CD4_PD1pos--CD8_PD1pos	hetero	1399	1351.63	0.0496596	0.09	0.91	0.216	1	0.0320747	15	90
1456	Myeloid1--Tregs	hetero	457	445.33	0.0372368	0.27	0.76	0.6075	1	0.00779601	16	90
1457	Bprolif--CD8_PD1pos	hetero	208	206.84	0.00802961	0.52	0.48	1	0.864	0.00046964	17	90
1458	CD8_PD1neg--Tregs	hetero	317	333.05	-0.0710373	0.83	0.17	1	0.322105	-0.0340073	18	90
1459	CD8_PD1pos--Myeloid1	hetero	1153	1229	-0.0920151	0.98	0.02	1	0.04	-0.119714	19	90
1460	CD4_PD1neg--Myeloid1	hetero	1827	1930.68	-0.07959	1	0	1	0	-0.15918	20	90
1461	CD4_PD1neg--CD8_PD1pos	hetero	993	1090.19	-0.134585	1	0	1	0	-0.269169	21	90
1462	CD8_PD1neg--Myeloid1	hetero	1480	1643.63	-0.151191	1	0	1	0	-0.302383	22	90
1463	Bprolif--other	hetero	2653	2955.67	-0.155805	1	0	1	0	-0.31161	23	90
1464	Bprolif--CD8_PD1neg	hetero	242	276.21	-0.190023	1	0	1	0	-0.380046	24	90
1465	CD4_PD1neg--other	hetero	13405	15712.2	-0.229103	1	0	1	0	-0.458206	25	90
1466	Myeloid1--other	hetero	14895	17629.1	-0.243116	1	0	1	0	-0.486231	26	90
1467	Bprolif--Myeloid1	hetero	306	365.44	-0.255338	1	0	1	0	-0.510677	27	90
1468	CD8_PD1neg--other	hetero	10922	13318.3	-0.286145	1	0	1	0	-0.57229	28	90
1469	CD4_PD1pos--Myeloid1	hetero	1945	2400.06	-0.30316	1	0	1	0	-0.606319	29	90
1470	Bprolif--Tregs	hetero	58	73.14	-0.329537	1	0	1	0	-0.659074	30	90
1471	CD4_PD1pos--other	hetero	15457	19466.8	-0.332735	1	0	1	0	-0.665469	31	90
1472	Bprolif--CD4_PD1neg	hetero	251	326.17	-0.376617	1	0	1	0	-0.753233	32	90
1473	other--Tregs	hetero	2727	3585.47	-0.394721	1	0	1	0	-0.789442	33	90
1474	CD4_PD1neg--CD8_PD1neg	hetero	1051	1457.49	-0.471341	1	0	1	0	-0.942682	34	90
1475	CD4_PD1pos--CD8_PD1neg	hetero	1217	1805.41	-0.568611	1	0	1	0	-1.13722	35	90
1476	CD8_PD1pos--other	hetero	6455	9954.61	-0.624869	1	0	1	0	-1.24974	36	90
1477	Myeloid1--Myeloid1	homo	97	1.33	5.39438	0	1	0	1	10.7888	1	92
1478	CD8_PD1pos--CD8_PD1pos	homo	1523	325.44	2.22297	0	1	0	1	4.44595	2	92
1479	CD8_PD1neg--CD8_PD1pos	hetero	2148	615.5	1.80149	0	1	0	1	3.60299	3	92
1480	Bprolif--Bprolif	homo	581	170.85	1.75987	0	1	0	1	3.51974	4	92
1481	CD8_PD1neg--CD8_PD1neg	homo	946	288.9	1.70781	0	1	0	1	3.41562	5	92
1482	CD4_PD1pos--CD4_PD1pos	homo	4208	1329.43	1.66158	0	1	0	1	3.32317	6	92
1483	Tregs--Tregs	homo	435	151.19	1.51845	0	1	0	1	3.03691	7	92
1484	CD4_PD1neg--CD4_PD1neg	homo	1575	616.01	1.3529	0	1	0	1	2.7058	8	92
1485	CD4_PD1neg--Tregs	hetero	1199	606.18	0.982838	0	1	0	1	1.96568	9	92
1486	CD8_PD1neg--Myeloid1	hetero	58	38.51	0.578497	0	1	0	1	1.15699	10	92
1487	CD8_PD1pos--Tregs	hetero	569	440.5	0.368548	0	1	0	1	0.737097	11	92
1488	CD4_PD1neg--CD4_PD1pos	hetero	2267	1817.89	0.318362	0	1	0	1	0.636725	12	92
1489	Bprolif--CD4_PD1pos	hetero	1110	953.84	0.218528	0	1	0	1	0.437056	13	92
1490	CD8_PD1neg--Tregs	hetero	476	417.94	0.187246	0	1	0	1	0.374491	14	92
1491	other--other	homo	83594	75398	0.148871	0	1	0	1	0.297743	15	92
1492	CD4_PD1neg--CD8_PD1pos	hetero	966	888.78	0.120067	0	1	0	1	0.240134	16	92
1493	Bprolif--Tregs	hetero	351	322.67	0.121052	0.1	0.91	0.211765	1	0.0791809	17	92
1494	CD8_PD1pos--Myeloid1	hetero	46	41.37	0.149618	0.29	0.74	0.58	1	0.0342846	18	92
1495	CD4_PD1pos--Tregs	hetero	871	900.41	-0.0478553	0.85	0.18	1	0.381176	-0.0195071	19	92
1496	Myeloid1--Tregs	hetero	24	27.76	-0.202136	0.8	0.25	1	0.5	-0.0591105	20	92
1497	Bprolif--CD8_PD1pos	hetero	429	469.57	-0.130073	0.96	0.04	1	0.096	-0.126781	21	92
1498	CD4_PD1neg--Myeloid1	hetero	45	56.56	-0.323433	0.96	0.05	1	0.1125	-0.294927	22	92
1499	Bprolif--other	hetero	6406	7166.53	-0.161827	1	0	1	0	-0.323654	23	92
1500	Bprolif--CD4_PD1neg	hetero	554	642.58	-0.213632	1	0	1	0	-0.427263	24	92
1501	CD4_PD1neg--CD8_PD1neg	hetero	696	839.26	-0.269677	1	0	1	0	-0.539354	25	92
1502	other--Tregs	hetero	5395	6737.16	-0.320464	1	0	1	0	-0.640929	26	92
1503	Myeloid1--other	hetero	503	629.68	-0.323484	1	0	1	0	-0.646969	27	92
1504	CD4_PD1neg--other	hetero	10820	13613.7	-0.331335	1	0	1	0	-0.662669	28	92
1505	Bprolif--CD8_PD1neg	hetero	348	443.37	-0.348534	1	0	1	0	-0.697069	29	92
1506	CD8_PD1neg--other	hetero	7144	9334.4	-0.385778	1	0	1	0	-0.771556	30	92
1507	CD4_PD1pos--CD8_PD1pos	hetero	966	1317.48	-0.447288	1	0	1	0	-0.894576	31	92
1508	CD4_PD1pos--other	hetero	14630	20062.6	-0.455551	1	0	1	0	-0.911101	32	92
1509	CD8_PD1pos--other	hetero	6151	9896.92	-0.68607	1	0	1	0	-1.37214	33	92
1510	CD4_PD1pos--CD8_PD1neg	hetero	746	1241.22	-0.733741	1	0	1	0	-1.46748	34	92
1511	CD4_PD1pos--Myeloid1	hetero	29	82.72	-1.48061	1	0	1	0	-2.96122	35	92
1512	Bprolif--Myeloid1	hetero	10	29.74	-1.48261	1	0	1	0	-2.96523	36	92
