# Supplementary material for: Integrative multi-omics reveals a regulatory and exhausted T-cell landscape in CLL and identifies galectin-9 as an immunotherapy target
Source: Nat Commun. 2025 Aug 7;16:7271. doi: 10.1038/s41467-025-61822-x (PMC12331977; doi:10.1038/s41467-025-61822-x)
Supplement: Supplementary file 13 — Source Data Fig. 3 [file 41467_2025_61822_MOESM13_ESM.xlsx]

## Sheet: Fig3A
Fig3A: Principal component analysis of all samples analyzed by mass cytometry based on cell subset frequencies
Samples	CD4 TCM1 CCR7	CD4 TCM2 CD25	CD4 TEM NCAM	CD4 TEM TBET	CD4 TN	CD4 TEM GZMK	CD4 TCM3	CD4 TEM CD39	CD4 TEM CTLA4	CD4 TREG CM1	CD4 TREG CM2	CD4 TFH	CD4 TEM PD1	TEM ICOS	CD8 TEX CD39	CD8 TN	DN TEF CD38	DN TEM KLRG1	CD8 TCM	CD4 TREG PD1	TPR	DN TEF TBET	DN TEM HELIOS	CD8 TEM GZMK	CD8 TEM TBET GZMK	CD8 TEX CD38	CD8 TEM TBET	CD8 TEF TBET	CD4 TREG CD39	CD8 TEF NCAM
BC05PB	9.44975	2.69398	0.301876	3.3706	16.4678	0.830679	14.5608	8.20894	0.122832	0.0936856	2.6461	0.183207	0.041638	0.364333	0.0562114	11.6462	0.333104	0.293548	7.18881	0.0145733	0.00832761	1.52187	0.064539	2.14852	2.84596	0.826515	6.00004	6.42475	0.472592	0.818187
BC09BM	5.93487	0.822829	0.105042	6.89776	3.02871	1.83824	10.8193	0.087535	0	0.227591	2.15336	0.227591	0	1.76821	0.245098	1.52311	0.35014	0.245098	5.09454	0.245098	0.157563	5.7423	0	7.17787	5.12955	1.68067	32.3529	3.55392	1.41807	1.17297
BC09PB	11.1	2.17915	0.0736426	6.51403	6.01192	1.16489	11.7761	1.58332	0.103769	0.465288	2.64109	0.0836848	0	0.602531	0.07699	2.76495	0.24436	0.686215	7.1835	0.0602531	0.0669478	3.62857	0.00669478	3.71895	4.81355	0.137243	28.2855	2.13564	1.11133	0.779942
BC11BM	2.24551	0.224551	0	14.6707	8.53293	0.935629	15.6437	0.823353	0.0374251	0	4.15419	0.0374251	0.0374251	13.2111	0	3.66766	0.598802	0.449102	1.30988	0	0	3.74251	0	3.48054	0.935629	0.299401	23.4281	0.636228	0	0.898204
BC12LN	13.4126	0.390548	0.0620956	0.27943	1.34159	45.9801	8.54958	0.419962	0.194457	0.346428	6.0919	0.792535	0.0980456	0.614419	0.991895	0.812145	1.28276	0.0768024	0.598078	2.12759	1.92169	0.292503	1.21903	1.45434	1.48212	3.54435	0.733708	0.250016	4.52481	0.114387
BC12PB	15.9186	1.65275	2.23743	5.29572	1.42253	2.03949	3.96303	20.7607	0.131464	0.442177	1.24859	0.224699	0.0159286	0.311988	0.207284	0.913663	0.105766	1.41446	1.32504	0.249548	0.179674	6.13823	0.19263	0.857382	5.40255	0.12934	18.9711	0.809171	1.26069	6.17837
BC13LN	2.56851	0.0352104	0.00494181	0.29898	2.66734	40.1399	7.43372	0.0308863	0.0667144	0.0234736	7.39109	0.985273	0.400287	0.122928	0.0889526	1.00875	0.324306	0.0117368	0.937708	0.769687	0.28786	0.0265622	0.255121	15.6408	1.62833	14.7859	0.984656	0.543599	0.520743	0.0160609
BC14LN	9.14926	0.296266	0.00822961	0.386791	2.79189	11.4844	27.4149	0.0987553	0.471145	0.720091	9.1863	4.24236	1.21798	0.555498	0.489662	0.853822	1.29205	0.131674	0.635737	2.28166	0.42794	0.388849	0.267462	12.7435	4.22179	4.62298	0.923773	0.479375	2.19936	0.0164592
BC14PB	2.75105	0.705517	0.0273154	8.6098	1.39074	1.25417	10.2292	0.851459	0.0491677	0.205255	2.07441	0.0718004	0.0109261	0.317639	0.0749222	0.283299	0.0944331	0.683665	0.830387	0.0600938	0.0351198	2.58638	0.00780439	17.3125	5.88919	0.332467	40.5945	2.19069	0.345735	0.130333
BC15LN1	2.69455	0.113817	0.0291159	2.24722	4.29592	4.08417	37.4484	0.177343	0.166755	0.0952885	18.0069	0.182636	0.201165	0.434092	0.423504	6.88195	6.17258	0.055585	0.714664	0.804659	0.127051	0.158814	0.280572	8.09952	0.399682	1.09317	3.74007	0.463208	0.402329	0.00529381
BC15PB	11.6292	1.94035	0.0957938	1.37957	2.41652	2.29241	9.09272	15.2927	0.161521	0.682444	3.05177	0.482116	0.0349612	0.337376	0.36954	1.87777	0.494352	0.734186	4.30478	0.660068	0.273747	8.96336	0.201726	3.86357	8.18548	0.981013	8.32882	8.33791	2.56581	0.968426
BC1LN	8.36114	0.914973	0.0808816	1.05652	2.99767	9.52886	19.6593	0.76332	0.328582	0.318471	8.32575	0.530786	1.42048	6.46042	0.692549	0.778485	3.75088	0.111212	1.07674	2.13325	0.363967	0.131433	1.84006	18.0164	2.61349	3.73066	1.56708	0.454959	1.90072	0.0909918
BC1PB	23.5393	2.97872	1.39281	4.83997	6.62433	1.59689	11.2888	16.9814	0.0587468	0.30676	2.87297	0.11545	0.066154	0.237541	0.138693	1.21427	0.925644	0.459757	1.83724	0.312124	0.135373	0.74966	0.147633	2.8132	4.32095	0.492196	9.1673	0.687848	1.5785	2.11974
BC2LN	23.4155	0.498731	0.28575	0.697513	3.87271	3.77509	4.40339	2.2292	0.425962	5.30146	3.87448	0.935342	1.63108	9.98882	9.46879	2.54868	0.409989	0.0550201	2.06237	3.27636	1.82099	0.0443711	2.22743	5.48959	1.65948	4.37499	0.663791	0.209432	4.30222	0.0514705
BC3BM	5.26316	0.862813	0.110933	10.6064	8.2676	2.21558	22.0171	3.93812	0.0338962	0.0801183	4.12918	0.379021	0.0246518	1.38666	0.35437	3.61457	0.348207	1.55614	2.32959	0.258844	0.0338962	2.75176	0.0308147	11.1457	3.98126	0.600887	11.6048	1.4976	0.403673	0.172563
BC3LN	18.8547	0.881695	0.00678227	0.850044	9.59465	6.16508	12.2443	0.529017	0.142428	0.614926	5.22461	4.46951	2.04146	0.33007	0.793525	6.59236	0.682748	0.124342	0.990211	5.28112	0.282594	0.47928	0.800307	5.79884	5.00983	3.32105	1.03317	0.675966	6.1583	0.0271291
BC4LN	1.61146	0.380483	0.0223814	0.447628	3.80483	11.6831	19.2704	1.02954	0.0671441	0.201432	5.95345	0.581916	1.27574	27.8424	0.268577	1.09669	3.58102	0.134288	1.81289	0.537153	1.72337	0.0223814	0.895255	10.7654	1.36526	1.63384	1.05192	0.49239	0.380483	0.0671441
BC5LN1	3.05925	0.181963	0.034118	0.318435	21.8583	1.92198	26.7599	0.557261	0.852951	0.454907	9.40521	0.250199	1.09178	15.3304	0.227454	5.73183	2.5816	0.0682361	1.28511	0.784715	0.136472	0.0113727	0.193336	3.42318	0.443535	0.46628	1.41021	0.784715	0.352553	0.0227454
BC8LN	33.0361	0.0934263	0.00291957	0.047881	0.221887	1.87407	1.12987	0.675589	1.12141	15.3213	7.01602	0.137512	1.27498	0.110068	6.60115	0.957619	1.17279	0.00350349	0.482021	8.76222	1.49161	0.0110944	2.54616	1.9748	0.250207	1.18797	0.0502166	0.0122622	12.4307	0.00262761
BC8PB	7.89224	3.06787	0.686483	20.0877	9.82755	0.450244	6.38262	9.35553	0.0639235	0.131553	1.78013	0.0968117	0.00787464	0.222806	0.0778199	0.727246	0.240408	0.03891	0.953757	0.0764303	0.0449317	7.67592	0.0268664	1.26689	2.59585	0.302942	16.5252	1.35583	0.740679	7.29701
BC9LN	9.46385	2.90414	0.0203087	3.9805	1.36068	15.1097	16.1657	0.223396	0.243704	1.54346	4.56946	0.365556	0.954509	0.324939	0.446791	0.893582	2.66044	0.223396	8.10317	2.0918	0.649878	1.50284	1.29976	7.98132	5.90983	2.59951	5.86921	0.812348	1.70593	0.0203087
HD10LN	15.6952	0.968518	0.0249705	1.06896	3.47398	14.9943	16.0712	0.145053	0.106054	0.157398	9.82406	1.57174	0.471072	0.228943	3.13842	1.58324	3.51466	0.0457324	1.2561	2.78968	1.3181	0.150665	0.30666	6.00273	4.25508	5.0979	1.36187	0.66298	3.66364	0.0510632
HD11LN	14.8984	0.820465	0.0917186	0.710403	4.12067	4.62262	10.7561	4.82774	0.0667045	1.4625	19.4694	0.702065	0.131741	0.551979	0.890505	4.44252	0.603675	0.163426	2.06117	4.72935	1.28573	2.77324	0.545309	1.18234	2.01114	1.45249	1.81603	2.95668	9.52039	0.333522
HD1LN	1.89944	0.234637	0.0614525	2.44693	0.251397	11.9721	4.48045	1	0.0670391	2.25698	9.87709	0.715084	0.575419	10.9274	0.569832	0.24581	2.06145	0.396648	0.407821	10.3296	0.871508	0.256983	0.379888	7.52514	4.96648	5.24022	8.92179	0.854749	10.1955	0.0111732
HD2LN	9.39468	0.313231	0	0.109688	0.0995104	3.42067	5.47985	0.236337	2.70374	2.16322	6.18887	6.15381	29.7219	0.2974	0.98945	0.234076	2.6766	0.0949872	1.18508	8.06826	0.581231	0.0147004	2.67886	9.55526	2.14739	1.59217	0.355071	0.110818	3.42745	0.005654
HD4LN	8.94118	0.142157	0.00980392	2.78922	5.41667	6.04902	8.37745	2.06863	5.46569	0.892157	6.95098	3.29412	1.66176	1.45588	0.916667	1.15686	0.578431	0.00490196	0.955882	8.31863	3.48039	0.102941	1.0098	5.78922	3.03922	10.0833	4.96569	0.191176	5.78431	0.107843
HD5LN	2.19687	0.0528095	0.0105619	0.190114	2.97845	34.8648	4.60499	0.105619	0.0633714	0.105619	9.29447	1.0245	0.337981	0.855513	2.11238	1.57372	17.2581	0.0844951	0.0633714	1.43642	1.35192	0.0316857	1.08787	8.51289	0.570342	6.64343	0.0528095	0.496409	2.03845	0
HD6LN	4.46028	0.325228	0	2.29209	7.80548	12.5755	18.8013	0.37169	1.1925	0.216819	7.43379	3.40716	0.944711	5.73022	0.542047	1.03763	1.64163	0.0464612	0.727892	2.13722	0.52656	0	0.108409	14.8366	2.04429	5.35853	1.98234	1.3164	2.12173	0.0154871
HD8LN	6.20513	0.974359	0.153846	1.69231	22.4103	10.9231	18.7692	0.358974	0.153846	1.38462	8.05128	0.666667	0.871795	0.923077	0.358974	6	4	0.153846	1.07692	1.33333	0.0512821	0.102564	0.410256	4.25641	1.23077	1.07692	2.51282	0.871795	2.92308	0.102564
HD9LN	12.2782	0.692253	0.000859941	0.449749	0.275181	7.59156	5.32132	1.37161	0.332797	3.56016	7.55029	2.25563	1.71988	5.22844	6.28961	1.1119	2.00452	0.0128991	7.59844	3.87834	3.08203	0.0533164	2.8937	7.11343	2.52909	3.8233	0.767928	0.195207	9.97102	0.0472968
RLN1	7.41615	1.40851	0.0472367	0.330657	17.7567	1.79499	11.4828	4.64207	0.661313	0.188947	3.47404	3.41822	0.772963	2.88573	0.377893	18.8646	3.46975	1.1895	1.1895	0.644136	0.120239	1.31833	0.14171	3.99364	2.65384	3.75746	0.236183	4.04947	1.70911	0.00429424
RLN10	2.83023	0.194428	0	0.188415	5.93105	2.97655	41.2167	2.49148	1.06434	0.234516	9.65524	7.34817	6.2277	0.330728	0.0701543	3.24113	2.3191	0.10022	2.71197	0.402886	0.489076	0.166366	0.164362	5.5903	0.675486	0.481058	1.55141	0.507116	0.837843	0.00200441
RLN11	10.6256	0.864255	0.00827271	0.26424	40.1294	0.692961	10.1822	0.517288	0.169347	0.109978	3.84827	0.780554	0.0666683	0.454999	0.125551	19.5173	0.339668	0.12701	2.36745	0.318743	0.0316309	0.332368	0.0472031	1.09978	2.20492	1.1976	0.617047	1.9144	1.01414	0.0311443
RLN12	12.1251	0.384032	0.00387911	0.0882497	10.5793	3.38646	8.37354	4.91628	1.83385	0.198804	2.14903	30.8859	2.9103	0.214806	0.372394	3.74382	3.96639	0.140618	0.722484	0.34815	0.404882	0.0838857	0.43446	2.33425	3.26815	4.82222	0.0790368	0.400518	0.820916	0.0082431
RLN13	13.3803	0.783257	0.00331047	0.176779	19.3259	3.20255	15.7737	1.02029	0.558807	0.523716	3.79909	14.9229	0.830266	0.335019	0.303239	2.6358	1.27122	3.79843	1.37782	0.935539	0.0834238	0.421754	0.0814375	3.33695	6.36868	2.02005	0.269472	0.50584	1.9022	0.0523054
RLN2	5.23991	0.294417	0.0245347	0.490694	43.5596	1.21973	18.3344	0.283902	0.90428	0.494199	4.33213	2.2607	0.553784	4.71768	0.248852	5.92338	1.67537	0.206793	1.40198	0.304931	0.0385546	0.087624	0.0771091	3.32971	0.988399	0.907785	0.304931	0.879745	0.914794	0
RLN3	9.48206	0.764361	0.00996205	0.698249	8.71408	4.34074	12.2678	2.0703	0.474556	0.687382	4.4784	16.5234	4.88956	4.76548	0.437425	4.28187	2.32569	0.106866	3.36808	2.11558	0.285277	0.255391	0.361351	5.94282	1.83845	2.16267	0.814171	1.62925	3.82362	0.0851303
RLN4	51.5605	0.111427	0.00230166	0.0212565	1.19849	0.572437	3.35149	1.28067	0.24709	1.6377	4.81183	0.455864	4.07665	0.12104	0.751695	13.8487	0.574468	0.0540213	1.10927	1.38628	0.210399	0.0852969	1.6247	3.86178	0.539266	1.33185	0.033171	0.119686	5.01992	0.000812351
RLN5	9.67503	0.444404	0.0061034	0.367348	22.0989	1.51288	13.5648	1.69713	2.25482	0.211712	5.31072	1.84628	2.34104	3.6773	1.05818	15.9379	0.792679	0.203701	1.40683	1.48427	0.175473	0.137708	0.5165	4.59395	2.23728	1.44117	1.23518	1.55866	2.12322	0.0888808
RLN6	13.5882	0.369712	0.0117879	0.383643	7.98041	12.4309	15.0189	1.96429	0.830511	0.274337	1.3749	12.0247	0.349351	0.360067	0.349351	5.42029	3.43885	0.0407218	1.541	0.350422	0.44794	0.0417935	0.0450084	5.31849	7.41888	6.00219	0.791933	0.641905	1.16057	0.0289339
RLN7	10.9999	0.138629	0.00385082	0.134779	15.3532	1.30735	12.571	0.783642	1.79641	0.244527	3.18848	17.7735	1.26307	0.309991	0.415888	13.268	4.92905	0.323469	2.18149	0.585325	0.0577623	0.537189	0.0346574	3.33096	3.44263	1.51915	0.44862	1.91001	1.14369	0.00385082
RLN8	5.57554	2.27068	0.0314748	0.319245	7.22572	10.5576	7.6214	1.95144	1.41637	0.939748	3.60612	17.6214	1.53777	0.935252	0.238309	3.22392	1.76709	0.418165	2.18525	1.19604	1.1241	0.589029	0.139388	6.7446	8.36781	4.72572	0.589029	2.15827	4.91457	0.00899281
RLN9	3.17548	0.188663	0.00256335	0.192764	50.1566	0.413213	10.7076	0.569577	1.09917	0.230189	3.59536	2.10759	0.488575	0.371686	0.0907427	18.3264	0.937675	0.568039	0.567014	0.207632	0.0307602	0.23993	0.0276842	1.79999	0.769006	0.394756	0.553172	1.60671	0.576754	0.00461404

## Sheet: Fig3C
Fig3C: Boxplot showing cell subset abundances out of total T cells in LNs (n = 20), PB (n = 7) and BM (n = 3) of CLL patients.
Samples	CD4 TCM1 CCR7	CD4 TCM2 CD25	CD4 TEM NCAM	CD4 TEM TBET	CD4 TN	CD4 TEM GZMK	CD4 TCM3	CD4 TEM CD39	CD4 TEM CTLA4	CD4 TREG CM1	CD4 TREG CM2	CD4 TFH	CD4 TEM PD1	TEM ICOS	CD8 TEX CD39	CD8 TN	DN TEF CD38	DN TEM KLRG1	CD8 TCM	CD4 TREG PD1	TPR	DN TEF TBET	DN TEM HELIOS	CD8 TEM GZMK	CD8 TEM TBET GZMK	CD8 TEX CD38	CD8 TEM TBET	CD8 TEF TBET	CD4 TREG CD39	CD8 TEF NCAM
BC05PB	9.44975	2.69398	0.301876	3.3706	16.4678	0.830679	14.5608	8.20894	0.122832	0.0936856	2.6461	0.183207	0.041638	0.364333	0.0562114	11.6462	0.333104	0.293548	7.18881	0.0145733	0.00832761	1.52187	0.064539	2.14852	2.84596	0.826515	6.00004	6.42475	0.472592	0.818187
BC09BM	5.93487	0.822829	0.105042	6.89776	3.02871	1.83824	10.8193	0.087535	0	0.227591	2.15336	0.227591	0	1.76821	0.245098	1.52311	0.35014	0.245098	5.09454	0.245098	0.157563	5.7423	0	7.17787	5.12955	1.68067	32.3529	3.55392	1.41807	1.17297
BC09PB	11.1	2.17915	0.0736426	6.51403	6.01192	1.16489	11.7761	1.58332	0.103769	0.465288	2.64109	0.0836848	0	0.602531	0.07699	2.76495	0.24436	0.686215	7.1835	0.0602531	0.0669478	3.62857	0.00669478	3.71895	4.81355	0.137243	28.2855	2.13564	1.11133	0.779942
BC11BM	2.24551	0.224551	0	14.6707	8.53293	0.935629	15.6437	0.823353	0.0374251	0	4.15419	0.0374251	0.0374251	13.2111	0	3.66766	0.598802	0.449102	1.30988	0	0	3.74251	0	3.48054	0.935629	0.299401	23.4281	0.636228	0	0.898204
BC12LN	13.4126	0.390548	0.0620956	0.27943	1.34159	45.9801	8.54958	0.419962	0.194457	0.346428	6.0919	0.792535	0.0980456	0.614419	0.991895	0.812145	1.28276	0.0768024	0.598078	2.12759	1.92169	0.292503	1.21903	1.45434	1.48212	3.54435	0.733708	0.250016	4.52481	0.114387
BC12PB	15.9186	1.65275	2.23743	5.29572	1.42253	2.03949	3.96303	20.7607	0.131464	0.442177	1.24859	0.224699	0.0159286	0.311988	0.207284	0.913663	0.105766	1.41446	1.32504	0.249548	0.179674	6.13823	0.19263	0.857382	5.40255	0.12934	18.9711	0.809171	1.26069	6.17837
BC13LN	2.56851	0.0352104	0.00494181	0.29898	2.66734	40.1399	7.43372	0.0308863	0.0667144	0.0234736	7.39109	0.985273	0.400287	0.122928	0.0889526	1.00875	0.324306	0.0117368	0.937708	0.769687	0.28786	0.0265622	0.255121	15.6408	1.62833	14.7859	0.984656	0.543599	0.520743	0.0160609
BC14LN	9.14926	0.296266	0.00822961	0.386791	2.79189	11.4844	27.4149	0.0987553	0.471145	0.720091	9.1863	4.24236	1.21798	0.555498	0.489662	0.853822	1.29205	0.131674	0.635737	2.28166	0.42794	0.388849	0.267462	12.7435	4.22179	4.62298	0.923773	0.479375	2.19936	0.0164592
BC14PB	2.75105	0.705517	0.0273154	8.6098	1.39074	1.25417	10.2292	0.851459	0.0491677	0.205255	2.07441	0.0718004	0.0109261	0.317639	0.0749222	0.283299	0.0944331	0.683665	0.830387	0.0600938	0.0351198	2.58638	0.00780439	17.3125	5.88919	0.332467	40.5945	2.19069	0.345735	0.130333
BC15LN1	2.69455	0.113817	0.0291159	2.24722	4.29592	4.08417	37.4484	0.177343	0.166755	0.0952885	18.0069	0.182636	0.201165	0.434092	0.423504	6.88195	6.17258	0.055585	0.714664	0.804659	0.127051	0.158814	0.280572	8.09952	0.399682	1.09317	3.74007	0.463208	0.402329	0.00529381
BC15PB	11.6292	1.94035	0.0957938	1.37957	2.41652	2.29241	9.09272	15.2927	0.161521	0.682444	3.05177	0.482116	0.0349612	0.337376	0.36954	1.87777	0.494352	0.734186	4.30478	0.660068	0.273747	8.96336	0.201726	3.86357	8.18548	0.981013	8.32882	8.33791	2.56581	0.968426
BC1LN	8.36114	0.914973	0.0808816	1.05652	2.99767	9.52886	19.6593	0.76332	0.328582	0.318471	8.32575	0.530786	1.42048	6.46042	0.692549	0.778485	3.75088	0.111212	1.07674	2.13325	0.363967	0.131433	1.84006	18.0164	2.61349	3.73066	1.56708	0.454959	1.90072	0.0909918
BC1PB	23.5393	2.97872	1.39281	4.83997	6.62433	1.59689	11.2888	16.9814	0.0587468	0.30676	2.87297	0.11545	0.066154	0.237541	0.138693	1.21427	0.925644	0.459757	1.83724	0.312124	0.135373	0.74966	0.147633	2.8132	4.32095	0.492196	9.1673	0.687848	1.5785	2.11974
BC2LN	23.4155	0.498731	0.28575	0.697513	3.87271	3.77509	4.40339	2.2292	0.425962	5.30146	3.87448	0.935342	1.63108	9.98882	9.46879	2.54868	0.409989	0.0550201	2.06237	3.27636	1.82099	0.0443711	2.22743	5.48959	1.65948	4.37499	0.663791	0.209432	4.30222	0.0514705
BC3BM	5.26316	0.862813	0.110933	10.6064	8.2676	2.21558	22.0171	3.93812	0.0338962	0.0801183	4.12918	0.379021	0.0246518	1.38666	0.35437	3.61457	0.348207	1.55614	2.32959	0.258844	0.0338962	2.75176	0.0308147	11.1457	3.98126	0.600887	11.6048	1.4976	0.403673	0.172563
BC3LN	18.8547	0.881695	0.00678227	0.850044	9.59465	6.16508	12.2443	0.529017	0.142428	0.614926	5.22461	4.46951	2.04146	0.33007	0.793525	6.59236	0.682748	0.124342	0.990211	5.28112	0.282594	0.47928	0.800307	5.79884	5.00983	3.32105	1.03317	0.675966	6.1583	0.0271291
BC4LN	1.61146	0.380483	0.0223814	0.447628	3.80483	11.6831	19.2704	1.02954	0.0671441	0.201432	5.95345	0.581916	1.27574	27.8424	0.268577	1.09669	3.58102	0.134288	1.81289	0.537153	1.72337	0.0223814	0.895255	10.7654	1.36526	1.63384	1.05192	0.49239	0.380483	0.0671441
BC5LN1	3.05925	0.181963	0.034118	0.318435	21.8583	1.92198	26.7599	0.557261	0.852951	0.454907	9.40521	0.250199	1.09178	15.3304	0.227454	5.73183	2.5816	0.0682361	1.28511	0.784715	0.136472	0.0113727	0.193336	3.42318	0.443535	0.46628	1.41021	0.784715	0.352553	0.0227454
BC8LN	33.0361	0.0934263	0.00291957	0.047881	0.221887	1.87407	1.12987	0.675589	1.12141	15.3213	7.01602	0.137512	1.27498	0.110068	6.60115	0.957619	1.17279	0.00350349	0.482021	8.76222	1.49161	0.0110944	2.54616	1.9748	0.250207	1.18797	0.0502166	0.0122622	12.4307	0.00262761
BC8PB	7.89224	3.06787	0.686483	20.0877	9.82755	0.450244	6.38262	9.35553	0.0639235	0.131553	1.78013	0.0968117	0.00787464	0.222806	0.0778199	0.727246	0.240408	0.03891	0.953757	0.0764303	0.0449317	7.67592	0.0268664	1.26689	2.59585	0.302942	16.5252	1.35583	0.740679	7.29701
BC9LN	9.46385	2.90414	0.0203087	3.9805	1.36068	15.1097	16.1657	0.223396	0.243704	1.54346	4.56946	0.365556	0.954509	0.324939	0.446791	0.893582	2.66044	0.223396	8.10317	2.0918	0.649878	1.50284	1.29976	7.98132	5.90983	2.59951	5.86921	0.812348	1.70593	0.0203087
HD10LN	15.6952	0.968518	0.0249705	1.06896	3.47398	14.9943	16.0712	0.145053	0.106054	0.157398	9.82406	1.57174	0.471072	0.228943	3.13842	1.58324	3.51466	0.0457324	1.2561	2.78968	1.3181	0.150665	0.30666	6.00273	4.25508	5.0979	1.36187	0.66298	3.66364	0.0510632
HD11LN	14.8984	0.820465	0.0917186	0.710403	4.12067	4.62262	10.7561	4.82774	0.0667045	1.4625	19.4694	0.702065	0.131741	0.551979	0.890505	4.44252	0.603675	0.163426	2.06117	4.72935	1.28573	2.77324	0.545309	1.18234	2.01114	1.45249	1.81603	2.95668	9.52039	0.333522
HD1LN	1.89944	0.234637	0.0614525	2.44693	0.251397	11.9721	4.48045	1	0.0670391	2.25698	9.87709	0.715084	0.575419	10.9274	0.569832	0.24581	2.06145	0.396648	0.407821	10.3296	0.871508	0.256983	0.379888	7.52514	4.96648	5.24022	8.92179	0.854749	10.1955	0.0111732
HD2LN	9.39468	0.313231	0	0.109688	0.0995104	3.42067	5.47985	0.236337	2.70374	2.16322	6.18887	6.15381	29.7219	0.2974	0.98945	0.234076	2.6766	0.0949872	1.18508	8.06826	0.581231	0.0147004	2.67886	9.55526	2.14739	1.59217	0.355071	0.110818	3.42745	0.005654
HD4LN	8.94118	0.142157	0.00980392	2.78922	5.41667	6.04902	8.37745	2.06863	5.46569	0.892157	6.95098	3.29412	1.66176	1.45588	0.916667	1.15686	0.578431	0.00490196	0.955882	8.31863	3.48039	0.102941	1.0098	5.78922	3.03922	10.0833	4.96569	0.191176	5.78431	0.107843
HD5LN	2.19687	0.0528095	0.0105619	0.190114	2.97845	34.8648	4.60499	0.105619	0.0633714	0.105619	9.29447	1.0245	0.337981	0.855513	2.11238	1.57372	17.2581	0.0844951	0.0633714	1.43642	1.35192	0.0316857	1.08787	8.51289	0.570342	6.64343	0.0528095	0.496409	2.03845	0
HD6LN	4.46028	0.325228	0	2.29209	7.80548	12.5755	18.8013	0.37169	1.1925	0.216819	7.43379	3.40716	0.944711	5.73022	0.542047	1.03763	1.64163	0.0464612	0.727892	2.13722	0.52656	0	0.108409	14.8366	2.04429	5.35853	1.98234	1.3164	2.12173	0.0154871
HD8LN	6.20513	0.974359	0.153846	1.69231	22.4103	10.9231	18.7692	0.358974	0.153846	1.38462	8.05128	0.666667	0.871795	0.923077	0.358974	6	4	0.153846	1.07692	1.33333	0.0512821	0.102564	0.410256	4.25641	1.23077	1.07692	2.51282	0.871795	2.92308	0.102564
HD9LN	12.2782	0.692253	0.000859941	0.449749	0.275181	7.59156	5.32132	1.37161	0.332797	3.56016	7.55029	2.25563	1.71988	5.22844	6.28961	1.1119	2.00452	0.0128991	7.59844	3.87834	3.08203	0.0533164	2.8937	7.11343	2.52909	3.8233	0.767928	0.195207	9.97102	0.0472968

## Sheet: Fig3D
Fig3D: Boxplot showing cell subset abundances out of total T cells in CLL LNs (n = 20) and rLN (n = 13).
Samples	CD4 TCM1 CCR7	CD4 TCM2 CD25	CD4 TEM NCAM	CD4 TEM TBET	CD4 TN	CD4 TEM GZMK	CD4 TCM3	CD4 TEM CD39	CD4 TEM CTLA4	CD4 TREG CM1	CD4 TREG CM2	CD4 TFH	CD4 TEM PD1	TEM ICOS	CD8 TEX CD39	CD8 TN	DN TEF CD38	DN TEM KLRG1	CD8 TCM	CD4 TREG PD1	TPR	DN TEF TBET	DN TEM HELIOS	CD8 TEM GZMK	CD8 TEM TBET GZMK	CD8 TEX CD38	CD8 TEM TBET	CD8 TEF TBET	CD4 TREG CD39	CD8 TEF NCAM
BC12LN	13.4126	0.390548	0.0620956	0.27943	1.34159	45.9801	8.54958	0.419962	0.194457	0.346428	6.0919	0.792535	0.0980456	0.614419	0.991895	0.812145	1.28276	0.0768024	0.598078	2.12759	1.92169	0.292503	1.21903	1.45434	1.48212	3.54435	0.733708	0.250016	4.52481	0.114387
BC13LN	2.56851	0.0352104	0.00494181	0.29898	2.66734	40.1399	7.43372	0.0308863	0.0667144	0.0234736	7.39109	0.985273	0.400287	0.122928	0.0889526	1.00875	0.324306	0.0117368	0.937708	0.769687	0.28786	0.0265622	0.255121	15.6408	1.62833	14.7859	0.984656	0.543599	0.520743	0.0160609
BC14LN	9.14926	0.296266	0.00822961	0.386791	2.79189	11.4844	27.4149	0.0987553	0.471145	0.720091	9.1863	4.24236	1.21798	0.555498	0.489662	0.853822	1.29205	0.131674	0.635737	2.28166	0.42794	0.388849	0.267462	12.7435	4.22179	4.62298	0.923773	0.479375	2.19936	0.0164592
BC15LN1	2.69455	0.113817	0.0291159	2.24722	4.29592	4.08417	37.4484	0.177343	0.166755	0.0952885	18.0069	0.182636	0.201165	0.434092	0.423504	6.88195	6.17258	0.055585	0.714664	0.804659	0.127051	0.158814	0.280572	8.09952	0.399682	1.09317	3.74007	0.463208	0.402329	0.00529381
BC1LN	8.36114	0.914973	0.0808816	1.05652	2.99767	9.52886	19.6593	0.76332	0.328582	0.318471	8.32575	0.530786	1.42048	6.46042	0.692549	0.778485	3.75088	0.111212	1.07674	2.13325	0.363967	0.131433	1.84006	18.0164	2.61349	3.73066	1.56708	0.454959	1.90072	0.0909918
BC1PB	23.5393	2.97872	1.39281	4.83997	6.62433	1.59689	11.2888	16.9814	0.0587468	0.30676	2.87297	0.11545	0.066154	0.237541	0.138693	1.21427	0.925644	0.459757	1.83724	0.312124	0.135373	0.74966	0.147633	2.8132	4.32095	0.492196	9.1673	0.687848	1.5785	2.11974
BC2LN	23.4155	0.498731	0.28575	0.697513	3.87271	3.77509	4.40339	2.2292	0.425962	5.30146	3.87448	0.935342	1.63108	9.98882	9.46879	2.54868	0.409989	0.0550201	2.06237	3.27636	1.82099	0.0443711	2.22743	5.48959	1.65948	4.37499	0.663791	0.209432	4.30222	0.0514705
BC3LN	18.8547	0.881695	0.00678227	0.850044	9.59465	6.16508	12.2443	0.529017	0.142428	0.614926	5.22461	4.46951	2.04146	0.33007	0.793525	6.59236	0.682748	0.124342	0.990211	5.28112	0.282594	0.47928	0.800307	5.79884	5.00983	3.32105	1.03317	0.675966	6.1583	0.0271291
BC4LN	1.61146	0.380483	0.0223814	0.447628	3.80483	11.6831	19.2704	1.02954	0.0671441	0.201432	5.95345	0.581916	1.27574	27.8424	0.268577	1.09669	3.58102	0.134288	1.81289	0.537153	1.72337	0.0223814	0.895255	10.7654	1.36526	1.63384	1.05192	0.49239	0.380483	0.0671441
BC5LN1	3.05925	0.181963	0.034118	0.318435	21.8583	1.92198	26.7599	0.557261	0.852951	0.454907	9.40521	0.250199	1.09178	15.3304	0.227454	5.73183	2.5816	0.0682361	1.28511	0.784715	0.136472	0.0113727	0.193336	3.42318	0.443535	0.46628	1.41021	0.784715	0.352553	0.0227454
BC8LN	33.0361	0.0934263	0.00291957	0.047881	0.221887	1.87407	1.12987	0.675589	1.12141	15.3213	7.01602	0.137512	1.27498	0.110068	6.60115	0.957619	1.17279	0.00350349	0.482021	8.76222	1.49161	0.0110944	2.54616	1.9748	0.250207	1.18797	0.0502166	0.0122622	12.4307	0.00262761
BC9LN	9.46385	2.90414	0.0203087	3.9805	1.36068	15.1097	16.1657	0.223396	0.243704	1.54346	4.56946	0.365556	0.954509	0.324939	0.446791	0.893582	2.66044	0.223396	8.10317	2.0918	0.649878	1.50284	1.29976	7.98132	5.90983	2.59951	5.86921	0.812348	1.70593	0.0203087
HD10LN	15.6952	0.968518	0.0249705	1.06896	3.47398	14.9943	16.0712	0.145053	0.106054	0.157398	9.82406	1.57174	0.471072	0.228943	3.13842	1.58324	3.51466	0.0457324	1.2561	2.78968	1.3181	0.150665	0.30666	6.00273	4.25508	5.0979	1.36187	0.66298	3.66364	0.0510632
HD11LN	14.8984	0.820465	0.0917186	0.710403	4.12067	4.62262	10.7561	4.82774	0.0667045	1.4625	19.4694	0.702065	0.131741	0.551979	0.890505	4.44252	0.603675	0.163426	2.06117	4.72935	1.28573	2.77324	0.545309	1.18234	2.01114	1.45249	1.81603	2.95668	9.52039	0.333522
HD1LN	1.89944	0.234637	0.0614525	2.44693	0.251397	11.9721	4.48045	1	0.0670391	2.25698	9.87709	0.715084	0.575419	10.9274	0.569832	0.24581	2.06145	0.396648	0.407821	10.3296	0.871508	0.256983	0.379888	7.52514	4.96648	5.24022	8.92179	0.854749	10.1955	0.0111732
HD2LN	9.39468	0.313231	0	0.109688	0.0995104	3.42067	5.47985	0.236337	2.70374	2.16322	6.18887	6.15381	29.7219	0.2974	0.98945	0.234076	2.6766	0.0949872	1.18508	8.06826	0.581231	0.0147004	2.67886	9.55526	2.14739	1.59217	0.355071	0.110818	3.42745	0.005654
HD4LN	8.94118	0.142157	0.00980392	2.78922	5.41667	6.04902	8.37745	2.06863	5.46569	0.892157	6.95098	3.29412	1.66176	1.45588	0.916667	1.15686	0.578431	0.00490196	0.955882	8.31863	3.48039	0.102941	1.0098	5.78922	3.03922	10.0833	4.96569	0.191176	5.78431	0.107843
HD5LN	2.19687	0.0528095	0.0105619	0.190114	2.97845	34.8648	4.60499	0.105619	0.0633714	0.105619	9.29447	1.0245	0.337981	0.855513	2.11238	1.57372	17.2581	0.0844951	0.0633714	1.43642	1.35192	0.0316857	1.08787	8.51289	0.570342	6.64343	0.0528095	0.496409	2.03845	0
HD6LN	4.46028	0.325228	0	2.29209	7.80548	12.5755	18.8013	0.37169	1.1925	0.216819	7.43379	3.40716	0.944711	5.73022	0.542047	1.03763	1.64163	0.0464612	0.727892	2.13722	0.52656	0	0.108409	14.8366	2.04429	5.35853	1.98234	1.3164	2.12173	0.0154871
HD8LN	6.20513	0.974359	0.153846	1.69231	22.4103	10.9231	18.7692	0.358974	0.153846	1.38462	8.05128	0.666667	0.871795	0.923077	0.358974	6	4	0.153846	1.07692	1.33333	0.0512821	0.102564	0.410256	4.25641	1.23077	1.07692	2.51282	0.871795	2.92308	0.102564
HD9LN	12.2782	0.692253	0.000859941	0.449749	0.275181	7.59156	5.32132	1.37161	0.332797	3.56016	7.55029	2.25563	1.71988	5.22844	6.28961	1.1119	2.00452	0.0128991	7.59844	3.87834	3.08203	0.0533164	2.8937	7.11343	2.52909	3.8233	0.767928	0.195207	9.97102	0.0472968
RLN1	7.41615	1.40851	0.0472367	0.330657	17.7567	1.79499	11.4828	4.64207	0.661313	0.188947	3.47404	3.41822	0.772963	2.88573	0.377893	18.8646	3.46975	1.1895	1.1895	0.644136	0.120239	1.31833	0.14171	3.99364	2.65384	3.75746	0.236183	4.04947	1.70911	0.00429424
RLN10	2.83023	0.194428	0	0.188415	5.93105	2.97655	41.2167	2.49148	1.06434	0.234516	9.65524	7.34817	6.2277	0.330728	0.0701543	3.24113	2.3191	0.10022	2.71197	0.402886	0.489076	0.166366	0.164362	5.5903	0.675486	0.481058	1.55141	0.507116	0.837843	0.00200441
RLN11	10.6256	0.864255	0.00827271	0.26424	40.1294	0.692961	10.1822	0.517288	0.169347	0.109978	3.84827	0.780554	0.0666683	0.454999	0.125551	19.5173	0.339668	0.12701	2.36745	0.318743	0.0316309	0.332368	0.0472031	1.09978	2.20492	1.1976	0.617047	1.9144	1.01414	0.0311443
RLN12	12.1251	0.384032	0.00387911	0.0882497	10.5793	3.38646	8.37354	4.91628	1.83385	0.198804	2.14903	30.8859	2.9103	0.214806	0.372394	3.74382	3.96639	0.140618	0.722484	0.34815	0.404882	0.0838857	0.43446	2.33425	3.26815	4.82222	0.0790368	0.400518	0.820916	0.0082431
RLN13	13.3803	0.783257	0.00331047	0.176779	19.3259	3.20255	15.7737	1.02029	0.558807	0.523716	3.79909	14.9229	0.830266	0.335019	0.303239	2.6358	1.27122	3.79843	1.37782	0.935539	0.0834238	0.421754	0.0814375	3.33695	6.36868	2.02005	0.269472	0.50584	1.9022	0.0523054
RLN2	5.23991	0.294417	0.0245347	0.490694	43.5596	1.21973	18.3344	0.283902	0.90428	0.494199	4.33213	2.2607	0.553784	4.71768	0.248852	5.92338	1.67537	0.206793	1.40198	0.304931	0.0385546	0.087624	0.0771091	3.32971	0.988399	0.907785	0.304931	0.879745	0.914794	0
RLN3	9.48206	0.764361	0.00996205	0.698249	8.71408	4.34074	12.2678	2.0703	0.474556	0.687382	4.4784	16.5234	4.88956	4.76548	0.437425	4.28187	2.32569	0.106866	3.36808	2.11558	0.285277	0.255391	0.361351	5.94282	1.83845	2.16267	0.814171	1.62925	3.82362	0.0851303
RLN4	51.5605	0.111427	0.00230166	0.0212565	1.19849	0.572437	3.35149	1.28067	0.24709	1.6377	4.81183	0.455864	4.07665	0.12104	0.751695	13.8487	0.574468	0.0540213	1.10927	1.38628	0.210399	0.0852969	1.6247	3.86178	0.539266	1.33185	0.033171	0.119686	5.01992	0.000812351
RLN5	9.67503	0.444404	0.0061034	0.367348	22.0989	1.51288	13.5648	1.69713	2.25482	0.211712	5.31072	1.84628	2.34104	3.6773	1.05818	15.9379	0.792679	0.203701	1.40683	1.48427	0.175473	0.137708	0.5165	4.59395	2.23728	1.44117	1.23518	1.55866	2.12322	0.0888808
RLN6	13.5882	0.369712	0.0117879	0.383643	7.98041	12.4309	15.0189	1.96429	0.830511	0.274337	1.3749	12.0247	0.349351	0.360067	0.349351	5.42029	3.43885	0.0407218	1.541	0.350422	0.44794	0.0417935	0.0450084	5.31849	7.41888	6.00219	0.791933	0.641905	1.16057	0.0289339
RLN7	10.9999	0.138629	0.00385082	0.134779	15.3532	1.30735	12.571	0.783642	1.79641	0.244527	3.18848	17.7735	1.26307	0.309991	0.415888	13.268	4.92905	0.323469	2.18149	0.585325	0.0577623	0.537189	0.0346574	3.33096	3.44263	1.51915	0.44862	1.91001	1.14369	0.00385082
RLN8	5.57554	2.27068	0.0314748	0.319245	7.22572	10.5576	7.6214	1.95144	1.41637	0.939748	3.60612	17.6214	1.53777	0.935252	0.238309	3.22392	1.76709	0.418165	2.18525	1.19604	1.1241	0.589029	0.139388	6.7446	8.36781	4.72572	0.589029	2.15827	4.91457	0.00899281
RLN9	3.17548	0.188663	0.00256335	0.192764	50.1566	0.413213	10.7076	0.569577	1.09917	0.230189	3.59536	2.10759	0.488575	0.371686	0.0907427	18.3264	0.937675	0.568039	0.567014	0.207632	0.0307602	0.23993	0.0276842	1.79999	0.769006	0.394756	0.553172	1.60671	0.576754	0.00461404

## Sheet: Fig3E
Fig3E: Median expression of PD1, TIGIT, CD39, CD38, CTLA4, OX40, EOMES, and TOX markers in CD8 TEM cells per sample in LNs (n = 20), PB (n = 7), BM (n = 3) samples of CLL patients and rLN samples (n = 13) of healthy individuals
colour	Markers	Median Expression
controlLN	PD1	0.24715
controlLN	PD1	0.0746713
controlLN	PD1	1.26372
controlLN	PD1	1.00703
controlLN	PD1	0.323389
controlLN	PD1	1.3989
controlLN	PD1	0.54609
controlLN	PD1	1.81835
controlLN	PD1	0
controlLN	PD1	0.550686
controlLN	PD1	0
controlLN	PD1	2.56429
controlLN	PD1	0.623994
tumorBM	PD1	0
tumorBM	PD1	0
tumorBM	PD1	0.0389102
tumorLN	PD1	1.25862
tumorLN	PD1	1.39661
tumorLN	PD1	1.4234
tumorLN	PD1	0.418057
tumorLN	PD1	0.160233
tumorLN	PD1	1.51905
tumorLN	PD1	0.969092
tumorLN	PD1	1.80191
tumorLN	PD1	2.78097
tumorLN	PD1	0.356766
tumorLN	PD1	1.63145
tumorLN	PD1	1.84809
tumorLN	PD1	0.894634
tumorLN	PD1	0.3806
tumorLN	PD1	1.58037
tumorLN	PD1	2.5276
tumorLN	PD1	0
tumorLN	PD1	3.03597
tumorLN	PD1	1.45354
tumorLN	PD1	0.347098
tumorLN	PD1	1.42566
tumorLN	PD1	1.42348
tumorLN	PD1	1.25375
tumorPB	PD1	0.232355
tumorPB	PD1	0
tumorPB	PD1	0
tumorPB	PD1	0.265427
tumorPB	PD1	0.385813
tumorPB	PD1	0.0637621
tumorPB	PD1	0.0123626
controlLN	TIGIT	0.436981
controlLN	TIGIT	0.499077
controlLN	TIGIT	1.17388
controlLN	TIGIT	0.715005
controlLN	TIGIT	0.287558
controlLN	TIGIT	1.41385
controlLN	TIGIT	1.02154
controlLN	TIGIT	1.81228
controlLN	TIGIT	0.000144431
controlLN	TIGIT	0.949221
controlLN	TIGIT	0.0275602
controlLN	TIGIT	1.4185
controlLN	TIGIT	0.739733
tumorBM	TIGIT	3.23749
tumorBM	TIGIT	0.629785
tumorBM	TIGIT	0.76277
tumorLN	TIGIT	0.588697
tumorLN	TIGIT	1.36568
tumorLN	TIGIT	0.75941
tumorLN	TIGIT	1.0744
tumorLN	TIGIT	0.214021
tumorLN	TIGIT	1.63001
tumorLN	TIGIT	0.688992
tumorLN	TIGIT	1.67337
tumorLN	TIGIT	1.33228
tumorLN	TIGIT	3.02678
tumorLN	TIGIT	0.836479
tumorLN	TIGIT	1.70461
tumorLN	TIGIT	1.1111
tumorLN	TIGIT	0.946377
tumorLN	TIGIT	1.53006
tumorLN	TIGIT	2.06848
tumorLN	TIGIT	2.94975
tumorLN	TIGIT	1.65199
tumorLN	TIGIT	1.54443
tumorLN	TIGIT	0.545851
tumorLN	TIGIT	1.68894
tumorLN	TIGIT	0.969408
tumorLN	TIGIT	1.08185
tumorPB	TIGIT	1.23315
tumorPB	TIGIT	0.523303
tumorPB	TIGIT	1.76363
tumorPB	TIGIT	1.71177
tumorPB	TIGIT	1.21558
tumorPB	TIGIT	0.243147
tumorPB	TIGIT	0.34496
controlLN	CD39	0.0594194
controlLN	CD39	0.00619458
controlLN	CD39	0.195201
controlLN	CD39	0.983908
controlLN	CD39	0.0891708
controlLN	CD39	0
controlLN	CD39	0
controlLN	CD39	0.0756542
controlLN	CD39	0
controlLN	CD39	0
controlLN	CD39	0
controlLN	CD39	0.455166
controlLN	CD39	0
tumorBM	CD39	0.229432
tumorBM	CD39	0
tumorBM	CD39	0
tumorLN	CD39	0.5425
tumorLN	CD39	2.26079
tumorLN	CD39	0.124209
tumorLN	CD39	0.193805
tumorLN	CD39	0.0994345
tumorLN	CD39	2.96116
tumorLN	CD39	0.202731
tumorLN	CD39	0.947643
tumorLN	CD39	1.72331
tumorLN	CD39	1.35744
tumorLN	CD39	1.16774
tumorLN	CD39	1.45451
tumorLN	CD39	0.359253
tumorLN	CD39	0.243309
tumorLN	CD39	1.66872
tumorLN	CD39	2.24304
tumorLN	CD39	0.185455
tumorLN	CD39	0
tumorLN	CD39	0.266284
tumorLN	CD39	0.407678
tumorLN	CD39	1.31262
tumorLN	CD39	0.731297
tumorLN	CD39	1.37868
tumorPB	CD39	0.579967
tumorPB	CD39	0
tumorPB	CD39	0
tumorPB	CD39	0
tumorPB	CD39	0.250706
tumorPB	CD39	0.0530709
tumorPB	CD39	0.00977952
controlLN	CD38	1.69165
controlLN	CD38	1.4028
controlLN	CD38	1.16182
controlLN	CD38	1.24512
controlLN	CD38	1.56852
controlLN	CD38	1.26444
controlLN	CD38	1.74218
controlLN	CD38	1.65656
controlLN	CD38	1.76287
controlLN	CD38	0.901744
controlLN	CD38	1.21272
controlLN	CD38	2.09683
controlLN	CD38	1.09255
tumorBM	CD38	0.542595
tumorBM	CD38	0.292908
tumorBM	CD38	0.375265
tumorLN	CD38	0.700855
tumorLN	CD38	1.08644
tumorLN	CD38	0.787774
tumorLN	CD38	0.944107
tumorLN	CD38	0.824003
tumorLN	CD38	1.35025
tumorLN	CD38	0.391621
tumorLN	CD38	0.623653
tumorLN	CD38	0.714963
tumorLN	CD38	2.40022
tumorLN	CD38	1.55432
tumorLN	CD38	1.53341
tumorLN	CD38	1.08034
tumorLN	CD38	0.771679
tumorLN	CD38	1.33449
tumorLN	CD38	0.733538
tumorLN	CD38	1.12498
tumorLN	CD38	1.39931
tumorLN	CD38	0.492564
tumorLN	CD38	1.00529
tumorLN	CD38	0.994298
tumorLN	CD38	0.831008
tumorLN	CD38	0.470319
tumorPB	CD38	0.56365
tumorPB	CD38	0.743971
tumorPB	CD38	0.314385
tumorPB	CD38	0.35256
tumorPB	CD38	0.907242
tumorPB	CD38	0.50777
tumorPB	CD38	0.549092
controlLN	EOMES	0.141469
controlLN	EOMES	0.00557992
controlLN	EOMES	0.292928
controlLN	EOMES	0.324599
controlLN	EOMES	0.241666
controlLN	EOMES	0.411866
controlLN	EOMES	0.101018
controlLN	EOMES	0.514393
controlLN	EOMES	0
controlLN	EOMES	0.0740168
controlLN	EOMES	0.0824171
controlLN	EOMES	0.386065
controlLN	EOMES	0.283392
tumorBM	EOMES	0.957009
tumorBM	EOMES	0.250923
tumorBM	EOMES	0.349978
tumorLN	EOMES	0.469528
tumorLN	EOMES	0.601653
tumorLN	EOMES	0.273904
tumorLN	EOMES	0.15085
tumorLN	EOMES	0.0723375
tumorLN	EOMES	0.331349
tumorLN	EOMES	0.76691
tumorLN	EOMES	0.649769
tumorLN	EOMES	0.404915
tumorLN	EOMES	0.0835472
tumorLN	EOMES	0.792665
tumorLN	EOMES	1.56163
tumorLN	EOMES	0.398307
tumorLN	EOMES	0.0407744
tumorLN	EOMES	0.721776
tumorLN	EOMES	2.11453
tumorLN	EOMES	0
tumorLN	EOMES	2.69117
tumorLN	EOMES	0.203492
tumorLN	EOMES	0.0740525
tumorLN	EOMES	0.289307
tumorLN	EOMES	0.470524
tumorLN	EOMES	0.221049
tumorPB	EOMES	0.593003
tumorPB	EOMES	0.113895
tumorPB	EOMES	0.494686
tumorPB	EOMES	0.807924
tumorPB	EOMES	0.38179
tumorPB	EOMES	0.209173
tumorPB	EOMES	0.85869
controlLN	TOX	1.30729
controlLN	TOX	1.043105EOMESTOX79
controlLN	TOX	1.71733253EOMESTOX
controlLN	TOX	1.42958985EOMESTOX
controlLN	TOX	1.37548EOMESTOX7EOMESTOX
controlLN	TOX	0.95EOMESTOX313885
controlLN	TOX	0.832909
controlLN	TOX	1.1534
controlLN	TOX	0.582225EOMESTOX12
controlLN	TOX	1.0008EOMESTOX4487
controlLN	TOX	0.EOMESTOX3001EOMESTOX179
controlLN	TOX	0.9EOMESTOX181EOMESTOX78
controlLN	TOX	0.7772EOMESTOX1EOMESTOX78
tumorBM	TOX	0.EOMESTOX8379291
tumorBM	TOX	0.5509110EOMESTOX4
tumorBM	TOX	0.523317
tumorLN	TOX	1.EOMESTOX14540202
tumorLN	TOX	1.94079
tumorLN	TOX	1.57852
tumorLN	TOX	1.8174780EOMESTOX4
tumorLN	TOX	1.13EOMESTOXEOMESTOX0EOMESTOX084
tumorLN	TOX	1.EOMESTOXEOMESTOX2708EOMESTOX95
tumorLN	TOX	1.4938EOMESTOX8313
tumorLN	TOX	2.0049551EOMESTOX1
tumorLN	TOX	1.78384
tumorLN	TOX	2.EOMESTOX49EOMESTOX2129
tumorLN	TOX	1.EOMESTOX80729898
tumorLN	TOX	2.1877
tumorLN	TOX	1.55236
tumorLN	TOX	1.301EOMESTOX29521
tumorLN	TOX	1.83105
tumorLN	TOX	1.3EOMESTOX7239EOMESTOX04
tumorLN	TOX	0.4995420EOMESTOX4
tumorLN	TOX	1.30892
tumorLN	TOX	0.90EOMESTOXEOMESTOX1289
tumorLN	TOX	0.5EOMESTOX4579425
tumorLN	TOX	0.935454
tumorLN	TOX	1.0016
tumorLN	TOX	0.942978
tumorPB	TOX	0.881202
tumorPB	TOX	0.5EOMESTOX1EOMESTOX554
tumorPB	TOX	0.555855
tumorPB	TOX	0.5345744EOMESTOX9
tumorPB	TOX	0.8133232EOMESTOX4
tumorPB	TOX	0.EOMESTOX8392EOMESTOX899
tumorPB	TOX	0.7EOMESTOX05EOMESTOX4EOMESTOX
controlLN	CTLA4	0.0867618
controlLN	CTLA4	0.075247
controlLN	CTLA4	0.315075
controlLN	CTLA4	0.708508
controlLN	CTLA4	0.296144
controlLN	CTLA4	0.148735
controlLN	CTLA4	0.141016
controlLN	CTLA4	0.286829
controlLN	CTLA4	0
controlLN	CTLA4	0.01286
controlLN	CTLA4	0
controlLN	CTLA4	0.144593
controlLN	CTLA4	0
tumorBM	CTLA4	0.00237353
tumorBM	CTLA4	0
tumorBM	CTLA4	0
tumorLN	CTLA4	0.180731
tumorLN	CTLA4	0.504382
tumorLN	CTLA4	0.321293
tumorLN	CTLA4	0.108496
tumorLN	CTLA4	0.236027
tumorLN	CTLA4	1.47812
tumorLN	CTLA4	0.348702
tumorLN	CTLA4	0.285853
tumorLN	CTLA4	1.29558
tumorLN	CTLA4	0.114302
tumorLN	CTLA4	0.661266
tumorLN	CTLA4	0.203428
tumorLN	CTLA4	0.096188
tumorLN	CTLA4	0.0843181
tumorLN	CTLA4	0.690522
tumorLN	CTLA4	0.742042
tumorLN	CTLA4	0
tumorLN	CTLA4	0.13176
tumorLN	CTLA4	0
tumorLN	CTLA4	0
tumorLN	CTLA4	0
tumorLN	CTLA4	0
tumorLN	CTLA4	0
tumorPB	CTLA4	0.316978
tumorPB	CTLA4	0.0264328
tumorPB	CTLA4	0
tumorPB	CTLA4	0
tumorPB	CTLA4	0
tumorPB	CTLA4	0
tumorPB	CTLA4	0
controlLN	OX40	0.185346
controlLN	OX40	0.106814
controlLN	OX40	0.261745
controlLN	OX40	0.0368173
controlLN	OX40	0.0816507
controlLN	OX40	0.0406983
controlLN	OX40	0
controlLN	OX40	0.154278
controlLN	OX40	0
controlLN	OX40	0.0124317
controlLN	OX40	0
controlLN	OX40	0.421764
controlLN	OX40	0
tumorBM	OX40	0
tumorBM	OX40	0
tumorBM	OX40	0
tumorLN	OX40	0.264076
tumorLN	OX40	0
tumorLN	OX40	0.157979
tumorLN	OX40	0.193274
tumorLN	OX40	0.107107
tumorLN	OX40	0.449887
tumorLN	OX40	0.0578479
tumorLN	OX40	0.350282
tumorLN	OX40	0.369825
tumorLN	OX40	0.118816
tumorLN	OX40	0.181768
tumorLN	OX40	0.623359
tumorLN	OX40	0.380562
tumorLN	OX40	0.011984
tumorLN	OX40	0.285331
tumorLN	OX40	0.0614224
tumorLN	OX40	0
tumorLN	OX40	0.036829
tumorLN	OX40	0.105601
tumorLN	OX40	0
tumorLN	OX40	0.0296695
tumorLN	OX40	0.0832936
tumorLN	OX40	0.0288195
tumorPB	OX40	0
tumorPB	OX40	0
tumorPB	OX40	0
tumorPB	OX40	0
tumorPB	OX40	0
tumorPB	OX40	0
tumorPB	OX40	0
