# Supplementary material for: Integrative multi-omics reveals a regulatory and exhausted T-cell landscape in CLL and identifies galectin-9 as an immunotherapy target
Source: Nat Commun. 2025 Aug 7;16:7271. doi: 10.1038/s41467-025-61822-x (PMC12331977; doi:10.1038/s41467-025-61822-x)
Supplement: Supplementary file 14 — Source Data Fig. 4 [file 41467_2025_61822_MOESM14_ESM.xlsx]

## Sheet: Fig4A,B
FigA,B: List of DEG genes between the 16 clusters identified in paired LNs and PB samples of 5 CLL patients analyzed by scRNA-seq
	p_val	avg_log2FC	pct.1	pct.2	p_val_adj	cluster	gene
CCL4	0	1.76596	0.576	0.221	0	0	CCL4
GZMK	0	1.59066	0.754	0.268	0	0	GZMK
CD8A	0	1.52187	0.875	0.302	0	0	CD8A
CMC1	0	1.51328	0.605	0.213	0	0	CMC1
DUSP2	0	1.44489	0.939	0.619	0	0	DUSP2
CCL5	0	1.3642	0.99	0.527	0	0	CCL5
CD8B	0	1.35518	0.812	0.273	0	0	CD8B
CST7	0	1.21634	0.973	0.515	0	0	CST7
NKG7	0	1.05966	0.972	0.45	0	0	NKG7
AOAH	0	1.05435	0.589	0.227	0	0	AOAH
KLRK1	0	1.0444	0.742	0.292	0	0	KLRK1
GZMA	0	0.999895	0.862	0.434	0	0	GZMA
XCL2	0	0.959106	0.259	0.052	0	0	XCL2
CTSW	0	0.874551	0.871	0.534	0	0	CTSW
GZMM	0	0.873652	0.832	0.548	0	0	GZMM
HLA-DRB1	0	0.825325	0.735	0.333	0	0	HLA-DRB1
CD74	0	0.802366	0.974	0.884	0	0	CD74
ZEB2	0	0.75663	0.695	0.336	0	0	ZEB2
CRTAM	0	0.748844	0.274	0.062	0	0	CRTAM
HLA-DPB1	0	0.74158	0.736	0.413	0	0	HLA-DPB1
PIK3R1	0	0.728233	0.861	0.712	0	0	PIK3R1
MAP3K8	0	0.69695	0.441	0.214	0	0	MAP3K8
HLA-DPA1	0	0.696716	0.753	0.423	0	0	HLA-DPA1
LYST	0	0.692712	0.518	0.282	0	0	LYST
LYAR	0	0.692027	0.675	0.411	0	0	LYAR
EOMES	0	0.656143	0.3	0.095	0	0	EOMES
RUNX3	0	0.651875	0.777	0.554	0	0	RUNX3
KLRG1	0	0.647868	0.566	0.336	0	0	KLRG1
SH2D1A	0	0.646068	0.448	0.244	0	0	SH2D1A
ENC1	0	0.644568	0.281	0.087	0	0	ENC1
COTL1	0	0.643873	0.787	0.635	0	0	COTL1
SYNE1	0	0.63314	0.647	0.435	0	0	SYNE1
KLRC4	0	0.632151	0.34	0.12	0	0	KLRC4
MATK	0	0.627566	0.514	0.259	0	0	MATK
CD81	0	0.627415	0.763	0.586	0	0	CD81
PLEK	0	0.622062	0.507	0.249	0	0	PLEK
FYN	0	0.613709	0.868	0.73	0	0	FYN
KLRD1	0	0.5969	0.467	0.206	0	0	KLRD1
PECAM1	0	0.578456	0.303	0.117	0	0	PECAM1
HCST	0	0.558942	0.938	0.814	0	0	HCST
SAMD3	0	0.543198	0.575	0.36	0	0	SAMD3
CBLB	0	0.52662	0.662	0.492	0	0	CBLB
APMAP	0	0.524443	0.497	0.303	0	0	APMAP
GABARAPL1	0	0.515848	0.369	0.202	0	0	GABARAPL1
AKNA	0	0.515512	0.596	0.445	0	0	AKNA
YBX3	0	0.509338	0.356	0.144	0	0	YBX3
IFNG	1.99978092553093e-301	0.559507	0.29	0.142	4.63689203202858e-297	0	IFNG
RGS1	1.41450549265024e-207	0.710073	0.328	0.203	3.2798138858081e-203	0	RGS1
MT2A	6.74524962189198e-126	0.625686	0.519	0.423	1.56402102982809e-121	0	MT2A
LTB	0	1.16877	0.984	0.677	0	1	LTB
IL7R	0	0.917699	0.972	0.703	0	1	IL7R
TIMP1	0	0.880212	0.572	0.243	0	1	TIMP1
CCR6	0	0.821012	0.322	0.068	0	1	CCR6
AQP3	0	0.720925	0.542	0.248	0	1	AQP3
LGALS3	0	0.720685	0.305	0.092	0	1	LGALS3
PDE4D	0	0.664113	0.526	0.334	0	1	PDE4D
PLP2	0	0.628377	0.688	0.437	0	1	PLP2
TNFAIP3	0	0.620669	0.905	0.772	0	1	TNFAIP3
S100A11	0	0.6072	0.683	0.443	0	1	S100A11
TNFRSF4	0	0.600018	0.304	0.079	0	1	TNFRSF4
VIM	0	0.592991	0.985	0.928	0	1	VIM
CRIP1	0	0.565581	0.929	0.809	0	1	CRIP1
S100A4	0	0.538084	0.981	0.889	0	1	S100A4
FXYD5	0	0.525767	0.984	0.911	0	1	FXYD5
ZFP36L2	0	0.507521	0.98	0.93	0	1	ZFP36L2
KLRB1	8.37215025803024e-270	0.59475	0.376	0.205	1.94125048032947e-265	1	KLRB1
TOB1	5.24318917834827e-262	0.55619	0.503	0.333	1.21573827478361e-257	1	TOB1
CCR7	0	1.3055	0.68	0.237	0	2	CCR7
LEF1	0	1.27067	0.821	0.388	0	2	LEF1
FHIT	0	1.19446	0.54	0.145	0	2	FHIT
MAL	0	1.02752	0.687	0.286	0	2	MAL
PRKCQ-AS1	0	0.983215	0.582	0.286	0	2	PRKCQ-AS1
TSHZ2	0	0.97228	0.404	0.101	0	2	TSHZ2
TCF7	0	0.965135	0.858	0.587	0	2	TCF7
SELL	0	0.942817	0.823	0.465	0	2	SELL
NOSIP	0	0.873874	0.766	0.499	0	2	NOSIP
TRABD2A	0	0.830394	0.438	0.157	0	2	TRABD2A
ADTRP	0	0.820878	0.336	0.062	0	2	ADTRP
LTB1	0	0.763776	0.98	0.686	0	2	LTB
RPS13	0	0.730664	0.998	0.988	0	2	RPS13
ACTN1	0	0.721135	0.324	0.076	0	2	ACTN1
LDHB	0	0.712773	0.943	0.807	0	2	LDHB
PIK3IP1	0	0.705894	0.773	0.577	0	2	PIK3IP1
TXK	0	0.686957	0.358	0.136	0	2	TXK
ABLIM1	0	0.678825	0.566	0.377	0	2	ABLIM1
RCAN3	0	0.678638	0.614	0.363	0	2	RCAN3
SATB1	0	0.677802	0.475	0.249	0	2	SATB1
IL6ST	0	0.665096	0.472	0.254	0	2	IL6ST
CHRM3-AS2	0	0.649826	0.318	0.1	0	2	CHRM3-AS2
GAS5	0	0.648126	0.936	0.828	0	2	GAS5
RPS5	0	0.646079	0.992	0.978	0	2	RPS5
EEF1B2	0	0.63539	0.984	0.965	0	2	EEF1B2
INPP4B	0	0.634459	0.697	0.493	0	2	INPP4B
OXNAD1	0	0.633666	0.583	0.378	0	2	OXNAD1
SNHG29	0	0.630973	0.908	0.802	0	2	SNHG29
RPL32	0	0.624717	0.999	0.99	0	2	RPL32
PLCL1	0	0.618926	0.306	0.112	0	2	PLCL1
RPL22	0	0.610273	0.996	0.979	0	2	RPL22
SERINC5	0	0.603105	0.456	0.256	0	2	SERINC5
CAMK4	0	0.599909	0.694	0.506	0	2	CAMK4
NDFIP1	0	0.598659	0.698	0.549	0	2	NDFIP1
AIF1	0	0.592025	0.254	0.075	0	2	AIF1
RPS8	0	0.561256	0.999	0.993	0	2	RPS8
CD7	0	0.560543	0.76	0.591	0	2	CD7
RPS3A	0	0.554655	0.998	0.992	0	2	RPS3A
PRKCA	0	0.553656	0.353	0.18	0	2	PRKCA
LEPROTL1	0	0.549862	0.885	0.76	0	2	LEPROTL1
EEF1G	0	0.54966	0.975	0.945	0	2	EEF1G
RPL9	0	0.544851	0.995	0.979	0	2	RPL9
RPL11	0	0.538757	0.999	0.991	0	2	RPL11
SARAF	0	0.538695	0.981	0.954	0	2	SARAF
RPL5	0	0.53436	0.994	0.987	0	2	RPL5
RPS12	0	0.527082	1	0.993	0	2	RPS12
FOXP1	0	0.526345	0.817	0.646	0	2	FOXP1
PABPC1	0	0.52546	0.989	0.974	0	2	PABPC1
CSGALNACT1	0	0.513215	0.267	0.11	0	2	CSGALNACT1
RPL30	0	0.507009	1	0.992	0	2	RPL30
EIF3E	0	0.503442	0.815	0.705	0	2	EIF3E
MAML2	2.47262070724758e-298	0.568974	0.544	0.365	5.73326563389497e-294	2	MAML2
LDLRAP1	1.53621685237127e-292	0.555752	0.401	0.228	3.56202601559327e-288	2	LDLRAP1
RGS10	1.56124302081594e-291	0.536938	0.646	0.484	3.62005419236592e-287	2	RGS10
CD55	5.03513462004746e-290	0.594859	0.65	0.495	1.1674966643504e-285	2	CD55
RAPGEF6	2.51346050753229e-281	0.592955	0.492	0.322	5.82796087881512e-277	2	RAPGEF6
MLLT3	1.04701234514778e-280	0.570955	0.394	0.226	2.42770752469415e-276	2	MLLT3
TESPA1	4.53629318597302e-248	0.516596	0.473	0.307	1.05183030103156e-243	2	TESPA1
GIMAP5	8.57034113852206e-245	0.551719	0.54	0.382	1.98720499978911e-240	2	GIMAP5
GIMAP7	1.15878922131656e-203	0.507361	0.681	0.557	2.68688456746671e-199	2	GIMAP7
PIM1	9.98718837203012e-184	0.568015	0.472	0.337	2.31572936782262e-179	2	PIM1
GNLY	0	2.35512	0.819	0.293	0	3	GNLY
GZMH	0	1.3199	0.83	0.307	0	3	GZMH
HOPX	0	1.26425	0.679	0.242	0	3	HOPX
FGFBP2	0	1.04104	0.659	0.232	0	3	FGFBP2
EFHD2	0	1.00752	0.833	0.453	0	3	EFHD2
GZMA1	0	1.00472	0.878	0.459	0	3	GZMA
PRF1	0	0.963368	0.78	0.366	0	3	PRF1
S100A41	0	0.902107	0.984	0.893	0	3	S100A4
NKG71	0	0.899528	0.95	0.485	0	3	NKG7
KLRB11	0	0.894562	0.442	0.204	0	3	KLRB1
LGALS1	0	0.852098	0.67	0.396	0	3	LGALS1
CCL51	0	0.819068	0.98	0.557	0	3	CCL5
IFITM2	0	0.741653	0.904	0.772	0	3	IFITM2
GZMB	0	0.741642	0.476	0.188	0	3	GZMB
BHLHE40	0	0.724628	0.562	0.288	0	3	BHLHE40
CD320	0	0.716824	0.432	0.198	0	3	CD320
S100A10	0	0.712545	0.943	0.826	0	3	S100A10
LYAR1	0	0.640002	0.722	0.421	0	3	LYAR
CST71	0	0.633553	0.938	0.547	0	3	CST7
MYBL1	0	0.63171	0.509	0.253	0	3	MYBL1
SH3BGRL3	0	0.627621	0.995	0.958	0	3	SH3BGRL3
C12orf75	0	0.598263	0.606	0.345	0	3	C12orf75
YWHAQ	0	0.577991	0.738	0.55	0	3	YWHAQ
ADGRG1	0	0.558225	0.367	0.14	0	3	ADGRG1
CTSC	0	0.556221	0.627	0.416	0	3	CTSC
IL32	0	0.549239	0.992	0.929	0	3	IL32
TBX21	0	0.546658	0.442	0.199	0	3	TBX21
ZEB21	0	0.536501	0.684	0.359	0	3	ZEB2
CD99	0	0.529791	0.94	0.818	0	3	CD99
HLA-C	0	0.52707	0.999	0.992	0	3	HLA-C
TGFB1	0	0.515675	0.866	0.717	0	3	TGFB1
SAMD31	0	0.513471	0.599	0.37	0	3	SAMD3
KLRG11	0	0.507241	0.586	0.348	0	3	KLRG1
LY6E	2.15801400273318e-298	0.513754	0.82	0.692	5.00378706813742e-294	3	LY6E
S100A111	7.76050893992804e-271	0.549324	0.646	0.457	1.79942920790112e-266	3	S100A11
TXNIP	9.56040926152551e-270	0.531445	0.963	0.919	2.21677209546992e-265	3	TXNIP
NFKBIA	2.53033584788098e-262	0.655804	0.813	0.681	5.86708973048162e-258	3	NFKBIA
SLC2A3	0	0.944633	0.885	0.626	0	4	SLC2A3
INPP4B1	0	0.935022	0.862	0.479	0	4	INPP4B
GPR183	0	0.832546	0.687	0.336	0	4	GPR183
RGCC	0	0.831496	0.638	0.364	0	4	RGCC
MAL1	0	0.827285	0.724	0.29	0	4	MAL
LTB2	0	0.800966	0.984	0.691	0	4	LTB
FOS	0	0.786394	0.96	0.831	0	4	FOS
JUNB	0	0.76915	0.978	0.914	0	4	JUNB
FAAH2	0	0.745391	0.457	0.145	0	4	FAAH2
ANK3	0	0.720624	0.595	0.253	0	4	ANK3
SOCS3	0	0.699126	0.524	0.233	0	4	SOCS3
IL7R1	0	0.679501	0.971	0.716	0	4	IL7R
ICOS	0	0.677113	0.498	0.245	0	4	ICOS
SERINC51	0	0.672592	0.586	0.245	0	4	SERINC5
RCAN31	0	0.6552	0.715	0.357	0	4	RCAN3
TCF71	0	0.649219	0.883	0.59	0	4	TCF7
AP3M2	0	0.590868	0.437	0.169	0	4	AP3M2
LEF11	0	0.587896	0.77	0.403	0	4	LEF1
TSHZ21	0	0.581351	0.348	0.113	0	4	TSHZ2
PRKCA1	0	0.566081	0.45	0.173	0	4	PRKCA
CDC14A	0	0.562721	0.606	0.332	0	4	CDC14A
CD40LG	0	0.556899	0.42	0.171	0	4	CD40LG
TESPA11	0	0.553432	0.592	0.297	0	4	TESPA1
SESN3	0	0.551866	0.437	0.186	0	4	SESN3
FAM13A	0	0.549147	0.25	0.09	0	4	FAM13A
FTH1	0	0.533365	0.998	0.983	0	4	FTH1
CD28	0	0.53162	0.595	0.302	0	4	CD28
TRAT1	0	0.528889	0.613	0.345	0	4	TRAT1
CD69	0	0.525212	0.977	0.898	0	4	CD69
ARHGAP15	0	0.524974	0.939	0.772	0	4	ARHGAP15
SARAF1	0	0.520445	0.995	0.953	0	4	SARAF
AQP31	0	0.512685	0.542	0.262	0	4	AQP3
CAMK41	0	0.500671	0.76	0.503	0	4	CAMK4
PDE3B	2.23789495263257e-305	0.583364	0.757	0.522	5.18900702666914e-301	4	PDE3B
AREG	5.27985544104477e-234	0.509194	0.26	0.111	1.22424008111505e-229	4	AREG
ANXA1	1.05821447585785e-217	0.566401	0.903	0.738	2.45368190517161e-213	4	ANXA1
ZNF331	1.40330077992728e-200	0.512244	0.607	0.404	3.25383351841738e-196	4	ZNF331
YPEL5	1.03536459693391e-159	0.513544	0.789	0.626	2.40069989091067e-155	4	YPEL5
DDIT4	3.74732231667714e-134	0.556887	0.632	0.468	8.68891625567928e-130	4	DDIT4
MTRNR2L12	5.61507678291247e-32	0.644544	0.258	0.197	1.30196785365392e-27	4	MTRNR2L12
FGFBP21	0	2.23514	0.9	0.211	0	5	FGFBP2
GZMB1	0	2.0307	0.804	0.157	0	5	GZMB
GZMH1	0	2.01468	0.967	0.298	0	5	GZMH
NKG72	0	1.99066	0.999	0.484	0	5	NKG7
GNLY1	0	1.67696	0.873	0.293	0	5	GNLY
CD8A1	0	1.67416	0.908	0.34	0	5	CD8A
KLRD11	0	1.60691	0.789	0.191	0	5	KLRD1
EFHD21	0	1.49573	0.91	0.449	0	5	EFHD2
PRF11	0	1.48445	0.883	0.359	0	5	PRF1
CCL52	0	1.46526	1	0.559	0	5	CCL5
ZNF683	0	1.43576	0.434	0.067	0	5	ZNF683
ZEB22	0	1.42394	0.877	0.342	0	5	ZEB2
CD8B1	0	1.39388	0.831	0.31	0	5	CD8B
KLRK11	0	1.33814	0.835	0.314	0	5	KLRK1
CCL41	0	1.33129	0.675	0.236	0	5	CCL4
ADGRG11	0	1.29024	0.591	0.119	0	5	ADGRG1
PRSS23	0	1.25844	0.496	0.074	0	5	PRSS23
FCGR3A	0	1.23887	0.446	0.078	0	5	FCGR3A
CST72	0	1.23609	0.984	0.546	0	5	CST7
PLEK1	0	1.21564	0.703	0.247	0	5	PLEK
CTSW1	0	1.1706	0.935	0.551	0	5	CTSW
FCRL6	0	1.11822	0.58	0.149	0	5	FCRL6
SPON2	0	1.06624	0.463	0.137	0	5	SPON2
S1PR5	0	1.05213	0.55	0.153	0	5	S1PR5
TBX211	0	0.956469	0.539	0.191	0	5	TBX21
C1orf21	0	0.949246	0.491	0.134	0	5	C1orf21
FLNA	0	0.937135	0.868	0.647	0	5	FLNA
GZMA2	0	0.932806	0.881	0.463	0	5	GZMA
AOAH1	0	0.923232	0.588	0.253	0	5	AOAH
LGALS11	0	0.922128	0.676	0.399	0	5	LGALS1
C12orf751	0	0.899208	0.671	0.341	0	5	C12orf75
TGFBR3	0	0.889785	0.584	0.274	0	5	TGFBR3
ABHD17A	0	0.88163	0.816	0.548	0	5	ABHD17A
CX3CR1	0	0.876507	0.358	0.07	0	5	CX3CR1
ITGB2	0	0.853882	0.945	0.78	0	5	ITGB2
SYNE11	0	0.834757	0.723	0.442	0	5	SYNE1
IFNG1	0	0.823251	0.372	0.144	0	5	IFNG
LINC02446	0	0.817374	0.302	0.11	0	5	LINC02446
SH3BGRL31	0	0.805835	0.997	0.958	0	5	SH3BGRL3
KLRC41	0	0.789047	0.372	0.133	0	5	KLRC4
TPST2	0	0.784972	0.537	0.26	0	5	TPST2
MATK1	0	0.781856	0.575	0.271	0	5	MATK
HLA-DPB11	0	0.745522	0.766	0.432	0	5	HLA-DPB1
RAP1B	0	0.739817	0.871	0.724	0	5	RAP1B
GZMM1	0	0.733969	0.831	0.569	0	5	GZMM
PTMS	0	0.702934	0.322	0.101	0	5	PTMS
HOPX1	0	0.701604	0.536	0.262	0	5	HOPX
SLC9A3R1	0	0.6963	0.738	0.516	0	5	SLC9A3R1
CD811	0	0.685891	0.819	0.593	0	5	CD81
TTC38	0	0.684982	0.302	0.073	0	5	TTC38
PYHIN1	0	0.677033	0.616	0.375	0	5	PYHIN1
FGR	0	0.671585	0.338	0.096	0	5	FGR
LITAF	0	0.667902	0.864	0.66	0	5	LITAF
SSBP3	0	0.665243	0.424	0.2	0	5	SSBP3
SAMD32	0	0.660566	0.622	0.37	0	5	SAMD3
APMAP1	0	0.65966	0.551	0.311	0	5	APMAP
CD991	0	0.658397	0.955	0.817	0	5	CD99
THEMIS	0	0.658232	0.648	0.436	0	5	THEMIS
PTP4A2	0	0.657738	0.851	0.681	0	5	PTP4A2
MSN	0	0.655051	0.851	0.704	0	5	MSN
ITGAL	0	0.649175	0.586	0.372	0	5	ITGAL
LINC02384	0	0.643193	0.254	0.049	0	5	LINC02384
MYO1F	0	0.640938	0.52	0.289	0	5	MYO1F
LSP1	0	0.637297	0.954	0.852	0	5	LSP1
CLIC3	0	0.632546	0.262	0.077	0	5	CLIC3
LCP1	0	0.629428	0.919	0.81	0	5	LCP1
IFITM21	0	0.628458	0.862	0.778	0	5	IFITM2
CYBA	0	0.627579	0.968	0.883	0	5	CYBA
CTSC1	0	0.625081	0.644	0.417	0	5	CTSC
RUNX31	0	0.624845	0.796	0.568	0	5	RUNX3
CLEC2B	0	0.621506	0.778	0.587	0	5	CLEC2B
HLA-C1	0	0.616056	1	0.992	0	5	HLA-C
LAG3	0	0.615496	0.361	0.141	0	5	LAG3
KLRG12	0	0.611758	0.577	0.352	0	5	KLRG1
ADRB2	0	0.610232	0.293	0.089	0	5	ADRB2
ABI3	0	0.609382	0.335	0.127	0	5	ABI3
ACTN4	0	0.609223	0.598	0.392	0	5	ACTN4
APOBEC3G	0	0.607074	0.459	0.26	0	5	APOBEC3G
ARPC2	0	0.600511	0.918	0.809	0	5	ARPC2
GSTP1	0	0.600006	0.714	0.509	0	5	GSTP1
HLA-DPA11	0	0.59926	0.761	0.446	0	5	HLA-DPA1
CEP78	0	0.595247	0.321	0.126	0	5	CEP78
HCST1	0	0.592845	0.948	0.821	0	5	HCST
SSBP4	0	0.58489	0.627	0.43	0	5	SSBP4
MXRA7	0	0.579841	0.32	0.124	0	5	MXRA7
PPP2R2B	0	0.575043	0.345	0.153	0	5	PPP2R2B
YWHAQ1	0	0.570252	0.717	0.555	0	5	YWHAQ
CD3G	0	0.566151	0.849	0.73	0	5	CD3G
BIN2	0	0.554634	0.796	0.656	0	5	BIN2
TGFB11	0	0.5488	0.871	0.718	0	5	TGFB1
S100A42	0	0.542014	0.987	0.893	0	5	S100A4
CD52	0	0.533731	0.978	0.954	0	5	CD52
SLAMF7	0	0.531437	0.309	0.118	0	5	SLAMF7
PFN1	0	0.527747	0.999	0.978	0	5	PFN1
S100A6	0	0.516899	0.972	0.911	0	5	S100A6
GAB3	0	0.501656	0.262	0.098	0	5	GAB3
PPP1CA	1.33753842264547e-300	0.539105	0.75	0.598	3.10135034058805e-296	5	PPP1CA
GNG2	1.44997774295453e-300	0.551654	0.754	0.602	3.36206339258867e-296	5	GNG2
CHST12	9.86698080761173e-298	0.541232	0.345	0.165	2.28785683986093e-293	5	CHST12
MYO1G	1.82634849990917e-291	0.578965	0.635	0.449	4.2347542667394e-287	5	MYO1G
PLAAT4	6.51273913500526e-286	0.510905	0.813	0.682	1.51010882323367e-281	5	PLAAT4
STOM	4.44737727976936e-283	0.54507	0.487	0.289	1.03121336986012e-278	5	STOM
RHOB	6.0948160533708e-280	0.818975	0.344	0.165	1.41320499829509e-275	5	RHOB
MIR4435-2HG	9.08529834022942e-267	0.503605	0.321	0.151	2.106608126149e-262	5	MIR4435-2HG
ARPC5L	6.19268470036047e-266	0.534542	0.595	0.412	1.43589780147258e-261	5	ARPC5L
LINC01871	2.26687146923151e-263	0.508686	0.354	0.177	5.25619487570711e-259	5	LINC01871
TSEN54	1.37427785755259e-257	0.540552	0.454	0.274	3.18653806830718e-253	5	TSEN54
PAXX	4.67316869153212e-249	0.520544	0.664	0.505	1.08356762450555e-244	5	PAXX
IRF1	1.68390066363895e-240	0.529253	0.781	0.624	3.90446046877964e-236	5	IRF1
C5orf56	2.66175303366406e-231	0.536143	0.487	0.319	6.17180675915685e-227	5	C5orf56
ID2	1.31696140383406e-219	0.529232	0.481	0.304	3.05363840707004e-215	5	ID2
CALR	1.57588784198459e-209	0.53302	0.788	0.694	3.65401113920967e-205	5	CALR
MYBL11	7.13520941102936e-209	0.501052	0.433	0.264	1.65444100613538e-204	5	MYBL1
TRG-AS1	6.75497870329094e-201	0.510843	0.449	0.29	1.56627691193207e-196	5	TRG-AS1
RPS26	1.67620498887282e-88	0.512181	0.936	0.913	3.8866165076994e-84	5	RPS26
NELL2	1.7082708172042e-278	0.715169	0.53	0.238	3.96096754385137e-274	6	NELL2
GZMK1	6.25784547490262e-272	0.771889	0.652	0.329	1.45100663026567e-267	6	GZMK
FOXP3	0	1.81314	0.543	0.012	0	7	FOXP3
RTKN2	0	1.74989	0.506	0.04	0	7	RTKN2
AL136456.1	0	1.55436	0.357	0.048	0	7	AL136456.1
CTLA4	0	1.49282	0.575	0.126	0	7	CTLA4
IKZF2	0	1.43105	0.539	0.061	0	7	IKZF2
STAM	0	1.3498	0.581	0.145	0	7	STAM
TIGIT	0	1.27428	0.561	0.185	0	7	TIGIT
TBC1D4	0	1.2173	0.524	0.149	0	7	TBC1D4
LINC02694	0	0.964523	0.256	0.046	0	7	LINC02694
IL2RA	0	0.958924	0.306	0.047	0	7	IL2RA
TNFRSF41	0	0.951517	0.323	0.1	0	7	TNFRSF4
PLCL11	0	0.780102	0.363	0.123	0	7	PLCL1
TIAM1	0	0.736875	0.334	0.104	0	7	TIAM1
RGS11	1.99484172706571e-291	1.05951	0.477	0.21	4.62543951254726e-287	7	RGS1
ARID5B	4.40254208728603e-287	0.791712	0.748	0.492	1.02081743377901e-282	7	ARID5B
CD27	3.65043373603166e-283	0.831744	0.665	0.389	8.46426070373661e-279	7	CD27
FCMR	1.41492590968256e-250	0.721472	0.76	0.543	3.28078870678096e-246	7	FCMR
BIRC3	9.98936814396801e-249	0.787081	0.551	0.299	2.31623479154186e-244	7	BIRC3
PELI1	5.45440267545761e-246	0.717486	0.501	0.252	1.26471234835836e-241	7	PELI1
LDLRAD4	6.22040454576968e-235	0.725413	0.38	0.162	1.44232520202762e-230	7	LDLRAD4
TOX	8.09032396993602e-232	0.726591	0.435	0.198	1.87590341890906e-227	7	TOX
LEF12	2.04949929236746e-227	0.782111	0.674	0.427	4.75217400921242e-223	7	LEF1
DUSP16	4.97146048604783e-205	0.628718	0.341	0.146	1.15273254289991e-200	7	DUSP16
TTN	7.50008743897298e-201	0.621063	0.298	0.114	1.73904527447467e-196	7	TTN
PIM2	5.47643574424645e-199	0.850749	0.536	0.322	1.26982115601842e-194	7	PIM2
VAV3	1.20666381815293e-197	0.763936	0.365	0.166	2.7978913951512e-193	7	VAV3
CORO1B	1.02667475819926e-196	0.800567	0.582	0.375	2.38055076183662e-192	7	CORO1B
CASK	7.43463377809193e-184	0.680425	0.489	0.278	1.72386853412618e-179	7	CASK
MTRNR2L121	1.22977542140957e-183	1.3355	0.4	0.193	2.85148026962237e-179	7	MTRNR2L12
IL321	2.93375235204988e-177	0.612375	0.983	0.933	6.80249157869805e-173	7	IL32
SHMT2	5.29586482642909e-174	0.573682	0.317	0.141	1.22795217730411e-169	7	SHMT2
LTB3	7.23495283796539e-161	0.515179	0.938	0.709	1.67756851453903e-156	7	LTB
USP15	2.39840909653155e-160	0.67963	0.744	0.624	5.56119117212771e-156	7	USP15
BATF	5.22427767714503e-159	0.729746	0.337	0.162	1.21135326499962e-154	7	BATF
ICOS1	3.53122959419027e-158	0.80674	0.459	0.261	8.18786206004898e-154	7	ICOS
PBXIP1	4.56096885864729e-156	0.67412	0.683	0.535	1.05755184925455e-151	7	PBXIP1
RCAN32	8.4947112248337e-154	0.620895	0.587	0.383	1.96966869170219e-149	7	RCAN3
TRAF1	6.67678862566445e-148	0.601171	0.397	0.216	1.54814697863282e-143	7	TRAF1
SESN31	5.21690740964993e-128	0.593316	0.374	0.203	1.20964432107553e-123	7	SESN3
CD281	1.04128557751692e-125	0.562663	0.503	0.322	2.41442886858848e-121	7	CD28
CD4	1.80423858339315e-125	0.519935	0.45	0.268	4.18348800331371e-121	7	CD4
TRAC	1.86617476750873e-112	0.688127	0.491	0.33	4.3270994334225e-108	7	TRAC
TNFRSF1B	1.06032633168979e-106	0.60384	0.481	0.33	2.45857866528912e-102	7	TNFRSF1B
GPHN	6.50857112618477e-106	0.526153	0.337	0.189	1.50914238702846e-101	7	GPHN
CARD16	7.66914361767132e-106	0.643282	0.475	0.327	1.77824433062945e-101	7	CARD16
PVT1	1.69190024077306e-105	0.51254	0.325	0.178	3.9230090882805e-101	7	PVT1
SIRPG	1.08572173294526e-104	0.551792	0.36	0.211	2.51746298218018e-100	7	SIRPG
MAL2	1.6633425655721e-103	0.559303	0.497	0.324	3.85679240679203e-99	7	MAL
IL10RA	5.72028452937267e-94	0.520989	0.652	0.532	1.32636237382564e-89	7	IL10RA
MIR4435-2HG1	6.61632418707377e-94	0.567093	0.293	0.161	1.5341270892568e-89	7	MIR4435-2HG
CYTOR	3.64860623302545e-90	0.606121	0.464	0.317	8.4600232725161e-86	7	CYTOR
CCM2	2.13085995542481e-87	0.505072	0.453	0.314	4.9408249786435e-83	7	CCM2
GBP5	1.10011178857685e-84	0.594519	0.497	0.361	2.55082920417313e-80	7	GBP5
SAT1	1.66872126955205e-78	0.805591	0.672	0.577	3.86926400771034e-74	7	SAT1
NIBAN1	4.76142203848842e-78	0.551442	0.424	0.29	1.10403092806431e-73	7	NIBAN1
RPL41	1.3424169455339e-75	0.511334	0.998	0.989	3.11266217160945e-71	7	RPL41
TTC39C	2.73604138904333e-75	0.550125	0.545	0.429	6.34405916877477e-71	7	TTC39C
MT-ND3	6.04970742243907e-63	0.648745	0.945	0.947	1.40274566004095e-58	7	MT-ND3
MT-ATP6	5.14616716021202e-54	0.751772	0.884	0.883	1.19324177943836e-49	7	MT-ATP6
PCBP2	1.47365121835264e-53	0.510341	0.631	0.579	3.41695507999427e-49	7	PCBP2
TRBC1	9.34380471488927e-51	0.675556	0.5	0.412	2.16654799924137e-46	7	TRBC1
ZFP36L1	5.79539219717592e-49	0.560397	0.647	0.59	1.34377758875918e-44	7	ZFP36L1
ITM2A	0	0.999508	0.743	0.439	0	8	ITM2A
PASK	0	0.961718	0.501	0.175	0	8	PASK
CTLA41	0	0.831097	0.417	0.135	0	8	CTLA4
COTL11	0	0.719685	0.909	0.647	0	8	COTL1
ST8SIA1	0	0.670568	0.266	0.05	0	8	ST8SIA1
FYB1	1.37524193748737e-300	0.727977	0.948	0.813	3.18877348045197e-296	8	FYB1
TBC1D41	8.39207916646814e-299	0.677693	0.418	0.155	1.94587139632897e-294	8	TBC1D4
CORO1B1	1.67129470431027e-283	0.876918	0.659	0.372	3.87523103088423e-279	8	CORO1B
ICOS2	4.20218812038327e-275	0.826668	0.548	0.257	9.7436135947327e-271	8	ICOS
LIMS1	1.44098954570599e-267	0.696979	0.501	0.226	3.34122245962847e-263	8	LIMS1
CD271	7.65879022176214e-260	0.714032	0.694	0.389	1.77584368871999e-255	8	CD27
TOX1	6.06426591846917e-218	0.73399	0.445	0.198	1.40612133851545e-213	8	TOX
TCF72	3.9300913541498e-215	0.699965	0.82	0.61	9.11270282286715e-211	8	TCF7
ARID5B1	1.29854987928669e-213	0.594839	0.756	0.493	3.01094760510205e-209	8	ARID5B
TSHZ22	2.57661078231899e-197	0.519181	0.331	0.127	5.97438742096305e-193	8	TSHZ2
LTB4	6.00661453288011e-197	0.644269	0.926	0.711	1.39275371173891e-192	8	LTB
FAAH21	5.26479254172977e-195	0.597778	0.385	0.166	1.22074744665088e-190	8	FAAH2
TIGIT1	3.67042274282248e-186	0.645642	0.419	0.193	8.51060921378248e-182	8	TIGIT
CD82	8.4192450742464e-182	0.57053	0.437	0.211	1.95217035536551e-177	8	CD82
CD282	2.66084848410659e-180	0.535441	0.574	0.319	6.16970938009795e-176	8	CD28
RNASET2	1.80440042435179e-168	0.581902	0.722	0.502	4.18386326394449e-164	8	RNASET2
SESN32	3.64076241251775e-164	0.63167	0.412	0.201	8.44183580590491e-160	8	SESN3
CD41	3.5269028034919e-157	0.521255	0.496	0.266	8.17782953045666e-153	8	CD4
NR3C1	6.24844929933207e-154	0.733314	0.683	0.481	1.44882793903613e-149	8	NR3C1
RILPL2	4.51003379342379e-149	0.540349	0.443	0.233	1.04574153568117e-144	8	RILPL2
SFXN1	8.95264571554069e-140	0.529321	0.534	0.321	2.07584996206242e-135	8	SFXN1
AQP32	2.59119393062692e-120	0.579465	0.476	0.281	6.00820136694463e-116	8	AQP3
RNF19A	2.15138445376551e-118	0.60937	0.663	0.472	4.98841513294609e-114	8	RNF19A
LAT	9.28294669954045e-111	0.500608	0.756	0.593	2.15243685122244e-106	8	LAT
SLC2A31	1.59502214937888e-109	0.562545	0.802	0.645	3.69837785776481e-105	8	SLC2A3
JUNB1	7.08735001639713e-109	0.580591	0.961	0.918	1.643343848302e-104	8	JUNB
SELL1	9.03289002073609e-95	0.524816	0.678	0.499	2.09445620910808e-90	8	SELL
ITGB1	4.74494749230384e-82	0.553687	0.672	0.526	1.10021097504049e-77	8	ITGB1
MTRNR2L122	1.03246722819529e-37	0.659742	0.297	0.199	2.39398176201641e-33	8	MTRNR2L12
FCGR3A1	0	1.97363	0.696	0.089	0	9	FCGR3A
KLRC2	0	1.95578	0.526	0.027	0	9	KLRC2
TRDV1	0	1.92898	0.366	0.014	0	9	TRDV1
GNLY2	0	1.83848	0.836	0.329	0	9	GNLY
GZMB2	0	1.73153	0.713	0.199	0	9	GZMB
TYROBP	0	1.65896	0.3	0.022	0	9	TYROBP
NKG73	0	1.62468	0.999	0.515	0	9	NKG7
KLRD12	0	1.56761	0.809	0.225	0	9	KLRD1
TRGV9	0	1.56748	0.283	0.072	0	9	TRGV9
PRF12	0	1.53483	0.879	0.39	0	9	PRF1
CTSW2	0	1.51832	0.97	0.573	0	9	CTSW
CST73	0	1.49101	0.994	0.572	0	9	CST7
CCL42	0	1.40191	0.754	0.259	0	9	CCL4
AOAH2	0	1.36613	0.769	0.265	0	9	AOAH
CCL53	0	1.35738	0.999	0.585	0	9	CCL5
ZEB23	0	1.32371	0.867	0.374	0	9	ZEB2
GZMH2	0	1.32302	0.845	0.342	0	9	GZMH
EFHD22	0	1.31787	0.895	0.477	0	9	EFHD2
IKZF21	0	1.26794	0.526	0.065	0	9	IKZF2
KLRF1	0	1.2287	0.435	0.045	0	9	KLRF1
CMC11	0	1.15048	0.642	0.261	0	9	CMC1
TRGV4	0	1.11843	0.253	0.055	0	9	TRGV4
ADGRG12	0	1.11643	0.558	0.148	0	9	ADGRG1
FGFBP22	0	1.08358	0.683	0.26	0	9	FGFBP2
FCRL61	0	1.07771	0.576	0.175	0	9	FCRL6
HOPX2	0	1.06963	0.652	0.274	0	9	HOPX
S1PR51	0	1.03066	0.567	0.176	0	9	S1PR5
KLRK12	0	1.02755	0.808	0.346	0	9	KLRK1
KLRG13	0	1.02531	0.725	0.359	0	9	KLRG1
GZMA3	0	0.971064	0.914	0.486	0	9	GZMA
PLEK2	0	0.956649	0.663	0.275	0	9	PLEK
KLRC3	0	0.956553	0.322	0.015	0	9	KLRC3
KIR3DL2	0	0.940684	0.275	0.011	0	9	KIR3DL2
CD63	0	0.921246	0.626	0.322	0	9	CD63
ABHD17A1	0	0.919502	0.841	0.563	0	9	ABHD17A
KLRC42	0	0.898757	0.463	0.143	0	9	KLRC4
TTC381	0	0.895631	0.388	0.083	0	9	TTC38
C1orf211	0	0.884297	0.495	0.155	0	9	C1orf21
APMAP2	0	0.883883	0.644	0.322	0	9	APMAP
CEP781	0	0.882946	0.437	0.133	0	9	CEP78
CYBA1	0	0.865769	0.981	0.888	0	9	CYBA
HCST2	0	0.864177	0.973	0.828	0	9	HCST
MATK2	0	0.858908	0.628	0.287	0	9	MATK
METRNL	0	0.856484	0.429	0.133	0	9	METRNL
TBX212	0	0.850491	0.534	0.212	0	9	TBX21
TRGC2	0	0.828731	0.349	0.075	0	9	TRGC2
FGR1	0	0.82697	0.41	0.107	0	9	FGR
LITAF1	0	0.790678	0.891	0.671	0	9	LITAF
CD160	0	0.786286	0.305	0.067	0	9	CD160
PRSS231	0	0.771297	0.372	0.104	0	9	PRSS23
ITGB21	0	0.755615	0.946	0.79	0	9	ITGB2
PTGDR	0	0.729018	0.354	0.107	0	9	PTGDR
FCRL3	0	0.678287	0.304	0.073	0	9	FCRL3
PFN11	0	0.582344	1	0.979	0	9	PFN1
PIK3AP1	0	0.576937	0.27	0.062	0	9	PIK3AP1
CD244	3.83168929243334e-301	0.556797	0.261	0.064	8.88453796236518e-297	9	CD244
TIGIT2	6.83952923571686e-277	0.72797	0.481	0.191	1.58588164388567e-272	9	TIGIT
RUNX32	5.84988547608398e-263	0.746941	0.834	0.58	1.35641294533959e-258	9	RUNX3
XCL21	2.49948229219173e-257	0.808822	0.274	0.077	5.79554959090496e-253	9	XCL2
SAMD33	1.35423207900469e-254	0.773942	0.673	0.383	3.14005792158818e-250	9	SAMD3
CX3CR11	2.98109151827701e-246	0.6441	0.293	0.089	6.91225690342891e-242	9	CX3CR1
TRGV2	4.48888270682264e-242	0.907399	0.254	0.071	1.04083723323097e-237	9	TRGV2
GZMM2	8.33694484866347e-241	0.689148	0.835	0.584	1.9330874020596e-236	9	GZMM
C12orf752	1.31286123598408e-238	0.728632	0.652	0.362	3.0441313478763e-234	9	C12orf75
LSP11	1.90374968774173e-233	0.573562	0.954	0.858	4.41422440096675e-229	9	LSP1
TRGV3	3.07270083486047e-228	0.994003	0.258	0.079	7.12467142579097e-224	9	TRGV3
RASSF1	3.24190421588992e-227	0.736256	0.563	0.298	7.51700330538397e-223	9	RASSF1
IFITM22	3.67306021923317e-224	0.769288	0.902	0.781	8.51672473033595e-220	9	IFITM2
TRG-AS11	2.3165644766423e-218	0.776676	0.549	0.295	5.3714180519905e-214	9	TRG-AS1
PYHIN11	1.91493501744306e-217	0.76281	0.644	0.388	4.44015982494522e-213	9	PYHIN1
LYST1	8.59014254881956e-215	0.734625	0.573	0.309	1.99179635279479e-210	9	LYST
HLA-DPB12	3.24980234910365e-213	0.602732	0.737	0.453	7.53531670686663e-209	9	HLA-DPB1
CLIC31	8.0509859964938e-213	0.61649	0.275	0.088	1.86678212300702e-208	9	CLIC3
CD992	6.31810090797793e-210	0.56883	0.943	0.826	1.46497805753284e-205	9	CD99
SYNE12	3.58955493226521e-207	0.690979	0.709	0.459	8.32310102144334e-203	9	SYNE1
TOX2	4.16554205588523e-200	0.58318	0.449	0.2	9.65864236498108e-196	9	TOX
SLC9A3R11	7.46522456745988e-198	0.691426	0.746	0.528	1.73096162045692e-193	9	SLC9A3R1
NCR3	6.26929073657092e-194	0.610384	0.299	0.108	1.4536604430887e-189	9	NCR3
IL2RB	7.32112391135882e-193	0.673895	0.464	0.228	1.69754900132677e-188	9	IL2RB
TPST21	5.41225544700237e-189	0.650082	0.522	0.277	1.25493967049644e-184	9	TPST2
ARPC5L1	4.98985705085193e-184	0.664884	0.653	0.42	1.15699815438104e-179	9	ARPC5L
SLAMF71	6.13227323860925e-183	0.5401	0.328	0.128	1.42189019583633e-178	9	SLAMF7
F2R	1.32397951007841e-177	0.56181	0.35	0.144	3.06991129001881e-173	9	F2R
APOBEC3G1	7.22798440155899e-174	0.65046	0.503	0.27	1.67595274318948e-169	9	APOBEC3G
GSTP11	2.43570004939197e-172	0.613381	0.733	0.52	5.64765770452515e-168	9	GSTP1
VAV31	7.12263935193955e-171	0.557982	0.379	0.167	1.65152638653422e-166	9	VAV3
ABI31	1.04347484438823e-166	0.544921	0.333	0.139	2.41950512168299e-162	9	ABI3
RHOB1	2.52413385171837e-166	0.735568	0.387	0.174	5.85270916197939e-162	9	RHOB
LYAR2	1.4921982757629e-160	0.57184	0.704	0.443	3.45996014201144e-156	9	LYAR
ACTN41	1.66395478286789e-160	0.603676	0.63	0.403	3.85821195503577e-156	9	ACTN4
PLAAT3	1.80147482936614e-160	0.50768	0.275	0.105	4.17707968685127e-156	9	PLAAT3
CD300A	4.85353303781938e-160	0.513484	0.289	0.114	1.12538870547918e-155	9	CD300A
MBP	1.04775515595334e-157	0.583183	0.745	0.55	2.429429880109e-153	9	MBP
FYN1	3.64585383978887e-156	0.514294	0.883	0.747	8.45364129831846e-152	9	FYN
SPON21	4.15667497652341e-155	0.661131	0.357	0.161	9.63808226806483e-151	9	SPON2
ARPC21	1.82821325345135e-148	0.502412	0.91	0.815	4.23907807077765e-144	9	ARPC2
PPP2R5C	8.39389493329114e-145	0.532492	0.839	0.699	1.94629241818222e-140	9	PPP2R5C
PLAAT41	6.72348817683234e-143	0.525085	0.83	0.689	1.55897520356212e-138	9	PLAAT4
IFNG2	8.68638200865566e-143	0.704632	0.348	0.158	2.01411139634699e-138	9	IFNG
RHOC	1.94016712820609e-140	0.572925	0.459	0.252	4.49866552017146e-136	9	RHOC
FLNA1	8.21251831020997e-140	0.576309	0.817	0.662	1.90423662058839e-135	9	FLNA
SH2D2A	3.29970948162659e-136	0.598841	0.5	0.299	7.65103637504757e-132	9	SH2D2A
CLIC1	2.77515107538656e-133	0.517173	0.853	0.712	6.43474279849882e-129	9	CLIC1
TRBC11	3.34137281423962e-130	0.742232	0.594	0.409	7.74764114437741e-126	9	TRBC1
CD812	6.20703323507001e-130	0.513305	0.777	0.608	1.43922479621568e-125	9	CD81
CD247	2.69626579824119e-127	0.562879	0.803	0.672	6.25183150638185e-123	9	CD247
PRKCH	3.07979929620791e-127	0.50136	0.802	0.667	7.14113062811729e-123	9	PRKCH
MYO1F1	3.33818041221584e-124	0.547369	0.503	0.303	7.74023892180488e-120	9	MYO1F
ARHGAP9	1.10077932966447e-123	0.576169	0.59	0.409	2.55237703169301e-119	9	ARHGAP9
SYTL3	4.0106542147041e-121	0.561647	0.715	0.546	9.29950392763439e-117	9	SYTL3
TGFBR31	6.16921305130532e-111	0.530982	0.487	0.297	1.43045543020616e-106	9	TGFBR3
IQGAP1	9.9639482784019e-111	0.506391	0.705	0.553	2.31034068731305e-106	9	IQGAP1
PLAC8	2.01872143210023e-109	0.597181	0.503	0.326	4.6808093846108e-105	9	PLAC8
ZBTB38	1.75335598194195e-108	0.506005	0.522	0.336	4.06550651532881e-104	9	ZBTB38
AKNA1	9.16766302921068e-98	0.503621	0.618	0.463	2.12570602658308e-93	9	AKNA
RAB5IF	1.65145813435517e-97	0.524872	0.457	0.291	3.82923597612934e-93	9	RAB5IF
CALR1	1.6311986545365e-92	0.50959	0.801	0.699	3.78226032027378e-88	9	CALR
LGALS12	3.23629161439076e-91	0.55241	0.609	0.418	7.50398936628785e-87	9	LGALS1
DUSP21	1.35195469373608e-83	0.52006	0.812	0.665	3.13477734836586e-79	9	DUSP2
HSPA5	4.02521802883369e-80	0.502486	0.775	0.671	9.33327304345667e-76	9	HSPA5
KLRB12	0	2.14872	0.775	0.214	0	10	KLRB1
SLC4A10	0	1.50992	0.513	0.02	0	10	SLC4A10
CEBPD	0	1.38643	0.473	0.028	0	10	CEBPD
NCR31	0	1.20919	0.503	0.105	0	10	NCR3
TRAV1-2	0	1.18503	0.336	0.028	0	10	TRAV1-2
GZMK2	0	1.04389	0.856	0.332	0	10	GZMK
ZBTB16	0	0.97254	0.363	0.028	0	10	ZBTB16
PLCB1	0	0.93136	0.494	0.134	0	10	PLCB1
IL4I1	0	0.868973	0.302	0.024	0	10	IL4I1
CCR61	0	0.832627	0.38	0.096	0	10	CCR6
IL18RAP	0	0.722703	0.301	0.042	0	10	IL18RAP
LTK	0	0.670457	0.258	0.018	0	10	LTK
IL7R2	9.14886228108441e-308	0.966789	0.977	0.734	2.12134669711504e-303	10	IL7R
PDE4D1	2.41129470360709e-288	1.08193	0.714	0.351	5.59106902925375e-284	10	PDE4D
ARL4C	6.55318757624306e-282	0.937744	0.961	0.776	1.51948760330348e-277	10	ARL4C
NFKBIA1	3.18334837686888e-272	1.35344	0.922	0.689	7.38122988144587e-268	10	NFKBIA
ABCB1	6.7364249209929e-269	0.575545	0.275	0.059	1.56197484643062e-264	10	ABCB1
PHACTR2	2.41825278723463e-256	0.924063	0.649	0.3	5.60720273776094e-252	10	PHACTR2
SYTL2	2.9525971291225e-250	0.797337	0.5	0.179	6.84618696329634e-246	10	SYTL2
RORA	7.33788890760759e-241	0.904114	0.877	0.593	1.70143630100697e-236	10	RORA
ERN1	6.18380616543841e-237	0.886315	0.669	0.329	1.4338391355802e-232	10	ERN1
BHLHE401	6.94399037607402e-235	1.00611	0.653	0.308	1.61010304850028e-230	10	BHLHE40
GPR65	4.39461504512702e-227	0.849158	0.639	0.302	1.0189793905136e-222	10	GPR65
TNFAIP31	5.13334239270046e-227	0.945637	0.958	0.786	1.19026810059546e-222	10	TNFAIP3
FOSL2	4.12952469233362e-221	0.818444	0.521	0.213	9.57512890411397e-217	10	FOSL2
GTF3C1	4.04528955979813e-203	0.761477	0.447	0.172	9.37981290230393e-199	10	GTF3C1
PRF13	5.82864667948389e-201	0.803863	0.763	0.4	1.35148830557193e-196	10	PRF1
IFNGR1	9.44425686621154e-201	0.771493	0.518	0.22	2.18983983956847e-196	10	IFNGR1
LGALS31	4.51379766602722e-181	0.638717	0.348	0.115	1.04661426482173e-176	10	LGALS3
SPOCK2	1.13738024789988e-176	0.734592	0.898	0.712	2.63724358080546e-172	10	SPOCK2
GALC	1.29782036741574e-173	0.56837	0.309	0.099	3.00925608592687e-169	10	GALC
IL18R1	2.07371075230354e-170	0.508983	0.268	0.078	4.80831312136623e-166	10	IL18R1
DPP4	6.63986589809938e-164	0.561736	0.353	0.127	1.5395857057923e-159	10	DPP4
MAP3K81	3.65399351193443e-160	0.723723	0.527	0.242	8.47251475612237e-156	10	MAP3K8
CXCR4	9.17226791325043e-158	0.615213	0.98	0.911	2.12677376104538e-153	10	CXCR4
DUSP1	1.27678133553723e-153	0.660665	0.985	0.895	2.96047288271018e-149	10	DUSP1
LYAR3	3.6518376392096e-151	0.640902	0.757	0.445	8.46751593403531e-147	10	LYAR
MYBL12	2.62577153903467e-150	0.643548	0.563	0.273	6.08837646755969e-146	10	MYBL1
KLRG14	3.27781027984079e-150	0.653049	0.664	0.365	7.60025869586685e-146	10	KLRG1
LINC018711	3.96234819560472e-141	0.610482	0.433	0.188	9.18749676114867e-137	10	LINC01871
ID21	4.33585038691618e-140	0.701301	0.585	0.313	1.00535362921426e-135	10	ID2
ZFP36L21	2.735936589551e-138	0.519867	0.994	0.935	6.34381617019191e-134	10	ZFP36L2
RUNX2	1.2249413838084e-131	0.523169	0.315	0.119	2.84027158663654e-127	10	RUNX2
AQP33	2.38107555920931e-131	0.743873	0.536	0.283	5.52099989913864e-127	10	AQP3
PARP8	6.15902700453915e-121	0.580017	0.834	0.611	1.42809359154249e-116	10	PARP8
SATB11	1.4898223318867e-120	0.5437	0.519	0.268	3.45445104094569e-116	10	SATB1
SLC7A5	9.49398699658354e-117	0.518235	0.284	0.106	2.20137076489783e-112	10	SLC7A5
DUSP22	3.38907235835019e-115	0.591062	0.895	0.664	7.85824207730658e-111	10	DUSP2
CERK	8.94495926137633e-108	0.556982	0.408	0.198	2.07406770393533e-103	10	CERK
PRR5	2.91138634198058e-107	0.506787	0.356	0.159	6.75063151115036e-103	10	PRR5
FOS1	3.83052321639754e-107	0.65856	0.953	0.841	8.88183418186097e-103	10	FOS
ALOX5AP	2.48042655034028e-106	0.594382	0.576	0.341	5.751365042274e-102	10	ALOX5AP
METRNL1	4.20059871569345e-100	0.513786	0.325	0.139	9.73992824207839e-96	10	METRNL
BCL3	2.38444451863235e-99	0.569114	0.363	0.172	5.52881150535282e-95	10	BCL3
GNLY3	2.42290692775947e-99	0.561673	0.615	0.341	5.61799429339588e-95	10	GNLY
FKBP11	9.04252818450592e-95	0.542416	0.548	0.325	2.09669101014139e-90	10	FKBP11
DUSP5	3.11430666481759e-93	0.507942	0.388	0.191	7.22114286371254e-89	10	DUSP5
AC004448.2	4.54582419572185e-87	1.05778	0.461	0.273	1.05404025626203e-82	10	AC004448.2
ZFP36	2.13396196305151e-82	0.600336	0.938	0.845	4.94801760372754e-78	10	ZFP36
IRF11	4.15054123120817e-70	0.576026	0.799	0.635	9.62385995280238e-66	10	IRF1
PER1	3.27880608305408e-69	0.507425	0.627	0.447	7.6025676647775e-65	10	PER1
NFKBIZ	4.83236387205333e-38	0.636463	0.505	0.385	1.12048021101301e-33	10	NFKBIZ
LINC024461	0	1.81261	0.643	0.116	0	11	LINC02446
CD8B2	0	1.44441	0.935	0.346	0	11	CD8B
S100B	0	1.33113	0.298	0.021	0	11	S100B
NELL21	0	1.32043	0.75	0.241	0	11	NELL2
CCR71	0	1.18596	0.787	0.277	0	11	CCR7
LEF13	0	1.08804	0.885	0.428	0	11	LEF1
AIF11	0	1.055	0.502	0.086	0	11	AIF1
ACTN11	0	0.989984	0.504	0.096	0	11	ACTN1
CD248	0	0.805874	0.302	0.008	0	11	CD248
RPS51	0	0.739242	0.999	0.979	0	11	RPS5
RPS131	0	0.675665	1	0.989	0	11	RPS13
EEF1B21	0	0.666459	0.999	0.967	0	11	EEF1B2
RPS3A1	0	0.598169	1	0.992	0	11	RPS3A
RPL321	0	0.575219	1	0.991	0	11	RPL32
RPS121	0	0.562672	1	0.993	0	11	RPS12
RPS81	0	0.501365	1	0.993	0	11	RPS8
TXK1	3.88855964053656e-271	0.776801	0.493	0.154	9.01640323851212e-267	11	TXK
RPL51	1.5309837708681e-257	0.500366	0.999	0.987	3.54989206951186e-253	11	RPL5
TRABD2A1	5.01101016273026e-252	0.756037	0.528	0.182	1.16190292643227e-247	11	TRABD2A
BACH2	2.24986316208922e-250	0.624542	0.759	0.355	5.21675771393627e-246	11	BACH2
RPL221	1.89389513652584e-249	0.538073	0.997	0.98	4.39137465306247e-245	11	RPL22
CD71	1.1086815019312e-229	0.945734	0.89	0.604	2.57069979852788e-225	11	CD7
EEF1G1	1.95965684380353e-225	0.578423	0.996	0.947	4.54385632372725e-221	11	EEF1G
RPL91	1.93167893384784e-219	0.546585	0.998	0.98	4.47898394391299e-215	11	RPL9
NOSIP1	4.16318833239868e-213	0.872368	0.857	0.522	9.65318478633281e-209	11	NOSIP
SELL2	1.71714161640591e-210	0.822393	0.879	0.498	3.98153626596039e-206	11	SELL
LDHB1	4.24147411853597e-204	0.65962	0.979	0.819	9.83470603864936e-200	11	LDHB
SNHG291	4.25162732322946e-196	0.686822	0.967	0.811	9.85824827437214e-192	11	SNHG29
KLRK13	2.38972236679024e-179	0.64282	0.765	0.354	5.54104925187654e-175	11	KLRK1
ABLIM11	2.16159011395205e-170	0.880926	0.71	0.391	5.01207899722062e-166	11	ABLIM1
NPM1	3.55941283757245e-170	0.544841	0.989	0.93	8.25321054647923e-166	11	NPM1
SPINT2	8.79776373986949e-163	0.538942	0.375	0.128	2.03993747836354e-158	11	SPINT2
GAS51	1.56785247963413e-158	0.641322	0.961	0.838	3.63537954452765e-154	11	GAS5
OXNAD11	8.76844992782204e-158	0.742178	0.704	0.394	2.0331404847641e-153	11	OXNAD1
CD551	4.65421039761962e-157	0.708205	0.806	0.506	1.07917176489606e-152	11	CD55
MAL3	7.33761439384902e-157	0.637045	0.677	0.324	1.70137264950177e-152	11	MAL
PRKCQ-AS11	1.75129232280815e-152	0.714173	0.623	0.313	4.06072150889525e-148	11	PRKCQ-AS1
LDLRAP11	7.17005273635895e-140	0.636255	0.52	0.241	1.66252012797955e-135	11	LDLRAP1
TCF73	7.96751638036494e-137	0.681522	0.872	0.613	1.84742802311522e-132	11	TCF7
PDE3B1	9.61431891232345e-137	0.698506	0.823	0.538	2.22927212620044e-132	11	PDE3B
APBA2	1.33756968793025e-126	0.512896	0.319	0.114	3.10142283540388e-122	11	APBA2
ARMH1	1.00514805189317e-123	0.581598	0.367	0.146	2.3306367879247e-119	11	ARMH1
ANTKMT	4.93162324337305e-121	0.53754	0.38	0.152	1.14349548144091e-116	11	ANTKMT
RGS101	5.76630825464145e-118	0.634774	0.749	0.497	1.33703389500371e-113	11	RGS10
SATB12	2.88153785016587e-115	0.577412	0.534	0.269	6.68142181317961e-111	11	SATB1
MAML21	2.38549952086162e-110	0.572376	0.653	0.379	5.53125773902183e-106	11	MAML2
NUCB2	2.08344978059824e-106	0.583542	0.539	0.285	4.83089500627314e-102	11	NUCB2
SERINC52	2.92624718598492e-106	0.543421	0.532	0.273	6.78508935014324e-102	11	SERINC5
MT-ND31	2.84158718381849e-94	0.816091	0.98	0.946	6.58878820311992e-90	11	MT-ND3
MT-ND4	3.85487932551857e-93	0.535686	0.974	0.931	8.93830869207991e-89	11	MT-ND4
RCAN33	5.66529412809447e-91	0.504336	0.661	0.386	1.31361174948126e-86	11	RCAN3
NDFIP11	9.46657093127427e-89	0.536889	0.778	0.561	2.19501380183456e-84	11	NDFIP1
SNHG8	3.94855059732601e-81	0.531206	0.75	0.54	9.15550427001983e-77	11	SNHG8
TGFBR2	2.89617235508689e-80	0.540283	0.611	0.384	6.71535483973997e-76	11	TGFBR2
RPL411	6.04330967963007e-77	0.5622	1	0.989	1.40126221541582e-72	11	RPL41
MT-ND4L	2.49666557565611e-74	0.583311	0.994	0.982	5.78901847027381e-70	11	MT-ND4L
MT-CO2	3.20800777040861e-62	0.506282	0.995	0.994	7.43840761724644e-58	11	MT-CO2
RGCC1	4.85869816704794e-57	0.713775	0.573	0.387	1.12658634399341e-52	11	RGCC
MTRNR2L123	6.49876818522678e-54	1.03271	0.356	0.199	1.50686937910853e-49	11	MTRNR2L12
MT-ATP61	2.41145520179596e-51	0.998555	0.938	0.882	5.59144117640428e-47	11	MT-ATP6
ZNF3311	1.01054397037799e-31	0.503409	0.552	0.421	2.34314830411545e-27	11	ZNF331
RPS10	4.1873066994862e-30	0.579484	0.628	0.49	9.70910804409865e-26	11	RPS10
AC004448.21	3.262934482206e-21	0.752343	0.36	0.276	7.56576618389106e-17	11	AC004448.2
AL589693.1	0	5.48193	0.897	0.068	0	12	AL589693.1
ARHGAP24	0	5.09341	0.954	0.024	0	12	ARHGAP24
CDK14	0	5.06223	0.955	0.032	0	12	CDK14
AFF3	0	5.04306	0.968	0.063	0	12	AFF3
RALGPS2	0	4.35286	0.916	0.06	0	12	RALGPS2
IMMP2L	0	4.05886	0.891	0.202	0	12	IMMP2L
BX284613.2	0	3.99854	0.696	0.01	0	12	BX284613.2
LYN	0	3.89381	0.926	0.06	0	12	LYN
TCF4	0	3.7965	0.88	0.023	0	12	TCF4
BANK1	0	3.7247	0.75	0.013	0	12	BANK1
BACH21	0	3.68276	0.926	0.352	0	12	BACH2
ADAM28	0	3.53202	0.857	0.017	0	12	ADAM28
ROR1	0	3.47612	0.79	0.011	0	12	ROR1
PRKCE	0	3.45789	0.861	0.073	0	12	PRKCE
KHDRBS2	0	3.40186	0.785	0.011	0	12	KHDRBS2
CLNK	0	3.38151	0.826	0.016	0	12	CLNK
GPM6A	0	3.31403	0.552	0.01	0	12	GPM6A
CAMK2D	0	3.27914	0.854	0.241	0	12	CAMK2D
AL592429.2	0	3.12618	0.752	0.039	0	12	AL592429.2
CD83	0	3.11353	0.825	0.107	0	12	CD83
FCHSD2	0	3.09487	0.835	0.158	0	12	FCHSD2
PLEKHG1	0	3.08715	0.815	0.042	0	12	PLEKHG1
RUBCNL	0	3.03341	0.799	0.021	0	12	RUBCNL
ACSM3	0	3.00109	0.682	0.031	0	12	ACSM3
PRDM2	0	2.97013	0.9	0.343	0	12	PRDM2
MARCH1	0	2.92402	0.756	0.016	0	12	MARCH1
SIPA1L1	0	2.92144	0.836	0.203	0	12	SIPA1L1
NCOA3	0	2.91541	0.886	0.212	0	12	NCOA3
SETBP1	0	2.87319	0.768	0.045	0	12	SETBP1
DMD	0	2.84955	0.586	0.013	0	12	DMD
IGHV1-69	0	2.79374	0.365	0.056	0	12	IGHV1-69
BLK	0	2.79172	0.765	0.025	0	12	BLK
OSBPL10	0	2.78721	0.74	0.018	0	12	OSBPL10
LRMP	0	2.76835	0.787	0.157	0	12	LRMP
ZCCHC7	0	2.7643	0.866	0.301	0	12	ZCCHC7
HLA-DRA	0	2.72813	0.829	0.203	0	12	HLA-DRA
ITPR2	0	2.69363	0.793	0.206	0	12	ITPR2
JAZF1	0	2.66549	0.801	0.169	0	12	JAZF1
DLG2	0	2.66284	0.378	0.029	0	12	DLG2
PRKCB	0	2.65523	0.931	0.512	0	12	PRKCB
HDAC9	0	2.64376	0.642	0.035	0	12	HDAC9
MEF2C	0	2.62819	0.713	0.018	0	12	MEF2C
ADK	0	2.62701	0.847	0.326	0	12	ADK
SSH2	0	2.62698	0.853	0.415	0	12	SSH2
BCL2	0	2.61328	0.916	0.433	0	12	BCL2
CCDC88A	0	2.60976	0.755	0.05	0	12	CCDC88A
TBC1D5	0	2.60943	0.846	0.281	0	12	TBC1D5
BACH1	0	2.58827	0.786	0.186	0	12	BACH1
LPP	0	2.57963	0.86	0.308	0	12	LPP
TBC1D9	0	2.5752	0.603	0.012	0	12	TBC1D9
SWAP70	0	2.56311	0.749	0.046	0	12	SWAP70
RABGAP1L	0	2.56138	0.896	0.546	0	12	RABGAP1L
PCDH9	0	2.55893	0.405	0.008	0	12	PCDH9
TTN1	0	2.55128	0.697	0.109	0	12	TTN
KCNQ5	0	2.5459	0.567	0.057	0	12	KCNQ5
ZBTB20	0	2.51778	0.883	0.474	0	12	ZBTB20
ARID1B	0	2.49676	0.851	0.303	0	12	ARID1B
NSF	0	2.49619	0.769	0.224	0	12	NSF
SFMBT1	0	2.49484	0.784	0.137	0	12	SFMBT1
PELI11	0	2.49464	0.784	0.252	0	12	PELI1
UVRAG	0	2.49058	0.843	0.243	0	12	UVRAG
GAB1	0	2.47637	0.684	0.01	0	12	GAB1
ZNF804A	0	2.45408	0.343	0.004	0	12	ZNF804A
HLA-DQA1	0	2.4478	0.744	0.129	0	12	HLA-DQA1
ABCA6	0	2.439	0.7	0.014	0	12	ABCA6
VOPP1	0	2.43707	0.857	0.403	0	12	VOPP1
PAN3	0	2.42721	0.828	0.273	0	12	PAN3
TRIO	0	2.418	0.553	0.018	0	12	TRIO
MED13L	0	2.41263	0.799	0.248	0	12	MED13L
MAP3K1	0	2.40622	0.798	0.205	0	12	MAP3K1
MSI2	0	2.39719	0.725	0.205	0	12	MSI2
WDFY4	0	2.38709	0.654	0.011	0	12	WDFY4
SEL1L3	0	2.36974	0.726	0.144	0	12	SEL1L3
ST6GAL1	0	2.36459	0.784	0.223	0	12	ST6GAL1
RRAS2	0	2.35739	0.738	0.157	0	12	RRAS2
ETV6	0	2.35384	0.756	0.168	0	12	ETV6
SNX9	0	2.34228	0.777	0.234	0	12	SNX9
PLCG2	0	2.34152	0.757	0.064	0	12	PLCG2
FCRL1	0	2.33707	0.456	0.009	0	12	FCRL1
INPP5F	0	2.31705	0.634	0.043	0	12	INPP5F
GAB2	0	2.30384	0.626	0.039	0	12	GAB2
FOXP11	0	2.2796	0.939	0.66	0	12	FOXP1
PPP1R9A	0	2.27573	0.408	0.007	0	12	PPP1R9A
PAX5	0	2.27485	0.629	0.013	0	12	PAX5
DENND4A	0	2.26422	0.838	0.321	0	12	DENND4A
SIK3	0	2.25989	0.87	0.417	0	12	SIK3
STRBP	0	2.25778	0.704	0.081	0	12	STRBP
RERE	0	2.24887	0.776	0.216	0	12	RERE
COBLL1	0	2.24375	0.423	0.006	0	12	COBLL1
ANKRD44	0	2.23753	0.911	0.636	0	12	ANKRD44
SGPP1	0	2.22675	0.62	0.075	0	12	SGPP1
CHPT1	0	2.22048	0.609	0.11	0	12	CHPT1
MGAT5	0	2.20592	0.662	0.165	0	12	MGAT5
TSBP1-AS1	0	2.19638	0.475	0.006	0	12	TSBP1-AS1
AL050309.1	0	2.1856	0.533	0.065	0	12	AL050309.1
MYO1E	0	2.1836	0.603	0.01	0	12	MYO1E
RAB11FIP1	0	2.18341	0.715	0.126	0	12	RAB11FIP1
SMCHD1	0	2.1804	0.949	0.76	0	12	SMCHD1
FAM3C	0	2.17162	0.675	0.111	0	12	FAM3C
JMJD1C	0	2.16686	0.839	0.438	0	12	JMJD1C
UBE2E2	0	2.16086	0.5	0.028	0	12	UBE2E2
AC007364.1	0	2.15994	0.256	0.01	0	12	AC007364.1
HLA-DRB11	0	2.15338	0.853	0.387	0	12	HLA-DRB1
AGPAT5	0	2.1493	0.54	0.086	0	12	AGPAT5
PLCL2	0	2.14527	0.776	0.301	0	12	PLCL2
CARMIL1	0	2.1444	0.603	0.022	0	12	CARMIL1
ZEB1	0	2.14219	0.715	0.323	0	12	ZEB1
TMEM131L	0	2.13477	0.773	0.247	0	12	TMEM131L
MTSS1	0	2.13286	0.576	0.1	0	12	MTSS1
RFX3	0	2.12782	0.705	0.203	0	12	RFX3
MCTP2	0	2.11701	0.733	0.197	0	12	MCTP2
AC090125.1	0	2.11574	0.409	0.007	0	12	AC090125.1
SIPA1L3	0	2.11313	0.682	0.069	0	12	SIPA1L3
MS4A1	0	2.10287	0.504	0.036	0	12	MS4A1
IGKV3-20	0	2.10259	0.264	0.038	0	12	IGKV3-20
VPS13B	0	2.10252	0.78	0.265	0	12	VPS13B
TBC1D22A	0	2.09902	0.77	0.226	0	12	TBC1D22A
NIBAN3	0	2.09015	0.611	0.015	0	12	NIBAN3
ATP2B1	0	2.08828	0.801	0.302	0	12	ATP2B1
FTX	0	2.08527	0.657	0.155	0	12	FTX
PBX3	0	2.0822	0.523	0.076	0	12	PBX3
TMEM131	0	2.08067	0.727	0.184	0	12	TMEM131
ARHGAP25	0	2.07915	0.767	0.333	0	12	ARHGAP25
NFAT5	0	2.07696	0.725	0.19	0	12	NFAT5
AC108879.1	0	2.07648	0.433	0.008	0	12	AC108879.1
ERC1	0	2.06033	0.681	0.155	0	12	ERC1
SLC9A7	0	2.05646	0.631	0.026	0	12	SLC9A7
SYK	0	2.05161	0.621	0.016	0	12	SYK
MEF2A	0	2.05063	0.696	0.164	0	12	MEF2A
MARCH3	0	2.03681	0.57	0.043	0	12	MARCH3
ZFAND3	0	2.03536	0.781	0.288	0	12	ZFAND3
STX7	0	2.03183	0.645	0.074	0	12	STX7
TANK	0	2.02593	0.769	0.321	0	12	TANK
COL19A1	0	2.0229	0.464	0.007	0	12	COL19A1
SSBP2	0	2.01841	0.528	0.147	0	12	SSBP2
ARID5B2	0	2.00286	0.836	0.497	0	12	ARID5B
LRBA	0	2.00005	0.811	0.395	0	12	LRBA
FCRL5	0	1.99815	0.435	0.008	0	12	FCRL5
DENND5B	0	1.99115	0.523	0.007	0	12	DENND5B
CCDC91	0	1.98216	0.756	0.359	0	12	CCDC91
YBX31	0	1.98038	0.66	0.167	0	12	YBX3
LINC00926	0	1.97713	0.549	0.013	0	12	LINC00926
MAN1A1	0	1.97548	0.544	0.111	0	12	MAN1A1
BTBD9	0	1.95929	0.682	0.27	0	12	BTBD9
SLC38A1	0	1.9588	0.853	0.594	0	12	SLC38A1
CUL3	0	1.95428	0.758	0.306	0	12	CUL3
FBXL17	0	1.95365	0.664	0.249	0	12	FBXL17
AUTS2	0	1.94853	0.549	0.157	0	12	AUTS2
SNX29	0	1.94025	0.694	0.134	0	12	SNX29
HIVEP1	0	1.93676	0.638	0.144	0	12	HIVEP1
ARHGAP151	0	1.93394	0.937	0.786	0	12	ARHGAP15
HLA-DQB1	0	1.92617	0.659	0.169	0	12	HLA-DQB1
TMEM117	0	1.92428	0.486	0.071	0	12	TMEM117
MARCH6	0	1.92244	0.775	0.28	0	12	MARCH6
ARL15	0	1.91455	0.606	0.158	0	12	ARL15
DNMBP	0	1.9069	0.538	0.025	0	12	DNMBP
BRAF	0	1.90473	0.727	0.252	0	12	BRAF
AC120193.1	0	1.90434	0.499	0.013	0	12	AC120193.1
CD741	0	1.90395	0.984	0.896	0	12	CD74
GNG7	0	1.89392	0.509	0.033	0	12	GNG7
DYRK1A	0	1.88768	0.727	0.268	0	12	DYRK1A
ITFG1	0	1.88192	0.682	0.267	0	12	ITFG1
TNRC6B	0	1.88045	0.858	0.476	0	12	TNRC6B
CACNB2	0	1.86788	0.349	0.007	0	12	CACNB2
LINC01374	0	1.86319	0.363	0.004	0	12	LINC01374
FRY	0	1.85759	0.563	0.066	0	12	FRY
TLK1	0	1.85555	0.79	0.33	0	12	TLK1
ANKRD11	0	1.85544	0.781	0.438	0	12	ANKRD11
UTY	0	1.83561	0.566	0.211	0	12	UTY
AC008014.1	0	1.83039	0.416	0.036	0	12	AC008014.1
PPP3CA	0	1.83019	0.643	0.23	0	12	PPP3CA
PDE7B	0	1.83013	0.432	0.014	0	12	PDE7B
SECISBP2L	0	1.83009	0.744	0.271	0	12	SECISBP2L
RAD51B	0	1.82542	0.51	0.146	0	12	RAD51B
EXOC4	0	1.82481	0.706	0.29	0	12	EXOC4
FNIP1	0	1.81906	0.634	0.168	0	12	FNIP1
PHKB	0	1.81793	0.638	0.159	0	12	PHKB
HLA-DMB	0	1.81526	0.588	0.047	0	12	HLA-DMB
KMT2C	0	1.81419	0.767	0.353	0	12	KMT2C
RAPGEF2	0	1.81342	0.551	0.102	0	12	RAPGEF2
FCER2	0	1.79859	0.536	0.021	0	12	FCER2
AKAP13	0	1.79448	0.884	0.607	0	12	AKAP13
MBD5	0	1.7885	0.671	0.297	0	12	MBD5
DLEU2	0	1.78083	0.621	0.148	0	12	DLEU2
KDM6A	0	1.77792	0.684	0.237	0	12	KDM6A
PHEX	0	1.77539	0.456	0.011	0	12	PHEX
ELMO1	0	1.76448	0.778	0.355	0	12	ELMO1
AP001636.3	0	1.75772	0.436	0.006	0	12	AP001636.3
AP1S3	0	1.75546	0.479	0.013	0	12	AP1S3
COP1	0	1.74879	0.697	0.243	0	12	COP1
IKZF3	0	1.74462	0.745	0.346	0	12	IKZF3
SESTD1	0	1.74049	0.502	0.037	0	12	SESTD1
IGHM	0	1.73993	0.488	0.033	0	12	IGHM
IRF8	0	1.73339	0.544	0.024	0	12	IRF8
FNDC3A	0	1.729	0.624	0.216	0	12	FNDC3A
FAM172A	0	1.7275	0.723	0.322	0	12	FAM172A
ZHX2	0	1.72748	0.647	0.183	0	12	ZHX2
UGCG	0	1.72538	0.628	0.156	0	12	UGCG
RHBDD1	0	1.71771	0.537	0.095	0	12	RHBDD1
ATXN1	0	1.7155	0.716	0.328	0	12	ATXN1
PEAK1	0	1.71406	0.515	0.055	0	12	PEAK1
CDKAL1	0	1.70885	0.659	0.22	0	12	CDKAL1
RAB30	0	1.70117	0.555	0.08	0	12	RAB30
PTBP2	0	1.69711	0.614	0.132	0	12	PTBP2
FBXW7	0	1.69666	0.62	0.249	0	12	FBXW7
ADAM19	0	1.69436	0.527	0.07	0	12	ADAM19
GPCPD1	0	1.69364	0.735	0.327	0	12	GPCPD1
CCDC141	0	1.69091	0.5	0.049	0	12	CCDC141
ZDHHC20	0	1.69055	0.653	0.209	0	12	ZDHHC20
UTRN	0	1.68607	0.844	0.542	0	12	UTRN
SIMC1	0	1.68055	0.515	0.087	0	12	SIMC1
STAG1	0	1.67822	0.716	0.299	0	12	STAG1
ARIH1	0	1.67612	0.774	0.422	0	12	ARIH1
FBXW11	0	1.66908	0.601	0.161	0	12	FBXW11
GGA2	0	1.66749	0.611	0.154	0	12	GGA2
TCF12	0	1.66133	0.65	0.26	0	12	TCF12
BCAS3	0	1.66009	0.597	0.2	0	12	BCAS3
FAM214A	0	1.65097	0.576	0.179	0	12	FAM214A
PARP15	0	1.64739	0.642	0.165	0	12	PARP15
EHMT1	0	1.64629	0.712	0.259	0	12	EHMT1
DIP2B	0	1.64562	0.566	0.122	0	12	DIP2B
MAP3K5	0	1.64548	0.62	0.198	0	12	MAP3K5
USP34	0	1.64244	0.767	0.409	0	12	USP34
NIPBL	0	1.63194	0.806	0.456	0	12	NIPBL
ARID2	0	1.62484	0.604	0.214	0	12	ARID2
L3MBTL4	0	1.62445	0.374	0.007	0	12	L3MBTL4
BICD1	0	1.62342	0.53	0.069	0	12	BICD1
GRK3	0	1.62317	0.458	0.01	0	12	GRK3
VTI1A	0	1.62221	0.641	0.251	0	12	VTI1A
STIM2	0	1.61819	0.743	0.347	0	12	STIM2
FBXO11	0	1.61693	0.61	0.172	0	12	FBXO11
SP100	0	1.61675	0.853	0.585	0	12	SP100
LMBRD1	0	1.61464	0.742	0.331	0	12	LMBRD1
PTPN12	0	1.61445	0.569	0.092	0	12	PTPN12
FARP2	0	1.61354	0.504	0.037	0	12	FARP2
RIC1	0	1.60995	0.62	0.193	0	12	RIC1
LINC01473	0	1.59747	0.382	0.053	0	12	LINC01473
EIF2AK3	0	1.59733	0.465	0.094	0	12	EIF2AK3
PUM2	0	1.59351	0.744	0.352	0	12	PUM2
FCRL2	0	1.59292	0.303	0.005	0	12	FCRL2
TTC28	0	1.59036	0.278	0.008	0	12	TTC28
SLC23A2	0	1.5882	0.547	0.084	0	12	SLC23A2
CAMK1D	0	1.58377	0.606	0.221	0	12	CAMK1D
IGHG3	0	1.58256	0.416	0.016	0	12	IGHG3
USP3	0	1.58076	0.761	0.421	0	12	USP3
CD79A	0	1.58052	0.462	0.047	0	12	CD79A
RAB3GAP1	0	1.57884	0.625	0.182	0	12	RAB3GAP1
KYNU	0	1.57876	0.442	0.01	0	12	KYNU
BMP2K	0	1.57854	0.426	0.024	0	12	BMP2K
TET2	0	1.5746	0.578	0.153	0	12	TET2
BIRC6	0	1.56944	0.751	0.371	0	12	BIRC6
NUP88	0	1.56906	0.555	0.122	0	12	NUP88
RASA1	0	1.56863	0.563	0.151	0	12	RASA1
CHD7	0	1.56454	0.569	0.118	0	12	CHD7
SCAF11	0	1.55395	0.809	0.506	0	12	SCAF11
JAK2	0	1.55058	0.519	0.116	0	12	JAK2
ZNF407	0	1.54929	0.51	0.125	0	12	ZNF407
ERBIN	0	1.54445	0.648	0.25	0	12	ERBIN
SPIDR	0	1.54412	0.578	0.205	0	12	SPIDR
CCDC50	0	1.53812	0.52	0.048	0	12	CCDC50
MAP3K2	0	1.53809	0.654	0.288	0	12	MAP3K2
VAV32	0	1.53696	0.521	0.167	0	12	VAV3
DGKG	0	1.53349	0.383	0.005	0	12	DGKG
GSAP	0	1.52913	0.542	0.077	0	12	GSAP
C11orf80	0	1.52834	0.499	0.056	0	12	C11orf80
ITPR1	0	1.50626	0.522	0.133	0	12	ITPR1
VPS13C	0	1.50422	0.825	0.5	0	12	VPS13C
USP47	0	1.50295	0.71	0.329	0	12	USP47
GMDS	0	1.50131	0.516	0.165	0	12	GMDS
USP151	0	1.50124	0.857	0.624	0	12	USP15
ADAMTS6	0	1.49859	0.351	0.02	0	12	ADAMTS6
RABGAP1	0	1.49593	0.567	0.152	0	12	RABGAP1
MON2	0	1.49431	0.647	0.254	0	12	MON2
DMXL1	0	1.49006	0.583	0.158	0	12	DMXL1
MAN2A1	0	1.48981	0.623	0.223	0	12	MAN2A1
SNED1	0	1.48895	0.376	0.082	0	12	SNED1
TUT4	0	1.48459	0.795	0.456	0	12	TUT4
USP9X	0	1.48165	0.604	0.209	0	12	USP9X
ITSN2	0	1.48024	0.767	0.403	0	12	ITSN2
HIBCH	0	1.47957	0.48	0.089	0	12	HIBCH
PHTF2	0	1.47896	0.646	0.249	0	12	PHTF2
ZNF292	0	1.47838	0.759	0.398	0	12	ZNF292
KDM7A	0	1.47199	0.548	0.158	0	12	KDM7A
BMPR2	0	1.4683	0.485	0.084	0	12	BMPR2
RFX7	0	1.46513	0.49	0.128	0	12	RFX7
USP6NL	0	1.46266	0.437	0.02	0	12	USP6NL
SNX25	0	1.45988	0.479	0.092	0	12	SNX25
UBR5	0	1.4596	0.637	0.234	0	12	UBR5
MKLN1	0	1.45795	0.646	0.262	0	12	MKLN1
ALOX5	0	1.45722	0.45	0.027	0	12	ALOX5
CHD9	0	1.44824	0.592	0.198	0	12	CHD9
GNPTAB	0	1.44657	0.552	0.192	0	12	GNPTAB
IL4R	0	1.44603	0.557	0.158	0	12	IL4R
ZFAND6	0	1.4437	0.614	0.247	0	12	ZFAND6
MCOLN2	0	1.44318	0.56	0.142	0	12	MCOLN2
BLNK	0	1.43998	0.451	0.011	0	12	BLNK
MDM4	0	1.43329	0.673	0.279	0	12	MDM4
PRKD3	0	1.43317	0.496	0.093	0	12	PRKD3
ANKRD12	0	1.42995	0.901	0.761	0	12	ANKRD12
SLC12A6	0	1.42685	0.47	0.09	0	12	SLC12A6
TRAK1	0	1.42668	0.483	0.076	0	12	TRAK1
ADAM17	0	1.42095	0.535	0.127	0	12	ADAM17
AC068051.1	0	1.40571	0.253	0.014	0	12	AC068051.1
ARHGAP44	0	1.40511	0.36	0.007	0	12	ARHGAP44
NFX1	0	1.40236	0.577	0.199	0	12	NFX1
NGLY1	0	1.40185	0.589	0.217	0	12	NGLY1
HS2ST1	0	1.3959	0.421	0.087	0	12	HS2ST1
RNGTT	0	1.3958	0.544	0.169	0	12	RNGTT
PIKFYVE	0	1.38635	0.513	0.142	0	12	PIKFYVE
RASGRP3	0	1.3843	0.374	0.013	0	12	RASGRP3
GMDS-DT	0	1.38173	0.436	0.118	0	12	GMDS-DT
INPP5A	0	1.37596	0.375	0.056	0	12	INPP5A
KCNH8	0	1.37494	0.285	0.003	0	12	KCNH8
USP24	0	1.3744	0.623	0.237	0	12	USP24
ABR	0	1.37378	0.433	0.095	0	12	ABR
ABCA1	0	1.36804	0.326	0.017	0	12	ABCA1
PTK2	0	1.3667	0.323	0.022	0	12	PTK2
ARFGEF2	0	1.35927	0.538	0.133	0	12	ARFGEF2
CREB3L2	0	1.34846	0.479	0.088	0	12	CREB3L2
MEF2C-AS1	0	1.34413	0.298	0.008	0	12	MEF2C-AS1
SLC49A4	0	1.33284	0.393	0.062	0	12	SLC49A4
BCL11A	0	1.32221	0.392	0.011	0	12	BCL11A
RAB3GAP2	0	1.32087	0.512	0.155	0	12	RAB3GAP2
POU2F1	0	1.31267	0.453	0.107	0	12	POU2F1
KLHL14	0	1.30446	0.269	0.004	0	12	KLHL14
XKR6	0	1.30299	0.406	0.086	0	12	XKR6
WDR11	0	1.29871	0.447	0.088	0	12	WDR11
STAMBPL1	0	1.29474	0.477	0.117	0	12	STAMBPL1
IFT57	0	1.29163	0.535	0.174	0	12	IFT57
AC116099.1	0	1.28728	0.258	0.001	0	12	AC116099.1
WASHC4	0	1.28705	0.51	0.15	0	12	WASHC4
STAM1	0	1.28653	0.535	0.157	0	12	STAM
AHI1	0	1.28258	0.409	0.089	0	12	AHI1
MARCH8	0	1.27752	0.455	0.111	0	12	MARCH8
MTMR1	0	1.27157	0.469	0.119	0	12	MTMR1
ABCA9	0	1.27036	0.316	0.004	0	12	ABCA9
APH1B	0	1.26774	0.438	0.063	0	12	APH1B
EVI5	0	1.26771	0.353	0.012	0	12	EVI5
VAV2	0	1.26354	0.329	0.007	0	12	VAV2
RUBCN	0	1.25964	0.434	0.116	0	12	RUBCN
SAMD8	0	1.24929	0.447	0.108	0	12	SAMD8
FBXL20	0	1.24335	0.482	0.13	0	12	FBXL20
ZNF736	0	1.2431	0.426	0.059	0	12	ZNF736
CDK19	0	1.24171	0.363	0.062	0	12	CDK19
LINC02245	0	1.23071	0.405	0.044	0	12	LINC02245
NFKBID	0	1.22684	0.398	0.048	0	12	NFKBID
KSR2	0	1.22453	0.274	0.01	0	12	KSR2
CEP170	0	1.21405	0.429	0.093	0	12	CEP170
ZDHHC21	0	1.21057	0.397	0.061	0	12	ZDHHC21
DENND1A	0	1.20852	0.396	0.093	0	12	DENND1A
AC007569.1	0	1.20161	0.329	0.019	0	12	AC007569.1
AVL9	0	1.20079	0.455	0.117	0	12	AVL9
LRRK2	0	1.19569	0.338	0.005	0	12	LRRK2
RALGPS1	0	1.19147	0.337	0.034	0	12	RALGPS1
NOTCH2	0	1.18991	0.423	0.086	0	12	NOTCH2
NPIPB5	0	1.18964	0.4	0.091	0	12	NPIPB5
C22orf34	0	1.1878	0.363	0.075	0	12	C22orf34
ARHGAP17	0	1.18518	0.493	0.141	0	12	ARHGAP17
HVCN1	0	1.18344	0.386	0.047	0	12	HVCN1
VPS41	0	1.17834	0.446	0.12	0	12	VPS41
GNA12	0	1.17624	0.383	0.061	0	12	GNA12
MED13	0	1.16936	0.464	0.131	0	12	MED13
PRAG1	0	1.16739	0.356	0.041	0	12	PRAG1
DCLK2	0	1.16322	0.314	0.004	0	12	DCLK2
POLK	0	1.15827	0.464	0.132	0	12	POLK
XYLT1	0	1.14713	0.371	0.071	0	12	XYLT1
FER	0	1.14517	0.317	0.063	0	12	FER
STAP1	0	1.14361	0.347	0.015	0	12	STAP1
STRN3	0	1.14254	0.416	0.105	0	12	STRN3
SPOPL	0	1.13568	0.397	0.075	0	12	SPOPL
NUBPL	0	1.13531	0.36	0.067	0	12	NUBPL
CCDC191	0	1.12835	0.346	0.037	0	12	CCDC191
RNF41	0	1.12725	0.38	0.087	0	12	RNF41
CEPT1	0	1.12614	0.399	0.073	0	12	CEPT1
AC027097.2	0	1.12533	0.291	0.027	0	12	AC027097.2
CD200	0	1.12125	0.345	0.022	0	12	CD200
FRS2	0	1.12063	0.405	0.092	0	12	FRS2
LHFPL2	0	1.11482	0.262	0.005	0	12	LHFPL2
PALM2-AKAP2	0	1.11457	0.326	0.061	0	12	PALM2-AKAP2
MALAT1	0	1.1111	1	1	0	12	MALAT1
TMEM140	0	1.10716	0.371	0.077	0	12	TMEM140
TNFRSF13C	0	1.10538	0.342	0.027	0	12	TNFRSF13C
CIITA	0	1.10024	0.344	0.022	0	12	CIITA
JADE3	0	1.09492	0.309	0.003	0	12	JADE3
BTLA	0	1.09439	0.36	0.047	0	12	BTLA
PIP5K1B	0	1.09389	0.292	0.044	0	12	PIP5K1B
LINC00278	0	1.08974	0.256	0.027	0	12	LINC00278
COCH	0	1.05852	0.281	0.01	0	12	COCH
KLHL2	0	1.05107	0.333	0.068	0	12	KLHL2
CELSR1	0	1.04697	0.325	0.01	0	12	CELSR1
ATP11A	0	1.04052	0.298	0.043	0	12	ATP11A
RAB31	0	1.02885	0.281	0.008	0	12	RAB31
E2F5	0	1.02774	0.316	0.019	0	12	E2F5
LONRF1	0	1.02671	0.332	0.039	0	12	LONRF1
CD19	0	1.01523	0.323	0.011	0	12	CD19
PIK3AP11	0	1.01282	0.367	0.063	0	12	PIK3AP1
FCRLA	0	1.00873	0.281	0.018	0	12	FCRLA
RHEX	0	1.0028	0.269	0.008	0	12	RHEX
SDK2	0	1.00274	0.261	0.008	0	12	SDK2
FGGY	0	1.00273	0.286	0.042	0	12	FGGY
PI4K2A	0	1.00117	0.353	0.066	0	12	PI4K2A
LRRC8B	0	0.995911	0.32	0.059	0	12	LRRC8B
AOPEP	0	0.994795	0.301	0.049	0	12	AOPEP
PTPRO	0	0.983478	0.25	0.01	0	12	PTPRO
METTL8	0	0.969458	0.349	0.069	0	12	METTL8
DOCK7	0	0.967499	0.304	0.038	0	12	DOCK7
PAWR	0	0.958731	0.267	0.01	0	12	PAWR
AIM2	0	0.948131	0.287	0.026	0	12	AIM2
SNX8	0	0.943087	0.305	0.028	0	12	SNX8
FILIP1L	0	0.935917	0.295	0.032	0	12	FILIP1L
SGCE	0	0.923898	0.275	0.021	0	12	SGCE
CCNYL1	0	0.92196	0.313	0.043	0	12	CCNYL1
CNR2	0	0.916884	0.291	0.014	0	12	CNR2
PITPNM2	0	0.8851	0.275	0.024	0	12	PITPNM2
LANCL2	0	0.871243	0.301	0.053	0	12	LANCL2
LINC01857	0	0.867444	0.26	0.012	0	12	LINC01857
CLEC17A	0	0.864549	0.271	0.007	0	12	CLEC17A
SLC35F5	0	0.853733	0.302	0.054	0	12	SLC35F5
IFNGR2	0	0.852455	0.338	0.07	0	12	IFNGR2
MICAL3	0	0.844106	0.272	0.041	0	12	MICAL3
DEPDC5	0	0.842772	0.323	0.054	0	12	DEPDC5
RHOQ	0	0.79906	0.257	0.03	0	12	RHOQ
TMED8	0	0.780105	0.271	0.047	0	12	TMED8
ENTPD1	0	0.755104	0.258	0.035	0	12	ENTPD1
WDR91	0	0.702627	0.25	0.037	0	12	WDR91
ATAD2B	3.19174666752055e-307	1.29982	0.566	0.203	7.40070299797991e-303	12	ATAD2B
MAPK8	2.37870196056556e-305	1.60819	0.591	0.231	5.51549623596336e-301	12	MAPK8
ZNF107	1.82593438768426e-302	1.30591	0.582	0.213	4.23379406472349e-298	12	ZNF107
PIK3CA	2.64029114899263e-302	1.33962	0.504	0.162	6.12204308716922e-298	12	PIK3CA
BTAF1	1.00567245739897e-301	1.35325	0.602	0.24	2.33185272697099e-297	12	BTAF1
CD552	8.2232435351315e-301	1.53255	0.813	0.506	1.90672347849094e-296	12	CD55
CPEB4	1.06221552439542e-300	0.883289	0.296	0.057	2.46295913641566e-296	12	CPEB4
DOCK10	4.38834514620814e-300	1.59942	0.794	0.497	1.01752558905128e-295	12	DOCK10
CHD2	2.91526263897799e-299	1.50485	0.815	0.538	6.75961948099827e-295	12	CHD2
AMN1	1.20705368432261e-297	0.906145	0.276	0.05	2.79879537783884e-293	12	AMN1
PLEKHA2	2.20352138969021e-297	1.40867	0.563	0.204	5.10930504627469e-293	12	PLEKHA2
CDYL	4.41589718816471e-296	1.06199	0.38	0.094	1.02391408101975e-291	12	CDYL
REV3L	5.5381476152149e-296	1.29499	0.526	0.179	1.28413028753988e-291	12	REV3L
ZNF644	4.84188506088171e-294	1.52899	0.731	0.39	1.12268788906664e-289	12	ZNF644
MIR155HG	3.8734120154534e-291	1.08606	0.27	0.048	8.98128044023179e-287	12	MIR155HG
DDX17	1.64533930017628e-290	1.381	0.832	0.572	3.81504823531874e-286	12	DDX17
TRIP12	2.01851652805445e-290	1.3144	0.586	0.23	4.68033427359985e-286	12	TRIP12
KMT2E	8.81739703742034e-289	1.29337	0.881	0.684	2.04448985106665e-284	12	KMT2E
GANC	2.68489451034148e-288	0.814299	0.288	0.056	6.22546490112879e-284	12	GANC
ANTXR2	3.30266128124868e-288	1.29125	0.453	0.136	7.65788071283131e-284	12	ANTXR2
HLA-DMA	2.47239353248682e-287	1.22948	0.469	0.14	5.7327388837772e-283	12	HLA-DMA
TNRC6A	4.72559571197779e-287	1.39357	0.595	0.236	1.09572387773629e-282	12	TNRC6A
SCAPER	5.27324144053955e-286	1.4734	0.587	0.232	1.22270649281791e-281	12	SCAPER
VEZT	1.15663287064159e-284	1.17408	0.473	0.147	2.68188463715665e-280	12	VEZT
MFN1	8.05040566611618e-282	0.90504	0.333	0.074	1.86664756180236e-277	12	MFN1
ABI1	1.15157965944567e-281	1.38898	0.719	0.383	2.67016775635667e-277	12	ABI1
SNX13	2.45020161908062e-281	1.10214	0.426	0.12	5.68128249416224e-277	12	SNX13
AFTPH	2.94956590166675e-281	1.26885	0.573	0.221	6.8391584561947e-277	12	AFTPH
RLF	5.67426030219118e-281	1.30248	0.592	0.237	1.31569073626907e-276	12	RLF
TBC1D1	5.43455933865131e-280	1.25502	0.527	0.186	1.26011127385308e-275	12	TBC1D1
RNF130	4.23458067441458e-278	1.18472	0.428	0.122	9.81872220976508e-274	12	RNF130
TBL1XR1	1.06111891043615e-277	1.29687	0.541	0.198	2.46041641762829e-273	12	TBL1XR1
SP140	1.4912094744226e-277	1.4529	0.725	0.384	3.45766740834368e-273	12	SP140
CSNK1G3	1.75910527393586e-277	1.3997	0.532	0.194	4.07883739867508e-273	12	CSNK1G3
CARD11	1.39928788943272e-276	1.39193	0.583	0.235	3.24452882922764e-272	12	CARD11
TRAF3	1.52475281129184e-276	1.32898	0.5	0.17	3.53544434354238e-272	12	TRAF3
VRK2	1.30898591145876e-275	1.24019	0.468	0.147	3.03514563289942e-271	12	VRK2
NCOA2	2.71155124983653e-275	1.43074	0.633	0.282	6.28727388299596e-271	12	NCOA2
AP1G1	6.75167343663711e-274	1.10883	0.498	0.167	1.56551051975305e-269	12	AP1G1
TBCK	1.54039715641968e-273	1.23283	0.445	0.134	3.57171888659032e-269	12	TBCK
FRYL	2.10810438232291e-273	1.50438	0.643	0.301	4.88806163129213e-269	12	FRYL
RBM26	3.92733219211652e-273	1.38523	0.565	0.221	9.10630515386057e-269	12	RBM26
PKN2	8.44508759693221e-273	1.29633	0.589	0.244	1.95816246110067e-268	12	PKN2
USP45	6.06918311904717e-272	0.80056	0.275	0.053	1.40726148981347e-267	12	USP45
SREK1	1.01401735354992e-271	1.21805	0.583	0.234	2.3512020376762e-267	12	SREK1
MYO5A	7.98066735016833e-271	1.22783	0.498	0.167	1.85047733848353e-266	12	MYO5A
RRM2B	8.54328210516826e-271	0.744953	0.258	0.047	1.98093082172536e-266	12	RRM2B
NR3C2	2.75341085640185e-270	1.77609	0.406	0.119	6.38433375273897e-266	12	NR3C2
MYCBP2	1.28960690158063e-269	1.43003	0.771	0.472	2.99021152269501e-265	12	MYCBP2
TNKS	4.46761254821936e-269	1.29596	0.522	0.189	1.03590532155562e-264	12	TNKS
SCFD1	5.21635828990329e-269	1.2416	0.541	0.201	1.20951699667988e-264	12	SCFD1
TPK1	1.17954920920925e-268	1.29551	0.422	0.124	2.73502075139348e-264	12	TPK1
COMMD10	1.88001165670533e-268	1.51856	0.571	0.232	4.35918302840264e-264	12	COMMD10
OPA1	4.91068103246622e-268	1.192	0.524	0.188	1.13863961099794e-263	12	OPA1
ZDHHC17	6.04917367706293e-267	0.954349	0.367	0.093	1.40262190050058e-262	12	ZDHHC17
AP3B1	1.05176269438837e-266	1.39287	0.628	0.284	2.43872215947832e-262	12	AP3B1
KLHL5	3.99857778093839e-266	1.06913	0.378	0.1	9.27150230066185e-262	12	KLHL5
DIAPH2	7.01430013006594e-266	1.33016	0.497	0.173	1.62640577115839e-261	12	DIAPH2
ZNRF2	4.79288991030058e-265	1.26811	0.531	0.196	1.1113273835014e-260	12	ZNRF2
DIPK1A	1.92311544476552e-263	1.6426	0.614	0.282	4.45912778177781e-259	12	DIPK1A
AFF4	4.90575462856995e-262	1.31563	0.643	0.301	1.13749732572651e-257	12	AFF4
NT5C2	8.66292479113533e-262	1.19862	0.481	0.162	2.00867237132055e-257	12	NT5C2
DOCK8	1.48579610910411e-261	1.38374	0.739	0.417	3.44511543817969e-257	12	DOCK8
LDLRAD41	1.93797855144665e-259	1.26561	0.484	0.165	4.49359086723934e-255	12	LDLRAD4
CXCR5	6.21491651140141e-259	0.76585	0.284	0.058	1.44105269149864e-254	12	CXCR5
RABEP1	6.02531137987092e-258	1.24376	0.537	0.201	1.39708894965067e-253	12	RABEP1
TENT2	9.7360405966417e-257	1.32511	0.616	0.283	2.25749573314331e-252	12	TENT2
TRPM7	1.08372981813977e-255	1.22861	0.561	0.224	2.51284432932068e-251	12	TRPM7
TMEM62	5.0655559432078e-255	0.974927	0.375	0.101	1.17455045655159e-250	12	TMEM62
LUC7L2	1.66692512836119e-254	1.30884	0.713	0.399	3.86509929513109e-250	12	LUC7L2
DTNBP1	4.59786111614534e-254	1.2008	0.432	0.135	1.06610605700062e-249	12	DTNBP1
PDE7A	1.08779194148344e-253	1.44994	0.691	0.372	2.52226317471766e-249	12	PDE7A
MBTD1	1.22207666908395e-253	0.828162	0.304	0.068	2.83362917260496e-249	12	MBTD1
LCORL	3.70772494870624e-252	1.05836	0.338	0.084	8.59710183856516e-248	12	LCORL
EIF4G3	9.59458686877794e-251	1.22421	0.516	0.189	2.22469685726354e-246	12	EIF4G3
NSMCE2	1.37218978402458e-250	1.37117	0.484	0.171	3.1816964522178e-246	12	NSMCE2
FAF1	3.42048366981518e-250	1.35799	0.582	0.251	7.93107548520047e-246	12	FAF1
ASH1L	6.61497223767753e-250	1.27718	0.719	0.403	1.53381361275029e-245	12	ASH1L
WDR70	8.54550368574225e-250	1.24995	0.496	0.179	1.98144593961305e-245	12	WDR70
PIAS1	3.29246925255607e-248	1.30212	0.737	0.431	7.63424845590177e-244	12	PIAS1
PACS1	1.68511997112456e-247	1.53567	0.712	0.409	3.90728767704651e-243	12	PACS1
SMURF1	4.09647429557685e-247	0.844899	0.306	0.071	9.49849494915405e-243	12	SMURF1
PCCA	3.64835892393656e-246	0.909167	0.286	0.062	8.45944983693171e-242	12	PCCA
SKAP2	8.74227458806868e-246	0.948397	0.32	0.076	2.02707120873549e-241	12	SKAP2
ELOVL5	1.22885659351798e-245	1.40926	0.707	0.391	2.84934978339013e-241	12	ELOVL5
ATF7IP	1.24436469095299e-244	1.47041	0.771	0.491	2.88530840891271e-240	12	ATF7IP
UBASH3B	2.1338592578965e-243	1.1652	0.301	0.07	4.94777946128461e-239	12	UBASH3B
RB1CC1	1.01203699938921e-242	1.31053	0.612	0.277	2.34661019048376e-238	12	RB1CC1
TRA2A	2.89256891922581e-242	1.27801	0.699	0.383	6.70699955300888e-238	12	TRA2A
ATF6	7.68401200491864e-242	1.18861	0.46	0.158	1.78169186358049e-237	12	ATF6
SGMS1	8.67044937606788e-242	1.18882	0.451	0.149	2.01041709682886e-237	12	SGMS1
TXNDC5	9.98140347182436e-242	0.803222	0.262	0.054	2.31438802301191e-237	12	TXNDC5
ZSWIM6	9.35757216132136e-241	1.32227	0.447	0.15	2.16974025704558e-236	12	ZSWIM6
HIPK2	2.07643511658758e-239	1.14462	0.402	0.121	4.81463010483162e-235	12	HIPK2
CTNNB1	4.85219595426786e-239	1.26195	0.596	0.273	1.12507867591609e-234	12	CTNNB1
ANKRD17	1.31732326309505e-238	1.23826	0.575	0.244	3.05447745013848e-234	12	ANKRD17
CCNT2	2.73692866495163e-238	1.10771	0.514	0.193	6.34611649542333e-234	12	CCNT2
SNX2	3.2433398897446e-238	1.23948	0.563	0.237	7.5203322023508e-234	12	SNX2
PCGF5	4.47390024235257e-238	1.3756	0.705	0.401	1.03736324919429e-233	12	PCGF5
ATP9B	4.58475930645059e-237	1.28165	0.583	0.257	1.0630681403867e-232	12	ATP9B
LRCH1	5.70118059384107e-237	0.841525	0.309	0.075	1.32193274429393e-232	12	LRCH1
HERC4	2.84660203374829e-236	1.17502	0.493	0.184	6.60041613565216e-232	12	HERC4
RNF38	9.20930907664091e-236	1.3024	0.583	0.259	2.13536249560073e-231	12	RNF38
DMTF1	1.7547795064121e-235	1.14682	0.518	0.2	4.06880724151773e-231	12	DMTF1
UHRF2	2.09406224579082e-235	1.1944	0.524	0.206	4.85550212931517e-231	12	UHRF2
COG5	2.09933825183735e-235	1.24678	0.554	0.231	4.86773560453526e-231	12	COG5
RBM33	2.33791953943568e-235	1.23502	0.669	0.345	5.42093403608951e-231	12	RBM33
RICTOR	3.68306920402517e-235	1.27668	0.668	0.351	8.53993256337316e-231	12	RICTOR
FBXO21	7.71975899538333e-235	1.18385	0.495	0.184	1.78998051825953e-230	12	FBXO21
DGKD	5.96374046919579e-234	1.15922	0.468	0.164	1.38281250259243e-229	12	DGKD
CLASP1	8.10558680034852e-234	1.0939	0.431	0.14	1.87944241139681e-229	12	CLASP1
CLASP2	1.07801324422306e-233	1.15646	0.468	0.164	2.49958930938002e-229	12	CLASP2
USP8	5.83133431112342e-233	1.0918	0.532	0.208	1.35211148672019e-228	12	USP8
FAM117B	6.74873019465559e-233	1.29205	0.418	0.134	1.56482807023479e-228	12	FAM117B
SPPL3	7.41184366782788e-232	1.22137	0.463	0.166	1.71858419125925e-227	12	SPPL3
ITCH	7.55911810053348e-232	1.18167	0.591	0.265	1.7527327139707e-227	12	ITCH
HECTD4	7.8600024621866e-232	1.09206	0.436	0.145	1.82249877090721e-227	12	HECTD4
SCAF8	5.1908999278254e-231	1.20855	0.549	0.228	1.20361396626488e-226	12	SCAF8
CCNL1	1.25923096914036e-229	1.21697	0.825	0.635	2.91977884814576e-225	12	CCNL1
INPP5D	2.19261433050447e-229	1.25156	0.636	0.308	5.08401484814071e-225	12	INPP5D
LUC7L3	2.56803681832798e-229	1.18054	0.697	0.372	5.95450697065708e-225	12	LUC7L3
WAC	1.83599487656018e-228	1.26611	0.685	0.377	4.25712132028009e-224	12	WAC
KLHL24	2.70336481819494e-228	1.21604	0.569	0.249	6.2682920039486e-224	12	KLHL24
CERT1	5.79742510685673e-228	1.05747	0.442	0.149	1.34424895952687e-223	12	CERT1
PICALM	3.01429859599612e-227	1.236	0.585	0.264	6.98925415453621e-223	12	PICALM
PRDM4	3.60964622318882e-227	0.902927	0.327	0.084	8.36968669770791e-223	12	PRDM4
DDHD1	4.24735507962696e-227	1.18393	0.54	0.223	9.84834222313104e-223	12	DDHD1
CD2AP	1.10698014480453e-226	1.13101	0.486	0.182	2.56675486175827e-222	12	CD2AP
EPS15	5.15496344534546e-226	1.31851	0.712	0.425	1.19528137407225e-221	12	EPS15
NAA15	1.01378348613428e-225	1.08624	0.476	0.172	2.35065976929955e-221	12	NAA15
RREB1	3.83994461447807e-225	0.86156	0.329	0.087	8.90367957759031e-221	12	RREB1
UBE2G1	6.99996963552719e-224	1.24064	0.569	0.252	1.62308295938969e-219	12	UBE2G1
PCM1	8.65712601181289e-224	1.24027	0.715	0.422	2.00732780835906e-219	12	PCM1
TRAPPC9	1.0373320248253e-223	1.24199	0.496	0.19	2.40526176596242e-219	12	TRAPPC9
SMAP2	1.90920405931096e-223	1.40007	0.826	0.618	4.42687145232433e-219	12	SMAP2
DRAM2	2.43977978247485e-223	1.0155	0.428	0.14	5.65711738162444e-219	12	DRAM2
SENP6	1.18137551189131e-222	1.25629	0.665	0.35	2.73925539942237e-218	12	SENP6
ZNF254	2.19935464396609e-222	0.768335	0.29	0.068	5.09964361296417e-218	12	ZNF254
BRWD3	2.91414179625139e-222	0.943132	0.361	0.103	6.7570205829681e-218	12	BRWD3
TRRAP	3.2033934609911e-222	1.04755	0.425	0.141	7.42770841800006e-218	12	TRRAP
PCMTD1	4.82332428610284e-222	1.12008	0.574	0.251	1.11838420221866e-217	12	PCMTD1
TASOR2	2.70058433396195e-221	1.19283	0.496	0.194	6.26184489515758e-217	12	TASOR2
EZR	1.08679469348929e-220	1.15839	0.896	0.776	2.51995085579361e-216	12	EZR
PDXDC1	1.25769381240623e-219	1.51328	0.62	0.318	2.91621464282632e-215	12	PDXDC1
MAPK8IP3	2.91620454851061e-218	0.93357	0.376	0.112	6.76180348663155e-214	12	MAPK8IP3
CELF2	4.87411456241141e-218	1.22655	0.838	0.664	1.13016094358633e-213	12	CELF2
TBC1D15	4.9086684433425e-218	1.19362	0.487	0.189	1.13817295195782e-213	12	TBC1D15
CYTH1	1.07495896078724e-217	1.21135	0.836	0.655	2.49250734237738e-213	12	CYTH1
NPEPPS	1.93336838487568e-217	1.06188	0.507	0.199	4.48290127401125e-213	12	NPEPPS
TNPO1	3.10869723836783e-217	1.07599	0.485	0.182	7.20813628660349e-213	12	TNPO1
MAP2K4	7.65441753552801e-217	1.09026	0.422	0.141	1.77482979396288e-212	12	MAP2K4
CDC42SE2	5.16346785796768e-216	1.23383	0.856	0.732	1.19725329222697e-211	12	CDC42SE2
TAOK3	1.72569858533075e-214	1.27853	0.671	0.369	4.00137730980641e-210	12	TAOK3
PTPN2	4.95202644801533e-214	1.24923	0.596	0.285	1.14822637250131e-209	12	PTPN2
CASD1	9.71576529713218e-214	1.01046	0.391	0.125	2.25279449944604e-209	12	CASD1
POU2F2	2.18910398161199e-213	0.891071	0.386	0.118	5.07587540216372e-209	12	POU2F2
MYO9A	3.29725242091472e-213	1.1114	0.388	0.124	7.64533918837496e-209	12	MYO9A
RHOH	2.77624403052646e-212	1.27249	0.832	0.673	6.43727703358171e-208	12	RHOH
SLC39A11	6.13470688688262e-212	0.795761	0.264	0.06	1.42245448586147e-207	12	SLC39A11
MARF1	1.19128003109767e-211	1.06639	0.454	0.165	2.76222100810616e-207	12	MARF1
MBNL1	9.93778981796513e-211	1.06928	0.905	0.876	2.30427532509157e-206	12	MBNL1
MTMR10	1.67467028019724e-210	0.672595	0.254	0.056	3.88305797869334e-206	12	MTMR10
PHIP	2.63563689278686e-210	1.27911	0.654	0.352	6.1112512633049e-206	12	PHIP
PPP6R3	3.69461559765715e-210	1.1738	0.609	0.299	8.56670518628763e-206	12	PPP6R3
NBAS	2.33891040219164e-209	1.13668	0.454	0.168	5.42323154956175e-205	12	NBAS
FAM91A1	6.22250482972297e-209	0.796398	0.328	0.09	1.44281219486786e-204	12	FAM91A1
RABEP2	8.10789511642877e-209	0.739471	0.292	0.072	1.87997764064634e-204	12	RABEP2
ELF1	8.20081736003977e-209	1.2901	0.831	0.701	1.90152352127242e-204	12	ELF1
CNOT4	2.72367652274751e-208	1.14214	0.581	0.27	6.31538875329465e-204	12	CNOT4
ANKRD28	3.52312714165444e-208	1.08491	0.394	0.129	8.16907490335415e-204	12	ANKRD28
HBP1	6.6384615161603e-208	1.19812	0.662	0.365	1.53926007175209e-203	12	HBP1
ENTPD4	1.12033303030225e-207	0.999012	0.466	0.173	2.59771619736184e-203	12	ENTPD4
HSD17B4	6.16071437008197e-207	0.801031	0.287	0.071	1.42848484099091e-202	12	HSD17B4
CNTRL	6.56934176400424e-206	1.16685	0.611	0.298	1.52323327481966e-201	12	CNTRL
DYM	1.54998295260234e-205	1.22567	0.554	0.252	3.59394547219904e-201	12	DYM
HTT	1.81062792565944e-205	0.858488	0.38	0.117	4.19830297122654e-201	12	HTT
CEP95	2.46569554841237e-204	1.09683	0.513	0.214	5.71720826810376e-200	12	CEP95
LRCH3	7.31176784631973e-204	1.01242	0.423	0.145	1.69537961052616e-199	12	LRCH3
ZEB24	3.69963333562545e-203	1.16835	0.739	0.386	8.57833981531472e-199	12	ZEB2
GLS	1.20546331495329e-202	1.32099	0.652	0.377	2.79510778838219e-198	12	GLS
SBF2	2.50506012933724e-202	1.12239	0.333	0.097	5.80848292189425e-198	12	SBF2
CEP85L	4.51430880812037e-202	1.20183	0.585	0.28	1.04673278333887e-197	12	CEP85L
ASCC3	8.94131380943451e-202	1.20269	0.54	0.241	2.07322243299358e-197	12	ASCC3
PDE4B	1.2028619267895e-201	1.29311	0.637	0.333	2.78907594964681e-197	12	PDE4B
ZNF638	1.54601764309695e-201	1.1962	0.657	0.355	3.58475110904891e-197	12	ZNF638
WDFY1	7.32350800408774e-201	0.92201	0.392	0.128	1.69810180090782e-196	12	WDFY1
BBX	2.56912721703379e-200	1.32658	0.64	0.352	5.95703527813625e-196	12	BBX
TAPT1	3.58655833561173e-200	0.955771	0.329	0.095	8.31615281278291e-196	12	TAPT1
GALNT1	4.37870288272063e-200	0.88279	0.312	0.086	1.01528983741643e-195	12	GALNT1
MANBA	5.82084721938804e-200	1.0372	0.38	0.123	1.34967984475951e-195	12	MANBA
RC3H1	1.11042189825658e-199	1.03282	0.496	0.2	2.57473525548753e-195	12	RC3H1
ZMYM2	1.8235364288709e-199	1.10595	0.598	0.29	4.22823391762296e-195	12	ZMYM2
PIK3C2A	5.18226513155271e-199	0.94191	0.39	0.127	1.20161181605313e-194	12	PIK3C2A
UBE2E1	8.50600951036176e-199	1.06278	0.473	0.189	1.97228842516758e-194	12	UBE2E1
RSRC2	8.9798402537046e-199	1.15034	0.746	0.501	2.08215555962649e-194	12	RSRC2
SCAF4	1.4941943465798e-198	1.02692	0.514	0.215	3.46458843141457e-194	12	SCAF4
ANKIB1	6.0623752555862e-198	1.07056	0.422	0.149	1.40568295051277e-193	12	ANKIB1
PNPLA8	8.96939160520281e-197	1.05869	0.52	0.222	2.07973283149838e-192	12	PNPLA8
PPM1B	1.878101664645e-196	1.06406	0.578	0.273	4.35475432981235e-192	12	PPM1B
WDR26	2.31489624630582e-196	1.12008	0.492	0.203	5.36754992630931e-192	12	WDR26
RCOR3	2.52085815939958e-196	1.00333	0.432	0.157	5.8451138141998e-192	12	RCOR3
HERC1	4.00852497497376e-196	1.19554	0.688	0.411	9.29456685947167e-192	12	HERC1
ADTRP1	8.14041672643021e-196	0.851578	0.321	0.089	1.88751842635737e-191	12	ADTRP
HIVEP2	4.7973012349155e-195	1.31943	0.624	0.326	1.11235023733986e-190	12	HIVEP2
YTHDC2	1.61237768380744e-194	0.969591	0.436	0.158	3.73862013544432e-190	12	YTHDC2
PIGB	3.54390025158044e-194	0.830804	0.321	0.091	8.21724151333956e-190	12	PIGB
SEC24B	4.22732925040956e-194	1.05033	0.493	0.203	9.80190833292465e-190	12	SEC24B
PTPRJ	4.81501167432857e-194	1.30492	0.547	0.253	1.11645675692657e-189	12	PTPRJ
TCP11L2	2.65712088943358e-193	1.13522	0.479	0.196	6.16106620632964e-189	12	TCP11L2
ARHGAP12	3.71078306812814e-193	1.00289	0.386	0.128	8.60419270006872e-189	12	ARHGAP12
RAPGEF1	4.30296096391847e-193	1.33878	0.592	0.303	9.97727558703776e-189	12	RAPGEF1
CNOT2	5.28369350065146e-193	1.14532	0.651	0.364	1.22513001199606e-188	12	CNOT2
RBM6	5.90444450100477e-193	1.05774	0.526	0.229	1.36906354644798e-188	12	RBM6
PDCD4	5.31080988912663e-192	1.20313	0.803	0.62	1.23141748899179e-187	12	PDCD4
PIAS2	5.67107834819643e-192	0.811758	0.309	0.086	1.31495293659631e-187	12	PIAS2
DOCK2	6.71491864590647e-192	1.1336	0.63	0.34	1.55698818642633e-187	12	DOCK2
RASGEF1B	1.10187320640352e-191	0.946713	0.352	0.106	2.55491340368785e-187	12	RASGEF1B
ROCK1	1.5229249078573e-191	1.09488	0.673	0.388	3.53120598384872e-187	12	ROCK1
DOCK11	1.72662702618994e-191	1.15075	0.535	0.242	4.00353008562661e-187	12	DOCK11
NOC3L	1.80946985804131e-191	0.748647	0.284	0.073	4.1956177598404e-187	12	NOC3L
CDK13	3.83998782897407e-191	1.23519	0.611	0.327	8.90377977904218e-187	12	CDK13
ATG7	6.71810935657258e-191	0.962433	0.34	0.103	1.55772801650848e-186	12	ATG7
TMEM168	7.67536929688724e-191	0.771758	0.268	0.067	1.77968787886924e-186	12	TMEM168
PAFAH1B1	8.63038370003422e-191	1.10208	0.685	0.41	2.00112706852694e-186	12	PAFAH1B1
SPATA5	4.34740676988646e-190	1.08328	0.343	0.106	1.00803320773357e-185	12	SPATA5
DAPP1	5.60227541618254e-190	0.74759	0.25	0.059	1.29899960075025e-185	12	DAPP1
SIAH1	8.4618406709342e-190	0.784498	0.34	0.101	1.96204699636951e-185	12	SIAH1
TMEM154	1.14688650426516e-189	0.87633	0.374	0.121	2.65928573743962e-185	12	TMEM154
TRAF5	1.73526420797327e-189	0.97271	0.428	0.154	4.02355711902762e-185	12	TRAF5
WDPCP	3.02289634124744e-189	1.1523	0.339	0.104	7.00918974645045e-185	12	WDPCP
LARP4B	4.74709669902949e-189	0.917319	0.437	0.161	1.10070931160397e-184	12	LARP4B
TTC17	7.44993070968471e-189	1.15748	0.638	0.353	1.72741543365459e-184	12	TTC17
SCFD2	2.27426481351297e-188	1.17172	0.389	0.134	5.27333782309251e-184	12	SCFD2
MTREX	6.58501793749859e-188	1.0283	0.498	0.207	1.5268681091678e-183	12	MTREX
UMAD1	7.55662638679068e-188	1.17083	0.482	0.201	1.75215496030516e-183	12	UMAD1
RAB8B	1.18223567758758e-187	1.2241	0.629	0.346	2.74124986562233e-183	12	RAB8B
FOXO1	1.9161725770897e-187	1.38216	0.597	0.318	4.44302935449789e-183	12	FOXO1
GBE1	1.14080697231071e-186	0.849672	0.253	0.061	2.64518912669685e-182	12	GBE1
CREBBP	1.82056458377062e-186	1.09508	0.545	0.251	4.22134310038895e-182	12	CREBBP
PUM1	8.28304708851128e-186	1.07016	0.587	0.297	1.92059012841311e-181	12	PUM1
PPP1R12A	8.88826272121571e-186	1.18741	0.704	0.448	2.06092147716829e-181	12	PPP1R12A
RB1	9.27756873611609e-186	1.28627	0.563	0.271	2.15118986284324e-181	12	RB1
EPC2	1.27607852000438e-185	1.14447	0.515	0.231	2.95884326433416e-181	12	EPC2
GOLGB1	1.6963869847953e-185	1.18481	0.614	0.326	3.93341250164487e-181	12	GOLGB1
GABPB1	7.89181631872946e-185	1.05154	0.347	0.11	1.8298754498238e-180	12	GABPB1
ARNT	1.84900114616531e-184	0.805104	0.314	0.09	4.28727895761351e-180	12	ARNT
SMG1	2.10339782103436e-184	1.0837	0.606	0.31	4.87714852763236e-180	12	SMG1
DLG1	4.20835088159483e-184	1.12927	0.491	0.21	9.75790318915393e-180	12	DLG1
ULK4	1.05455301161394e-183	1.05189	0.349	0.112	2.44519206802924e-179	12	ULK4
GABPB1-AS1	1.07999632298763e-183	1.03303	0.43	0.159	2.50418747411143e-179	12	GABPB1-AS1
RPS6KC1	1.43845934962748e-183	0.901649	0.292	0.081	3.33535569398124e-179	12	RPS6KC1
INVS	1.96923352632341e-183	1.1763	0.347	0.112	4.56606177748609e-179	12	INVS
BBS9	2.27697980993016e-183	1.11759	0.352	0.114	5.27963308528505e-179	12	BBS9
REL	3.2218403246428e-183	1.12634	0.724	0.459	7.47048116074926e-179	12	REL
MRTFB	4.76462085862715e-183	0.811717	0.27	0.069	1.10477263848988e-178	12	MRTFB
EFR3A	5.62188828647348e-183	1.13721	0.544	0.259	1.30354723698461e-178	12	EFR3A
FCRL31	1.34623659897313e-182	1.09723	0.284	0.077	3.121518802039e-178	12	FCRL3
SLC25A13	3.92601482803378e-182	0.789782	0.298	0.082	9.10325058176192e-178	12	SLC25A13
ATP11B	1.40382686864262e-181	1.10247	0.587	0.302	3.25505336032163e-177	12	ATP11B
TGFBR21	1.53805444746415e-181	1.25843	0.657	0.383	3.56628684733511e-177	12	TGFBR2
FAR1	2.21307229663345e-181	0.943615	0.383	0.132	5.13145073420398e-177	12	FAR1
KDM4B	2.42175649864207e-181	0.860283	0.357	0.115	5.61532679340136e-177	12	KDM4B
TBC1D23	5.25847983302685e-181	0.78417	0.355	0.113	1.21928371888394e-176	12	TBC1D23
IQCB1	7.0844918581003e-181	1.02972	0.456	0.18	1.64268112713772e-176	12	IQCB1
OGA	8.03727004658732e-181	1.12984	0.707	0.445	1.8636018057022e-176	12	OGA
KDM5A	9.50559326118274e-181	1.11767	0.609	0.328	2.20406190947044e-176	12	KDM5A
GALNT2	1.79102651979005e-180	0.752511	0.306	0.087	4.15285319143719e-176	12	GALNT2
SP4	2.16887383578588e-180	0.964483	0.406	0.147	5.02896776303673e-176	12	SP4
LCOR	6.78640776174045e-180	1.07087	0.501	0.219	1.57356436771476e-175	12	LCOR
ZNF10	1.18733344864382e-179	1.15318	0.38	0.132	2.75307006737042e-175	12	ZNF10
VWA8	4.84392596751928e-179	1.10475	0.404	0.149	1.12316111408869e-174	12	VWA8
GTF2E2	3.86781298527952e-178	0.963301	0.46	0.185	8.96829796896763e-174	12	GTF2E2
TLK2	4.44936147838578e-178	0.951692	0.442	0.171	1.03167344599331e-173	12	TLK2
TSPAN3	2.89552414688521e-177	0.663459	0.265	0.068	6.71385183938274e-173	12	TSPAN3
TOP1	2.02606275081895e-176	1.10398	0.581	0.294	4.6978317003239e-172	12	TOP1
CASK1	2.64274958454049e-176	1.2832	0.558	0.281	6.12774346167404e-172	12	CASK
KANSL1	3.63560029844447e-176	1.17536	0.625	0.345	8.42986641200318e-172	12	KANSL1
DCAF6	3.94549212558515e-176	0.896093	0.337	0.107	9.14841259159429e-172	12	DCAF6
PTEN	4.49011903318466e-176	1.10205	0.531	0.257	1.04112390022453e-171	12	PTEN
ZNF141	1.82812553622822e-175	0.882949	0.316	0.095	4.23887468085236e-171	12	ZNF141
VPS54	1.8330931740999e-175	0.78583	0.295	0.084	4.25039314278543e-171	12	VPS54
UPF2	4.6585969601637e-175	1.04392	0.534	0.251	1.08018887715316e-170	12	UPF2
PHF21A	5.49835184905094e-175	1.17098	0.457	0.19	1.27490284323944e-170	12	PHF21A
CHST11	1.40898903806203e-174	1.29978	0.589	0.315	3.26702288255442e-170	12	CHST11
KDM4C	1.78673614474615e-174	1.13566	0.612	0.335	4.14290509882289e-170	12	KDM4C
RSRC1	2.52956795726887e-174	1.21177	0.507	0.232	5.86530922251932e-170	12	RSRC1
EXOC6	6.31767152712836e-174	0.974312	0.377	0.131	1.46487849699525e-169	12	EXOC6
XPR1	9.76613046840261e-174	0.944323	0.37	0.128	2.26447267170851e-169	12	XPR1
TAF2	1.47299065664449e-173	0.794362	0.354	0.116	3.41542343556157e-169	12	TAF2
PDSS2	1.60182831510128e-173	0.980424	0.326	0.102	3.71415931422534e-169	12	PDSS2
ILRUN	2.47576707936165e-173	0.950849	0.412	0.156	5.74056112691586e-169	12	ILRUN
DTNB	1.03331895231477e-172	0.996646	0.362	0.125	2.39595665473227e-168	12	DTNB
ARHGEF7	1.5682188457708e-172	0.997592	0.417	0.158	3.63622903768875e-168	12	ARHGEF7
MFSD14C	2.64496861188798e-172	0.915934	0.385	0.136	6.13288872038466e-168	12	MFSD14C
ABCB7	2.86452081841218e-172	0.939426	0.388	0.138	6.64196442165232e-168	12	ABCB7
SPECC1L	2.98816022765206e-172	0.929527	0.364	0.125	6.92864711985682e-168	12	SPECC1L
APPL2	1.40638359110701e-171	0.864277	0.318	0.098	3.26098163269983e-167	12	APPL2
VPS13D	2.11402340339659e-171	0.962981	0.44	0.174	4.90178606545566e-167	12	VPS13D
ARHGAP5	2.96911098316239e-170	0.985079	0.375	0.133	6.88447763665864e-166	12	ARHGAP5
ATXN2	3.6725464832276e-170	0.79229	0.325	0.101	8.51553353065984e-166	12	ATXN2
MARCH7	1.49912322037363e-169	1.07697	0.599	0.323	3.47601701108034e-165	12	MARCH7
ZNF37A	2.43139459458301e-169	0.940977	0.324	0.103	5.63767464645962e-165	12	ZNF37A
GRB2	3.3804581475932e-169	1.10761	0.697	0.453	7.83826830682434e-165	12	GRB2
VPS8	3.96109853389846e-169	0.894311	0.349	0.117	9.18459917055036e-165	12	VPS8
NUMB	4.68097585472932e-169	0.831319	0.393	0.142	1.08537787143609e-164	12	NUMB
DHX9	5.19368954961647e-169	1.05496	0.583	0.306	1.20426079586957e-164	12	DHX9
ABCG1	1.04251274702708e-168	1.02675	0.356	0.121	2.41727430653169e-164	12	ABCG1
SCMH1	2.285979233157e-168	1.04944	0.336	0.11	5.30050004792113e-164	12	SCMH1
KPNA1	3.29410327361253e-168	0.899039	0.405	0.151	7.63803726052538e-164	12	KPNA1
GARS-DT	5.36909800112192e-168	0.749459	0.31	0.093	1.24493275352014e-163	12	GARS-DT
SENP5	6.98244056079958e-168	0.936892	0.442	0.177	1.6190184928326e-163	12	SENP5
RRP12	1.48630469290579e-167	0.855483	0.304	0.091	3.44629469144066e-163	12	RRP12
CCDC18-AS1	2.07109687631332e-167	1.10691	0.541	0.266	4.8022523271077e-163	12	CCDC18-AS1
LUC7L	2.42271200227384e-167	0.93181	0.462	0.191	5.61754231967236e-163	12	LUC7L
ARID4B	7.65087387915707e-167	0.996933	0.801	0.618	1.77400812636015e-162	12	ARID4B
AC016831.7	1.00371238787614e-166	0.733481	0.259	0.069	2.32730791376841e-162	12	AC016831.7
PTPN1	1.54165914032099e-166	1.10127	0.66	0.408	3.57464504866227e-162	12	PTPN1
NCF1	4.29998067194133e-166	0.851763	0.401	0.145	9.97036518403036e-162	12	NCF1
UBAC2	3.11136654197712e-165	1.12954	0.636	0.37	7.21432560088235e-161	12	UBAC2
NUP160	4.19456395126454e-165	0.891606	0.35	0.119	9.72593543379709e-161	12	NUP160
SOS1	5.31065342937169e-165	1.02996	0.436	0.178	1.23138121066841e-160	12	SOS1
SRSF11	1.09302715832663e-164	1.02244	0.761	0.566	2.53440207201197e-160	12	SRSF11
THADA	1.79437348654698e-164	1.02497	0.4	0.151	4.16061380325648e-160	12	THADA
MAML22	2.01152433310898e-164	1.47438	0.629	0.38	4.6641214711798e-160	12	MAML2
MED23	2.54995226038678e-164	0.877206	0.391	0.145	5.91257430615884e-160	12	MED23
ARFGEF1	5.05830293618036e-164	1.0651	0.551	0.276	1.17286870181214e-159	12	ARFGEF1
EPB41	6.15724499615733e-164	1.18458	0.743	0.534	1.427680397259e-159	12	EPB41
MTMR3	1.27686050584575e-163	0.772796	0.326	0.104	2.96065645490455e-159	12	MTMR3
GATAD2B	1.88563947075267e-162	1.02627	0.468	0.203	4.37223224083421e-158	12	GATAD2B
MIS18BP1	3.5944630872569e-162	1.03805	0.496	0.225	8.33448156042258e-158	12	MIS18BP1
BTRC	6.08188057086621e-162	0.83072	0.289	0.086	1.41020564796675e-157	12	BTRC
DOP1A	2.00111609824854e-161	0.81681	0.291	0.087	4.63998789700888e-157	12	DOP1A
IP6K1	7.02507704863996e-161	0.835345	0.363	0.126	1.62890461526815e-156	12	IP6K1
NCOA1	1.29839551356152e-160	1.08359	0.468	0.206	3.0105896772951e-156	12	NCOA1
DERA	3.0415874714278e-160	0.731083	0.25	0.066	7.05252886999965e-156	12	DERA
AC105052.4	3.59318043519513e-160	0.78357	0.349	0.12	8.33150747508695e-156	12	AC105052.4
RYK	3.83631023474065e-160	0.869424	0.357	0.125	8.89525254129315e-156	12	RYK
UBE2H	3.86294370460064e-160	1.04305	0.508	0.244	8.95700756785751e-156	12	UBE2H
SPAG9	8.40878949061781e-160	0.934542	0.448	0.186	1.94974601918955e-155	12	SPAG9
WRN	3.62626542668629e-159	0.745353	0.273	0.078	8.4082216448575e-155	12	WRN
SETD2	4.32492752334408e-159	1.1781	0.631	0.38	1.00282094483779e-154	12	SETD2
PSPC1	2.72912651363538e-158	0.973602	0.499	0.231	6.32802564716636e-154	12	PSPC1
OGT	3.29641090800129e-158	1.0204	0.644	0.387	7.64338797238259e-154	12	OGT
AGFG1	6.63986433942325e-158	0.854046	0.366	0.133	1.53958534438207e-153	12	AGFG1
SKAP1	8.27049545791255e-158	1.40397	0.795	0.707	1.91767978182618e-153	12	SKAP1
ZNF506	1.28275133191624e-157	0.864678	0.42	0.168	2.9743155133142e-153	12	ZNF506
PXK	2.13620592410886e-157	0.756381	0.267	0.076	4.95322067623121e-153	12	PXK
SEPTIN7	6.74230326881103e-157	0.914687	0.849	0.754	1.56333785893921e-152	12	SEPTIN7
TESC	9.39246196921634e-156	1.0694	0.286	0.087	2.17783015680219e-151	12	TESC
SINHCAF	1.85030702180519e-155	1.12559	0.476	0.215	4.29030689145969e-151	12	SINHCAF
SMIM14	1.86851342099953e-155	0.764793	0.275	0.08	4.3325220692716e-151	12	SMIM14
ZNF148	2.87688194256769e-155	1.10733	0.552	0.294	6.67062616023171e-151	12	ZNF148
PPTC7	3.89749036819057e-155	0.788865	0.318	0.103	9.03711091672349e-151	12	PPTC7
SOS2	4.52905073410871e-155	0.929448	0.395	0.154	1.05015099371779e-150	12	SOS2
GPATCH8	4.94750140928606e-155	1.06903	0.614	0.357	1.14717715177116e-150	12	GPATCH8
PSEN1	6.75566272371285e-155	0.774687	0.323	0.106	1.5664355157473e-150	12	PSEN1
SMAD4	8.38355205143341e-155	1.064	0.471	0.213	1.94389421416586e-150	12	SMAD4
UBA6	3.64856457849458e-154	0.881642	0.429	0.176	8.45992668815538e-150	12	UBA6
NEAT1	6.65677305077463e-154	1.33889	0.668	0.43	1.54350596728311e-149	12	NEAT1
BAZ2B	1.19130907113088e-153	0.946813	0.367	0.136	2.76228834323118e-149	12	BAZ2B
MTMR6	1.66325211054767e-153	0.930091	0.386	0.148	3.85658266872687e-149	12	MTMR6
PDE8A	3.66357118908957e-153	0.872801	0.321	0.106	8.49472251614199e-149	12	PDE8A
CMSS1	1.69134243107022e-152	1.09029	0.338	0.118	3.92171569492251e-148	12	CMSS1
PRH1	2.48754162743176e-152	0.879505	0.336	0.115	5.76786277152603e-148	12	PRH1
CYB561A3	7.92299107024086e-152	0.836106	0.352	0.124	1.83710393945675e-147	12	CYB561A3
MBNL2	3.42140918523034e-151	0.979524	0.448	0.195	7.93322147779359e-147	12	MBNL2
ZNF266	3.85397585341782e-151	0.736603	0.301	0.094	8.9362138113199e-147	12	ZNF266
NRF1	5.94404563484876e-151	0.84506	0.382	0.145	1.37824586135238e-146	12	NRF1
ZFC3H1	7.18729025932234e-151	1.04748	0.59	0.336	1.66651699242907e-146	12	ZFC3H1
TUT7	2.03872502205341e-150	0.992216	0.493	0.231	4.72719170863524e-146	12	TUT7
TMEM156	3.00963457662324e-150	0.923927	0.317	0.105	6.97843969281631e-146	12	TMEM156
LRRC37A3	3.51356596788644e-150	0.624738	0.255	0.071	8.14690540973829e-146	12	LRRC37A3
ELF2	1.13348124586199e-149	1.16855	0.593	0.342	2.62820296478019e-145	12	ELF2
FUT8	1.19761158852817e-149	1.09333	0.374	0.145	2.77690199032026e-145	12	FUT8
TMEM39A	2.07766051104282e-149	0.701769	0.306	0.099	4.81747142695498e-145	12	TMEM39A
IGKV3-15	3.06441600911598e-149	2.48609	0.298	0.103	7.10546140033722e-145	12	IGKV3-15
PHC3	1.08399387326569e-148	1.05456	0.62	0.369	2.51345659394114e-144	12	PHC3
GNB5	1.5628900373209e-148	0.847539	0.343	0.122	3.62387312953597e-144	12	GNB5
CYB5R4	4.43520133406423e-148	0.843919	0.377	0.143	1.02839013332947e-143	12	CYB5R4
ZKSCAN8	4.50800800677753e-148	0.687373	0.26	0.075	1.04527181653151e-143	12	ZKSCAN8
METTL15	1.54043620817829e-147	0.946048	0.318	0.108	3.57180943590299e-143	12	METTL15
LINC01619	1.659724811063e-147	1.35646	0.547	0.293	3.84840391941178e-143	12	LINC01619
CAPZA1	2.17506437672956e-147	0.960283	0.663	0.414	5.04332177032284e-143	12	CAPZA1
CLINT1	3.13816554081246e-147	1.00519	0.549	0.29	7.27646443948184e-143	12	CLINT1
TRIM33	5.10438041974062e-147	0.905991	0.445	0.195	1.18355268792526e-142	12	TRIM33
SHOC2	6.74334023241994e-147	0.997086	0.535	0.276	1.56357829969121e-142	12	SHOC2
YAF2	9.91854060576901e-147	0.910211	0.405	0.164	2.29981201025966e-142	12	YAF2
ABCA5	3.5368484732999e-146	0.699859	0.257	0.074	8.20089055504047e-142	12	ABCA5
USPL1	5.65298201802404e-146	0.852876	0.389	0.154	1.31075694051923e-141	12	USPL1
ZNF451	7.33084869440792e-146	0.930317	0.474	0.218	1.69980388677236e-141	12	ZNF451
PELI2	3.81217898335747e-145	0.991456	0.272	0.084	8.83929940871097e-141	12	PELI2
MIOS	1.76215356443587e-144	0.741776	0.308	0.102	4.08590546985745e-140	12	MIOS
SRSF4	3.49901701752829e-144	1.004	0.64	0.394	8.11317075854285e-140	12	SRSF4
EXOC6B	5.19325827915618e-144	1.14216	0.346	0.129	1.20416079718794e-139	12	EXOC6B
EP300	6.28798656455521e-144	0.89043	0.45	0.198	1.45799544472342e-139	12	EP300
NOP58	1.1943390618793e-143	1.12678	0.678	0.462	2.76931398277954e-139	12	NOP58
PRIM2	2.08295346583438e-143	0.889599	0.298	0.098	4.82974420123018e-139	12	PRIM2
USP12	7.3110325332919e-143	0.871945	0.397	0.16	1.69520911349439e-138	12	USP12
NEMF	1.45190510809932e-142	0.901236	0.571	0.309	3.3665323741499e-138	12	NEMF
AMFR	1.50680872556182e-142	0.813086	0.382	0.15	3.4938373919602e-138	12	AMFR
PATJ	6.46338680254356e-142	0.928857	0.377	0.149	1.49866549790578e-137	12	PATJ
AKT3	1.28998900638028e-141	1.36814	0.535	0.306	2.99109750909396e-137	12	AKT3
SPEN	2.47063040151779e-141	0.996374	0.49	0.237	5.7286507119993e-137	12	SPEN
SLMAP	7.53715675332679e-141	0.935541	0.394	0.16	1.74764053639388e-136	12	SLMAP
MCM9	1.35674894527666e-140	0.988601	0.399	0.165	3.14589377941299e-136	12	MCM9
SPG11	1.54055098174564e-140	0.805346	0.388	0.153	3.57207556137362e-136	12	SPG11
PPP4R3B	2.06493199794022e-140	0.980435	0.574	0.323	4.787957823624e-136	12	PPP4R3B
NEK7	2.32339951084682e-140	1.11157	0.484	0.239	5.38726644580053e-136	12	NEK7
ANKAR	2.4123219632122e-140	0.782059	0.275	0.086	5.59345093610014e-136	12	ANKAR
VPS50	2.95743075861328e-140	0.779813	0.301	0.1	6.85739469999661e-136	12	VPS50
ACAP2	3.96475295185826e-140	1.02127	0.658	0.423	9.19307266947374e-136	12	ACAP2
RALGAPA1	7.13090374760721e-140	1.0676	0.538	0.289	1.65344265195768e-135	12	RALGAPA1
ANKHD1	9.20441426998759e-140	1.03867	0.635	0.401	2.13422753678202e-135	12	ANKHD1
SNX4	1.23153959333162e-139	0.78291	0.318	0.11	2.85557085505802e-135	12	SNX4
USP48	1.43249261599399e-139	0.862656	0.448	0.199	3.32152062870526e-135	12	USP48
XPO7	1.87410560857887e-139	0.715222	0.287	0.092	4.34548867461182e-135	12	XPO7
ZMYM6	2.0814745837577e-139	0.749299	0.298	0.098	4.82631511735897e-135	12	ZMYM6
SNX14	2.22050500639855e-139	0.786071	0.354	0.132	5.14868495833632e-135	12	SNX14
HECTD1	4.74446235584335e-139	0.903578	0.54	0.281	1.1000984864494e-134	12	HECTD1
CLEC2D	5.11249359773379e-139	1.09272	0.742	0.584	1.18543389050653e-134	12	CLEC2D
ATP13A3	1.42629116238239e-138	0.774715	0.308	0.105	3.30714131821604e-134	12	ATP13A3
RBM5	2.88751237350475e-138	0.833276	0.453	0.205	6.69527494044547e-134	12	RBM5
INO80	3.09103995537718e-138	0.806459	0.396	0.161	7.16719434453308e-134	12	INO80
TBK1	6.45414100619326e-138	0.785557	0.326	0.115	1.49652167510603e-133	12	TBK1
RAB1A	7.90447870058696e-138	0.858016	0.516	0.259	1.8328114763051e-133	12	RAB1A
HEATR5B	9.2071039125229e-138	0.836786	0.332	0.121	2.13485118419668e-133	12	HEATR5B
AGO3	1.72278304999159e-137	0.851172	0.407	0.171	3.99461705801549e-133	12	AGO3
TRAPPC10	4.32189430421081e-137	1.00016	0.586	0.335	1.00211763231736e-132	12	TRAPPC10
DNAJC10	7.25147706336837e-137	0.732536	0.325	0.115	1.68139998668322e-132	12	DNAJC10
XRN1	8.05939298859687e-137	1.02773	0.671	0.464	1.86873145226596e-132	12	XRN1
AQR	1.62449665381376e-136	0.852049	0.377	0.15	3.76672039119796e-132	12	AQR
PI4K2B	1.87190237362193e-136	0.650707	0.253	0.075	4.34038003371716e-132	12	PI4K2B
YTHDF3	1.91913678376599e-136	0.852413	0.389	0.159	4.44990246051821e-132	12	YTHDF3
GOLGA4	3.54970939746973e-136	0.999725	0.644	0.41	8.23071117991307e-132	12	GOLGA4
SNHG14	1.25898191095199e-135	0.833896	0.338	0.124	2.91920135692438e-131	12	SNHG14
ZFR	1.30540031255726e-135	0.951513	0.587	0.34	3.02683170472652e-131	12	ZFR
RALGAPA2	1.39800753886364e-135	0.895293	0.365	0.144	3.24156008036313e-131	12	RALGAPA2
ZMYND8	2.82405625377168e-135	0.740666	0.353	0.133	6.54813923562039e-131	12	ZMYND8
SECISBP2	8.61238391715001e-135	0.895053	0.545	0.286	1.99695345886957e-130	12	SECISBP2
HMBOX1	1.79648195151164e-134	0.784437	0.316	0.112	4.16550270097005e-130	12	HMBOX1
RASSF3	4.20520040550045e-134	0.941317	0.438	0.201	9.75059818023389e-130	12	RASSF3
GTF2I	5.77619032214687e-134	0.842021	0.451	0.208	1.33932524999619e-129	12	GTF2I
CAMKMT	7.4498456766659e-134	1.22776	0.365	0.148	1.72739571704852e-129	12	CAMKMT
ADPGK	9.56053240565739e-134	0.823679	0.39	0.161	2.21680064889978e-129	12	ADPGK
HDAC8	3.34599110662256e-132	0.897378	0.276	0.09	7.75834957892573e-128	12	HDAC8
AC092821.3	5.07509914598942e-132	1.04131	0.585	0.348	1.17676323898057e-127	12	AC092821.3
SH3BP5	5.46205287879656e-132	0.965531	0.532	0.283	1.26648620100656e-127	12	SH3BP5
DPH6	7.1452045598835e-132	0.9991	0.263	0.083	1.65675858130019e-127	12	DPH6
CCNC	8.01331901401973e-132	0.874008	0.447	0.207	1.85804827978075e-127	12	CCNC
G2E3	5.19647291587069e-131	0.82215	0.397	0.168	1.20490617500294e-126	12	G2E3
MT-CO1	8.26514592774946e-131	0.604022	0.979	0.999	1.91643938626727e-126	12	MT-CO1
KDM3B	2.37794883927554e-130	0.828659	0.387	0.162	5.5137499736282e-126	12	KDM3B
SFSWAP	3.22838363121049e-130	0.891629	0.499	0.251	7.48565312568777e-126	12	SFSWAP
STIM1	3.23565665341933e-130	0.962089	0.453	0.218	7.5025170822834e-126	12	STIM1
SETX	5.87119504963727e-130	0.921293	0.546	0.3	1.36135399615939e-125	12	SETX
SRPK2	6.38231893191604e-130	1.06159	0.625	0.406	1.47986829074337e-125	12	SRPK2
MAP2K5	6.99469538070931e-130	0.896802	0.344	0.133	1.62186001792507e-125	12	MAP2K5
DHRSX	1.67153926993597e-129	0.719276	0.288	0.096	3.87579810520052e-125	12	DHRSX
PAFAH1B2	3.01309736681204e-129	0.637592	0.267	0.084	6.98646886442707e-125	12	PAFAH1B2
UBE2K	3.21142155550588e-129	0.914635	0.489	0.247	7.44632316075148e-125	12	UBE2K
UBR3	4.12435909535228e-129	0.908657	0.381	0.158	9.56315143439333e-125	12	UBR3
ZNF326	4.5073328250437e-129	0.905002	0.431	0.196	1.04511526214288e-124	12	ZNF326
CUL5	7.06637729024677e-129	0.976086	0.462	0.226	1.63848090228952e-124	12	CUL5
HOOK3	1.07336545511839e-128	0.949398	0.465	0.228	2.48881248078301e-124	12	HOOK3
PSME4	1.83235374633205e-128	0.907781	0.419	0.188	4.24867863162013e-124	12	PSME4
PPP2R2A	1.93805589455506e-127	0.885924	0.445	0.209	4.49377020270481e-123	12	PPP2R2A
ATM	5.80055762370623e-127	1.02709	0.691	0.498	1.34497529620876e-122	12	ATM
RAP1GDS1	7.42804935703554e-127	0.982621	0.49	0.252	1.72234180441583e-122	12	RAP1GDS1
HSH2D	7.89490892488847e-127	0.690228	0.332	0.123	1.83059253241389e-122	12	HSH2D
SP3	8.22731066666192e-127	0.941587	0.568	0.326	1.9076665242789e-122	12	SP3
TMEM87A	8.79373802159964e-127	0.926342	0.507	0.266	2.03900403506831e-122	12	TMEM87A
SETD5	1.24211199391624e-126	0.87992	0.451	0.213	2.88008508029359e-122	12	SETD5
RNF13	4.56447832396799e-126	0.947814	0.432	0.199	1.05836558897846e-121	12	RNF13
PPP4R1	1.76254108021136e-125	0.649666	0.257	0.081	4.08680400268609e-121	12	PPP4R1
SUN1	2.00414220570348e-125	0.692149	0.29	0.1	4.64700453236465e-121	12	SUN1
NUP153	2.3174476108881e-124	0.777222	0.374	0.155	5.37346577536625e-120	12	NUP153
HNRNPA2B1	2.45551845543347e-124	0.635328	0.936	0.923	5.69361064261358e-120	12	HNRNPA2B1
EHBP1	3.2216404342155e-124	0.865025	0.301	0.109	7.47001767481548e-120	12	EHBP1
ELP4	3.75854324171672e-124	1.05954	0.342	0.138	8.71493421456855e-120	12	ELP4
ZMYM4	2.20915600576611e-123	0.727019	0.309	0.112	5.12237003056989e-119	12	ZMYM4
KAT6B	4.10987575292854e-123	0.989236	0.539	0.303	9.52956890831541e-119	12	KAT6B
MAP4K5	4.86187989922889e-123	0.972875	0.468	0.231	1.1273240922342e-118	12	MAP4K5
DICER1	6.33233857337593e-123	0.815428	0.37	0.153	1.46827934500868e-118	12	DICER1
PDS5A	8.2397439105991e-123	0.930901	0.575	0.345	1.91054942055061e-118	12	PDS5A
ZNF708	8.62136153648037e-123	0.787973	0.386	0.164	1.9990350994637e-118	12	ZNF708
PDS5B	6.62495772494686e-122	0.88638	0.376	0.16	1.53612894768343e-117	12	PDS5B
CPSF6	1.12750182620527e-121	0.899754	0.569	0.335	2.61433848442217e-117	12	CPSF6
RAP1A	1.56839746596801e-121	0.969149	0.723	0.564	3.63664320434002e-117	12	RAP1A
TBL1X	2.72338652082793e-121	0.917474	0.345	0.139	6.31471632584372e-117	12	TBL1X
MAPK1	4.2330196590248e-121	0.905643	0.515	0.275	9.81510268338081e-117	12	MAPK1
USP11	4.23603172286884e-121	0.876293	0.435	0.203	9.82208675581598e-117	12	USP11
YPEL2	8.78127182215054e-121	0.704465	0.298	0.106	2.03611349740205e-116	12	YPEL2
RRBP1	3.15211133127128e-120	0.717512	0.284	0.099	7.30880054381873e-116	12	RRBP1
NUP54	4.00671651271127e-120	0.860942	0.401	0.179	9.29037357802363e-116	12	NUP54
MSH3	4.72837538329905e-120	0.762284	0.32	0.121	1.09636840012555e-115	12	MSH3
RALGAPB	1.15477796995166e-119	0.729201	0.333	0.129	2.67758367892691e-115	12	RALGAPB
NT5DC1	1.17216440914606e-119	0.961378	0.408	0.188	2.71789761548696e-115	12	NT5DC1
NUP98	1.84603229077732e-119	0.862966	0.53	0.292	4.28039507262537e-115	12	NUP98
INO80D	2.68696746220974e-119	0.831948	0.409	0.185	6.23027145462573e-115	12	INO80D
SMURF2	4.32496131320697e-119	0.762966	0.33	0.128	1.0028287796933e-114	12	SMURF2
CDC16	7.28278338115363e-119	0.635142	0.295	0.105	1.68865898258809e-114	12	CDC16
PIP5K1A	8.76789053408982e-119	0.629127	0.256	0.084	2.03301077813941e-114	12	PIP5K1A
B4GALT1	1.10592266944447e-118	1.00183	0.494	0.264	2.56430289364089e-114	12	B4GALT1
TSC22D2	5.77525581736137e-118	0.831379	0.343	0.137	1.33910856637158e-113	12	TSC22D2
AGTPBP1	3.73683965312033e-117	1.11882	0.507	0.289	8.6646101036901e-113	12	AGTPBP1
INTS4	1.26131769073298e-116	0.672258	0.275	0.095	2.92461732950255e-112	12	INTS4
GPBP1	1.30375783571716e-116	0.846939	0.656	0.447	3.02302329367737e-112	12	GPBP1
ZNF92	1.75107018822823e-116	0.776852	0.359	0.148	4.06020644544481e-112	12	ZNF92
RAB28	1.8748269768849e-116	0.754567	0.317	0.121	4.34716131130301e-112	12	RAB28
STXBP5	1.89776009058544e-116	0.83274	0.278	0.098	4.40033632204045e-112	12	STXBP5
THUMPD2	2.88960202366284e-116	0.762877	0.285	0.102	6.70012021226704e-112	12	THUMPD2
C2CD5	5.24082779810202e-116	0.724605	0.281	0.1	1.21519074154592e-111	12	C2CD5
SESN33	5.83877448596413e-116	1.01246	0.434	0.206	1.3538366400605e-111	12	SESN3
THOC2	1.131866133501e-115	0.838639	0.522	0.284	2.62445800374878e-111	12	THOC2
TMEM161B	1.24387263421401e-115	0.645969	0.277	0.097	2.88416747695203e-111	12	TMEM161B
NCKAP1L	1.6517381651471e-115	0.875156	0.497	0.266	3.82988528352658e-111	12	NCKAP1L
AHCTF1	2.42309663598028e-115	0.704482	0.35	0.143	5.61843416984747e-111	12	AHCTF1
SEC14L1	2.54345624998111e-115	0.711573	0.327	0.127	5.89751200683119e-111	12	SEC14L1
XPO4	6.66992564305996e-114	0.755701	0.426	0.2	1.54655565885631e-109	12	XPO4
TNPO3	2.05834603230549e-113	0.732207	0.351	0.146	4.77268694510674e-109	12	TNPO3
ARPP19	3.42194010667572e-113	0.813462	0.454	0.226	7.934452525349e-109	12	ARPP19
NKTR	4.28170556641231e-113	0.896074	0.603	0.39	9.92799069684022e-109	12	NKTR
FAM13B	5.73625172703233e-113	0.817284	0.483	0.255	1.33006468794699e-108	12	FAM13B
ATF2	8.10139107894529e-113	0.797118	0.386	0.174	1.87846954947504e-108	12	ATF2
HLA-DPA12	3.56693092784541e-112	1.45114	0.681	0.471	8.27064274239515e-108	12	HLA-DPA1
FBXW4	4.46930048576056e-112	0.708192	0.323	0.128	1.0362967036333e-107	12	FBXW4
WDR48	7.10955669798634e-112	0.780874	0.38	0.169	1.64849291156209e-107	12	WDR48
UBE3A	8.00512735494174e-112	0.907768	0.597	0.372	1.85614887979034e-107	12	UBE3A
CBLB1	9.64657721490833e-112	1.13367	0.694	0.515	2.23675185882079e-107	12	CBLB
UIMC1	1.30313856623287e-111	0.874562	0.43	0.209	3.02158739352416e-107	12	UIMC1
RPS6KA3	1.58380258386419e-111	0.991995	0.54	0.328	3.67236305120589e-107	12	RPS6KA3
BCAS4	1.60757389751978e-111	0.687182	0.309	0.116	3.7274815961791e-107	12	BCAS4
KAT6A	2.15637525866253e-111	0.991216	0.566	0.358	4.99998731226081e-107	12	KAT6A
UBR4	3.52666236438341e-111	0.808107	0.421	0.203	8.17727202429581e-107	12	UBR4
PPP3R1	6.44266497369339e-111	1.03654	0.485	0.27	1.49386072745029e-106	12	PPP3R1
ATG10	9.65904285812827e-111	0.810138	0.253	0.087	2.2396422675142e-106	12	ATG10
AUH	1.64121655173973e-110	0.762353	0.275	0.099	3.80548881851891e-106	12	AUH
SMYD3	2.05309297722092e-110	1.34411	0.478	0.275	4.76050668628214e-106	12	SMYD3
SHLD2	3.5777161206476e-110	0.809526	0.336	0.138	8.29565036894558e-106	12	SHLD2
YTHDC1	4.01744243304482e-110	0.897965	0.641	0.433	9.31524376950103e-106	12	YTHDC1
TPD52	5.13081505312871e-110	0.855876	0.374	0.167	1.18968208636895e-105	12	TPD52
ZNF274	2.45334481454223e-109	0.640262	0.268	0.094	5.68857062147907e-105	12	ZNF274
RARS2	1.81456478583352e-108	0.755833	0.369	0.162	4.20743136891219e-104	12	RARS2
APLP2	3.70239346830711e-108	0.800893	0.35	0.149	8.58473973496369e-104	12	APLP2
CACUL1	5.78027415706525e-108	0.720282	0.346	0.146	1.34027216879872e-103	12	CACUL1
TRIM38	7.47724121478446e-108	0.794997	0.41	0.196	1.73374792047207e-103	12	TRIM38
PPP1R10	1.04180396654442e-107	0.805059	0.467	0.239	2.41563085722654e-103	12	PPP1R10
TRIM44	1.71824460035797e-107	0.871587	0.454	0.231	3.98409375485002e-103	12	TRIM44
MAN1A2	3.32291830648479e-107	0.956538	0.487	0.272	7.70485067724628e-103	12	MAN1A2
FARS2	3.51380328882508e-107	0.797516	0.345	0.147	8.14745568579871e-103	12	FARS2
PNN	3.83626120944391e-107	0.799028	0.699	0.505	8.89513886633759e-103	12	PNN
FMR1	4.21903042377921e-107	0.697548	0.346	0.145	9.78266584361684e-103	12	FMR1
SLC39A10	8.161608825902e-107	0.8644	0.415	0.201	1.8924322384619e-102	12	SLC39A10
BAZ2A	9.91590820528939e-107	0.876534	0.538	0.32	2.29920163556045e-102	12	BAZ2A
BPTF	1.02893674289563e-106	0.938609	0.632	0.432	2.38579562575209e-102	12	BPTF
SUCO	1.1919837047817e-106	0.808023	0.415	0.201	2.76385261627733e-102	12	SUCO
GIGYF2	3.9509001807936e-106	0.749496	0.346	0.147	9.16095224920613e-102	12	GIGYF2
ANKRD10	6.12395680421619e-106	0.789532	0.418	0.198	1.41996186419361e-101	12	ANKRD10
COPA	7.72887398099694e-106	0.879851	0.552	0.331	1.79209400997376e-101	12	COPA
SPPL2A	8.38856376503528e-106	0.803781	0.389	0.181	1.94505628019873e-101	12	SPPL2A
SLC25A26	1.06348641990294e-105	0.819439	0.415	0.202	2.46590596182894e-101	12	SLC25A26
SYMPK	1.16569271716665e-105	0.575827	0.29	0.108	2.70289170329432e-101	12	SYMPK
APPL1	1.20959168113917e-105	0.797287	0.448	0.224	2.8046802310574e-101	12	APPL1
CUX1	2.70230439962374e-105	0.71781	0.348	0.149	6.26583321140757e-101	12	CUX1
SCLT1	7.81949190282871e-105	1.01191	0.396	0.191	1.81310558750889e-100	12	SCLT1
TSG101	2.29728229810556e-104	0.710802	0.349	0.148	5.32670846461737e-100	12	TSG101
ARGLU1	6.32788999575669e-104	0.753619	0.797	0.694	1.4672478533161e-99	12	ARGLU1
CYFIP2	7.49047640631563e-104	0.990422	0.685	0.542	1.7368167643324e-99	12	CYFIP2
LARP4	9.19220459219567e-104	0.646114	0.273	0.101	2.13139647879241e-99	12	LARP4
SUMF1	1.96155184122e-103	1.04518	0.35	0.155	4.54825025423682e-99	12	SUMF1
GSK3B	2.09812872690387e-103	0.906632	0.464	0.252	4.864931079072e-99	12	GSK3B
SMC6	2.21835416676526e-103	0.671239	0.282	0.105	5.14369780647862e-99	12	SMC6
AC092683.1	2.76109245964224e-103	0.682691	0.304	0.12	6.40214508617247e-99	12	AC092683.1
LYST2	5.14762594898612e-103	0.997813	0.532	0.315	1.19358002879141e-98	12	LYST
SIRT1	5.76601282641776e-103	0.615022	0.27	0.098	1.33696539406149e-98	12	SIRT1
ECD	6.24885034971464e-103	0.762486	0.483	0.26	1.44892093058833e-98	12	ECD
OSBPL9	1.60316976223805e-102	0.827373	0.442	0.227	3.71726972770137e-98	12	OSBPL9
STK4	3.8961232465756e-102	0.785745	0.815	0.738	9.03394097183486e-98	12	STK4
NR3C11	5.8042386208847e-102	0.959242	0.665	0.486	1.34582880902453e-97	12	NR3C1
CHD6	9.21446944066318e-102	0.849879	0.436	0.221	2.13655902920657e-97	12	CHD6
PTPRC	9.98808318370235e-102	0.600915	0.949	0.974	2.31593684780506e-97	12	PTPRC
TM9SF3	1.46949710172463e-101	0.84236	0.484	0.271	3.40732292976891e-97	12	TM9SF3
MICU1	1.49520581791184e-101	0.740103	0.284	0.109	3.46693372999218e-97	12	MICU1
CHD1	2.49093485156903e-101	0.943431	0.663	0.495	5.77573064033312e-97	12	CHD1
SAFB	3.91121858725123e-101	0.770976	0.485	0.262	9.06894253825942e-97	12	SAFB
RIC3	5.04570005426034e-101	0.550904	0.273	0.099	1.16994647158134e-96	12	RIC3
GNA13	5.59324117016428e-101	0.937049	0.482	0.276	1.29690483012599e-96	12	GNA13
ETNK1	8.58402060112923e-101	0.834006	0.445	0.233	1.99037685678384e-96	12	ETNK1
PISD	1.1864195343968e-100	0.585259	0.255	0.091	2.75095097440586e-96	12	PISD
RUNX1	2.01803991940029e-100	1.02869	0.507	0.3	4.67922916111345e-96	12	RUNX1
LY9	2.34611730060661e-100	1.43191	0.545	0.353	5.43994218491655e-96	12	LY9
BRWD1	2.38702566092058e-100	0.901995	0.549	0.346	5.53479639997655e-96	12	BRWD1
SLC38A2	7.24544950222356e-100	0.920141	0.508	0.298	1.68000237608058e-95	12	SLC38A2
CELF1	8.1303362747983e-100	0.760352	0.419	0.208	1.88518107203748e-95	12	CELF1
THOC1	8.59815769877523e-100	0.791939	0.365	0.167	1.99365482561501e-95	12	THOC1
HLA-DPB13	8.83026341936329e-100	1.06952	0.662	0.46	2.04747317904777e-95	12	HLA-DPB1
R3HCC1L	1.05827859807082e-99	0.756803	0.353	0.156	2.45383058534682e-95	12	R3HCC1L
TLE4	1.61614291654223e-99	1.14429	0.471	0.268	3.74735058058648e-95	12	TLE4
ZNF33A	3.40346689952546e-99	0.750855	0.355	0.16	7.89161869992968e-95	12	ZNF33A
TCERG1	1.31707873942561e-98	0.799194	0.487	0.272	3.05391047310615e-94	12	TCERG1
EPSTI1	1.44443887966847e-98	0.695268	0.27	0.102	3.34922043028728e-94	12	EPSTI1
JARID2	1.71966762577457e-98	0.793618	0.382	0.177	3.9873933238835e-94	12	JARID2
MAPKAP1	2.28504921540897e-98	0.809094	0.386	0.187	5.29834361576879e-94	12	MAPKAP1
NUP214	2.9988981326036e-98	0.769527	0.391	0.19	6.95354510006796e-94	12	NUP214
DCP1A	3.44308372297024e-98	0.741072	0.422	0.211	7.98347822845109e-94	12	DCP1A
QKI	1.0088041670727e-97	0.902075	0.452	0.247	2.33911422219148e-93	12	QKI
FTO	1.29714737125946e-97	0.81753	0.348	0.155	3.00769560973931e-93	12	FTO
HUWE1	1.34794138995983e-97	0.799858	0.47	0.255	3.12547170089985e-93	12	HUWE1
BCLAF1	3.53491943395007e-97	0.798361	0.794	0.688	8.19641769150002e-93	12	BCLAF1
SNX10	3.54951407054681e-97	0.639804	0.267	0.099	8.23025827537688e-93	12	SNX10
HELZ	4.1379956381233e-97	0.826032	0.496	0.284	9.59477048611651e-93	12	HELZ
PARP14	4.61552266530041e-97	0.774924	0.362	0.166	1.07020124040321e-92	12	PARP14
SENP2	4.84042221076393e-97	0.564977	0.25	0.088	1.12234869800983e-92	12	SENP2
TASP1	1.296706864061e-96	0.717211	0.323	0.138	3.00667420569824e-92	12	TASP1
RANBP9	1.41759963125389e-96	0.763706	0.388	0.187	3.2869882649884e-92	12	RANBP9
LEMD3	1.7815305443724e-96	0.767584	0.394	0.193	4.13083487323629e-92	12	LEMD3
ZRANB2	2.9639294634375e-96	0.816915	0.62	0.432	6.87246324687253e-92	12	ZRANB2
KRIT1	3.78520445327265e-96	0.699482	0.317	0.132	8.7767535658033e-92	12	KRIT1
ACSL3	3.16616325286354e-95	0.681096	0.309	0.129	7.34138273441468e-91	12	ACSL3
PARP4	6.85166369775508e-95	0.806696	0.417	0.213	1.58869526159847e-90	12	PARP4
EPC1	7.18154893116891e-95	0.785302	0.758	0.641	1.66518575067013e-90	12	EPC1
APP	9.77259718415207e-95	0.724611	0.317	0.134	2.26597210908934e-90	12	APP
RSF1	1.0927052672246e-94	0.934309	0.629	0.443	2.53365570311368e-90	12	RSF1
MTM1	1.9294723598994e-94	0.660716	0.25	0.092	4.47386756089874e-90	12	MTM1
MDM2	1.9927950612131e-94	0.70786	0.324	0.14	4.62069390843481e-90	12	MDM2
WWOX	2.38005305526895e-94	1.35086	0.363	0.179	5.51862901925212e-90	12	WWOX
FUBP1	2.4050717555717e-94	0.827873	0.592	0.391	5.57663987964409e-90	12	FUBP1
FBXO33	2.46014105432824e-94	0.840539	0.412	0.213	5.70432906267088e-90	12	FBXO33
FGR2	5.63474900663172e-94	0.60258	0.294	0.115	1.3065292521677e-89	12	FGR
SENP7	8.02804760774314e-94	0.83375	0.426	0.224	1.8614633988074e-89	12	SENP7
TTC21B	9.8483961859891e-94	0.613208	0.264	0.101	2.28354762364529e-89	12	TTC21B
SFPQ	1.46121172566462e-93	0.706352	0.798	0.705	3.38811162829855e-89	12	SFPQ
TNFRSF10A	1.82165644705657e-93	0.650942	0.272	0.105	4.22387480379008e-89	12	TNFRSF10A
LINC01278	7.2425511919566e-93	0.751506	0.306	0.13	1.67933034487898e-88	12	LINC01278
ORC2	1.48471098621291e-92	0.61768	0.258	0.098	3.44259936373188e-88	12	ORC2
ZNF654	3.04218861103422e-92	0.676087	0.272	0.107	7.05392273240505e-88	12	ZNF654
NFATC1	3.11817342847818e-92	0.72531	0.379	0.181	7.23010872861235e-88	12	NFATC1
STX18	5.17899684348824e-92	0.629258	0.278	0.11	1.20085399809962e-87	12	STX18
TRAPPC8	5.41290089386418e-92	0.648276	0.284	0.114	1.25508933026029e-87	12	TRAPPC8
RNF19A1	8.42331765254082e-92	0.811353	0.659	0.477	1.95311466409464e-87	12	RNF19A
CASP3	8.6508568395044e-92	0.654485	0.298	0.123	2.00587417537589e-87	12	CASP3
SEC23A	1.26847189018135e-91	0.625452	0.302	0.125	2.94120577176349e-87	12	SEC23A
FOXN3	1.4872143202098e-91	0.950413	0.658	0.515	3.44840384427046e-87	12	FOXN3
NCOR1	1.6385284835177e-91	0.816777	0.662	0.481	3.79925599473249e-87	12	NCOR1
SCYL2	1.66954029511186e-91	0.743327	0.305	0.131	3.87116308227587e-87	12	SCYL2
EXOC2	1.86345222062007e-91	0.781647	0.388	0.193	4.32078666395175e-87	12	EXOC2
ATP2A2	2.96472561347524e-91	0.675322	0.276	0.11	6.87430927996505e-87	12	ATP2A2
SUCLG2	3.16412518327129e-91	0.877411	0.478	0.279	7.33665706245114e-87	12	SUCLG2
CEP192	3.85009003530932e-91	0.643024	0.267	0.103	8.92720376487172e-87	12	CEP192
PRRC2B	4.05928895364649e-91	0.772732	0.526	0.315	9.41227329682012e-87	12	PRRC2B
FAM168B	4.26605495169646e-91	0.581521	0.277	0.109	9.89170161649857e-87	12	FAM168B
SS18	4.79175056282595e-91	0.742387	0.357	0.167	1.11106320300245e-86	12	SS18
TAB2	4.95505755619876e-91	0.82134	0.578	0.382	1.14892919555581e-86	12	TAB2
ASB3	1.13104081182209e-90	0.680215	0.332	0.147	2.62254433037189e-86	12	ASB3
MCPH1	1.74383623058567e-90	0.815467	0.389	0.193	4.04343306785899e-86	12	MCPH1
ZCCHC8	6.73048737742213e-90	0.614011	0.285	0.116	1.56059810820287e-85	12	ZCCHC8
PI4KA	1.11145917356829e-89	0.722555	0.374	0.18	2.5771403857528e-85	12	PI4KA
PBRM1	1.12524140383986e-89	0.774471	0.475	0.27	2.60909724308349e-85	12	PBRM1
CTDSPL2	1.86333191683822e-89	0.709317	0.369	0.177	4.32050771557278e-85	12	CTDSPL2
SAMD4B	6.85499489674916e-89	0.651904	0.302	0.128	1.58946766670923e-84	12	SAMD4B
SEC22B	9.44569293498959e-89	0.677018	0.333	0.151	2.19017282083604e-84	12	SEC22B
BTBD7	1.28823096220956e-88	0.615956	0.269	0.106	2.9870211320753e-84	12	BTBD7
EDEM1	2.25683384594871e-88	0.541401	0.263	0.102	5.23292063860127e-84	12	EDEM1
TYW1	3.48764617014175e-88	0.678704	0.322	0.142	8.08680517470767e-84	12	TYW1
SDCCAG8	3.56104062890365e-88	0.697016	0.302	0.127	8.25698490623889e-84	12	SDCCAG8
RBPJ	4.87975206668774e-88	0.66883	0.344	0.157	1.13146811170289e-83	12	RBPJ
R3HDM2	5.1154686734296e-88	0.885504	0.499	0.301	1.18612372130812e-83	12	R3HDM2
HIPK3	7.49927502632469e-88	0.703027	0.355	0.167	1.7388569003539e-83	12	HIPK3
NAMPT	1.69300321421899e-87	0.782188	0.336	0.155	3.92556655280958e-83	12	NAMPT
KIAA1109	3.71068268633719e-87	0.849808	0.475	0.281	8.60395994481005e-83	12	KIAA1109
CCDC6	6.18384104669518e-87	0.629198	0.287	0.118	1.43384722349721e-82	12	CCDC6
NCOA5	1.2277491329247e-86	0.629778	0.295	0.124	2.84678191451251e-82	12	NCOA5
IFI16	1.87174320602272e-86	0.844635	0.529	0.331	4.34001097180488e-82	12	IFI16
IFNAR2	2.53972254715282e-86	0.821899	0.442	0.242	5.88885467008324e-82	12	IFNAR2
BTBD1	1.52331249622532e-85	0.726752	0.351	0.169	3.53210468499766e-81	12	BTBD1
RNF111	4.92737775117717e-85	0.698436	0.386	0.195	1.14251107916545e-80	12	RNF111
CEP350	5.09707774226475e-85	0.783875	0.493	0.29	1.18185941609893e-80	12	CEP350
DIS3L2	1.08775539914196e-84	0.736371	0.323	0.148	2.52217844399045e-80	12	DIS3L2
ZNF91	1.10935763431645e-84	0.681148	0.365	0.176	2.57226754668956e-80	12	ZNF91
ATG14	1.64848510042294e-84	0.666169	0.342	0.16	3.82234240235066e-80	12	ATG14
SEC31A	1.88914560628391e-84	0.760588	0.484	0.289	4.38036191729051e-80	12	SEC31A
PRRC2C	3.29714844080139e-84	0.732599	0.789	0.711	7.64509808968619e-80	12	PRRC2C
HEXA	2.59251455477183e-83	0.751786	0.473	0.272	6.01126349814945e-79	12	HEXA
ATP2C1	3.33446463374946e-83	0.642913	0.261	0.105	7.73162314627487e-79	12	ATP2C1
HNRNPH1	3.51346018663756e-83	0.765439	0.572	0.384	8.14666013475652e-79	12	HNRNPH1
KPNA5	5.95068859002175e-83	0.660198	0.321	0.146	1.37978616336834e-78	12	KPNA5
FOXO3	6.68940690635422e-83	0.663808	0.261	0.106	1.55107277937635e-78	12	FOXO3
YPEL51	7.41027799235842e-83	0.818591	0.733	0.64	1.71822115808815e-78	12	YPEL5
CRY1	7.72304985894966e-83	0.939306	0.375	0.196	1.79074357079466e-78	12	CRY1
SNX1	3.3037790040899e-82	0.691225	0.396	0.206	7.66047237678326e-78	12	SNX1
TFRC	4.08663564806184e-82	0.557472	0.261	0.104	9.47568207716099e-78	12	TFRC
GBF1	4.54170445319267e-82	0.630655	0.335	0.155	1.05308501156178e-77	12	GBF1
ZBTB10	1.53169175189527e-81	0.679194	0.329	0.154	3.55153366511956e-77	12	ZBTB10
TRIM26	1.5665603219582e-81	0.585772	0.301	0.131	3.63238341852448e-77	12	TRIM26
IFNG-AS1	2.36967681677045e-81	1.55703	0.294	0.134	5.49456963504564e-77	12	IFNG-AS1
AC007384.1	2.53133701560401e-81	0.683395	0.324	0.148	5.86941113808103e-77	12	AC007384.1
EP400	3.2515840458216e-81	0.628736	0.36	0.175	7.53944792704654e-77	12	EP400
PPP4R3A	4.54643154559857e-81	0.808872	0.535	0.354	1.05418108247794e-76	12	PPP4R3A
RELCH	4.85558574636306e-81	0.717515	0.343	0.166	1.1258646670092e-76	12	RELCH
CCDC32	7.9084662386351e-81	0.648287	0.288	0.123	1.83373606675232e-76	12	CCDC32
ACYP2	8.70304389222676e-81	0.804161	0.342	0.166	2.01797478729062e-76	12	ACYP2
MAP4K4	9.97526657590254e-81	0.942894	0.451	0.266	2.31296506095452e-76	12	MAP4K4
GGA1	2.63133837753985e-80	0.577129	0.304	0.133	6.10128429600165e-76	12	GGA1
SMARCC1	2.73116822067755e-80	0.72479	0.567	0.381	6.33275975328502e-76	12	SMARCC1
MNAT1	3.71441360899509e-80	0.725212	0.335	0.159	8.61261083517692e-76	12	MNAT1
PTPN22	8.33354919434288e-80	0.786282	0.476	0.282	1.93230005169228e-75	12	PTPN22
PTBP3	8.74262888086309e-80	0.831879	0.579	0.411	2.02715335860573e-75	12	PTBP3
ATR	1.17227753136211e-79	0.826039	0.404	0.219	2.71815991196931e-75	12	ATR
SLC9A8	2.26843402267435e-79	0.554271	0.256	0.103	5.25981796837501e-75	12	SLC9A8
LONP2	4.50224712930237e-79	0.801783	0.436	0.249	1.04393604187134e-74	12	LONP2
ATRX	1.10078849049158e-78	0.738898	0.648	0.5	2.55239827290282e-74	12	ATRX
TOP2B	1.52063193810616e-78	0.776097	0.442	0.253	3.52588927488674e-74	12	TOP2B
UBR1	2.25543659256841e-78	0.659466	0.386	0.199	5.22968082718838e-74	12	UBR1
LMBR1	8.729978177844e-78	0.730459	0.377	0.196	2.02422004009669e-73	12	LMBR1
TRA2B	1.0265077521004e-77	0.724872	0.681	0.526	2.3801635247952e-73	12	TRA2B
BICRAL	3.16586759785997e-77	0.731051	0.427	0.241	7.34069719915792e-73	12	BICRAL
KRAS	4.79146251316824e-77	0.786304	0.504	0.319	1.11099641292832e-72	12	KRAS
MTF2	6.15711074925914e-77	0.662702	0.344	0.168	1.42764926943072e-72	12	MTF2
PIK3C3	7.94719021857588e-77	0.700403	0.349	0.174	1.84271499598119e-72	12	PIK3C3
USP9Y	9.54104190949322e-77	0.764303	0.363	0.188	2.21228138755419e-72	12	USP9Y
DNM1L	1.20053306954681e-76	0.64742	0.316	0.147	2.78367602835819e-72	12	DNM1L
TFG	1.26400753033294e-76	0.671517	0.358	0.18	2.930854260583e-72	12	TFG
CLASRP	1.33576013247242e-76	0.615377	0.343	0.165	3.09722701916379e-72	12	CLASRP
FAM126B	1.86519283469651e-76	0.603302	0.267	0.114	4.3248226258108e-72	12	FAM126B
STAG2	2.87305133312869e-76	0.817572	0.537	0.356	6.6617441261255e-72	12	STAG2
ARMH3	4.8533682185506e-76	0.621628	0.261	0.109	1.12535048883533e-71	12	ARMH3
DDX3Y	7.77353594324013e-76	0.836622	0.459	0.275	1.80244977915909e-71	12	DDX3Y
TAF1	1.2376081329738e-75	0.647813	0.307	0.142	2.86964197792636e-71	12	TAF1
N4BP2	1.82103168980386e-75	0.572778	0.284	0.126	4.22242617914821e-71	12	N4BP2
CDK5RAP2	1.99291300066658e-75	0.579179	0.284	0.125	4.6209673746456e-71	12	CDK5RAP2
PEX14	2.02873942437847e-75	0.61001	0.268	0.115	4.70403810330636e-71	12	PEX14
STX5	2.26343469044418e-75	0.639111	0.373	0.192	5.24822601673291e-71	12	STX5
FNBP4	3.56749377357088e-75	0.728193	0.651	0.485	8.27194781277879e-71	12	FNBP4
PCNX1	1.67036562927528e-74	0.84066	0.536	0.366	3.87307678460059e-70	12	PCNX1
CHFR	1.88650982269728e-74	0.564541	0.286	0.127	4.37425032588817e-70	12	CHFR
KIF13B	3.53920333846681e-74	0.616412	0.295	0.133	8.206350780903e-70	12	KIF13B
FIP1L1	3.74418416170664e-74	0.711405	0.469	0.285	8.68163981574919e-70	12	FIP1L1
MT-CO3	4.03425488234964e-74	0.542228	0.959	0.995	9.35422679570411e-70	12	MT-CO3
RABGEF1	7.89443370605341e-74	0.636501	0.357	0.18	1.8304823434226e-69	12	RABGEF1
KCMF1	9.88358565278333e-74	0.734402	0.403	0.227	2.29170700531087e-69	12	KCMF1
PTAR1	1.09743207615924e-73	0.693132	0.371	0.195	2.54461575499042e-69	12	PTAR1
PPHLN1	1.2036391772193e-73	0.831862	0.524	0.351	2.7908781602184e-69	12	PPHLN1
YWHAG	2.01877436065864e-73	0.532166	0.278	0.121	4.68093211005919e-69	12	YWHAG
RAF1	5.65494764370208e-73	0.590164	0.352	0.176	1.3112127101452e-68	12	RAF1
MAP3K7	1.29024025128526e-72	0.526343	0.259	0.109	2.99168007065514e-68	12	MAP3K7
ZBTB43	1.32159252462822e-72	0.621242	0.27	0.119	3.06437658685545e-68	12	ZBTB43
RESF1	1.33603392746736e-72	0.770078	0.736	0.645	3.09786186761858e-68	12	RESF1
PPP3CC	1.75662838045783e-72	0.797959	0.62	0.479	4.07309422576756e-68	12	PPP3CC
ETF1	2.02101316639684e-72	0.668298	0.403	0.222	4.68612322892434e-68	12	ETF1
ATP8A1	2.16152142053956e-72	0.746336	0.408	0.226	5.01191971780508e-68	12	ATP8A1
CCDC173	2.90272220063715e-72	0.65312	0.281	0.125	6.73054196661735e-68	12	CCDC173
USP10	3.61905575022241e-72	0.675973	0.428	0.241	8.3915045680407e-68	12	USP10
CD84	4.16684004971033e-72	0.559939	0.32	0.152	9.66165202326335e-68	12	CD84
SGK3	4.92519276965017e-72	0.67213	0.284	0.13	1.14200444749878e-67	12	SGK3
RAB21	8.32403682833841e-72	0.719379	0.383	0.21	1.93009441938683e-67	12	RAB21
BOD1L1	1.25845114927327e-71	0.749762	0.532	0.355	2.91797067981994e-67	12	BOD1L1
AKAP9	1.71195584132567e-71	0.719867	0.544	0.367	3.96951200928184e-67	12	AKAP9
USP16	1.7456026900526e-71	0.698822	0.497	0.309	4.04752895742497e-67	12	USP16
RPTOR	2.01522340227499e-71	0.625807	0.317	0.153	4.67269850285502e-67	12	RPTOR
HGSNAT	2.50173967060412e-71	0.506411	0.26	0.11	5.80078377422977e-67	12	HGSNAT
VMP1	2.89642458844854e-71	0.728987	0.428	0.25	6.71593969323562e-67	12	VMP1
ZNF410	6.45280724738455e-71	0.581976	0.31	0.148	1.49621241645106e-66	12	ZNF410
GGA3	1.06142841131191e-70	0.52048	0.259	0.111	2.46113405730892e-66	12	GGA3
FAM120B	1.14160853740665e-70	0.724096	0.436	0.256	2.64704771568479e-66	12	FAM120B
DHX15	1.83252028713221e-70	0.653968	0.396	0.219	4.24906478977345e-66	12	DHX15
NAA50	3.94627969098093e-70	0.726321	0.425	0.247	9.15023871947747e-66	12	NAA50
RNPC3	4.20799879204669e-70	0.694543	0.425	0.243	9.75708679911866e-66	12	RNPC3
ILKAP	8.90500240104187e-70	0.658683	0.397	0.22	2.06480290672958e-65	12	ILKAP
CAND1	1.7256450683971e-69	0.645238	0.371	0.194	4.00125322009236e-65	12	CAND1
SIDT1	1.91954256364211e-69	0.735536	0.337	0.171	4.45084334231696e-65	12	SIDT1
WWP2	2.10812496307272e-69	0.63129	0.355	0.183	4.88810935187671e-65	12	WWP2
EEA1	3.02653589181583e-69	0.651499	0.3	0.14	7.01762877235336e-65	12	EEA1
DCAF10	4.45214707668006e-69	0.67141	0.268	0.12	1.03231934266981e-64	12	DCAF10
WDR7	2.36720607496868e-68	0.588925	0.272	0.122	5.48884072602989e-64	12	WDR7
GPBP1L1	3.20978529378358e-68	0.687628	0.418	0.244	7.442529160696e-64	12	GPBP1L1
NCOR2	7.66331455910102e-68	0.693095	0.321	0.16	1.77689274681875e-63	12	NCOR2
STX12	9.40340183068578e-68	0.583278	0.29	0.135	2.18036678248111e-63	12	STX12
ARMC8	9.4901494866176e-68	0.636271	0.369	0.198	2.20048096146202e-63	12	ARMC8
RPS6KA5	1.56781525568374e-67	0.710591	0.355	0.189	3.63529323335388e-63	12	RPS6KA5
CCR72	1.57845832622261e-67	0.829638	0.472	0.285	3.65997132101237e-63	12	CCR7
WDR43	1.84384064722643e-67	0.658912	0.401	0.226	4.27531330872391e-63	12	WDR43
MORF4L2	2.29949660118665e-67	0.722164	0.546	0.38	5.33184276917149e-63	12	MORF4L2
PHF3	7.15709185795746e-67	0.746448	0.657	0.529	1.6595148891046e-62	12	PHF3
SP140L	1.49649570557172e-66	0.741806	0.462	0.283	3.46992459250915e-62	12	SP140L
ARID4A	1.60647934316071e-66	0.721817	0.446	0.271	3.72494365298674e-62	12	ARID4A
TRPC4AP	1.79398611189607e-66	0.703135	0.421	0.246	4.15971559765341e-62	12	TRPC4AP
CTSS	2.27927894866119e-66	0.7518	0.528	0.367	5.28496409826071e-62	12	CTSS
AKAP11	2.51749835333588e-66	0.616399	0.32	0.158	5.8373234318799e-62	12	AKAP11
UBAP1	3.68262716036083e-66	0.684639	0.397	0.226	8.53890759672865e-62	12	UBAP1
NR2C1	4.77371103601054e-66	0.534068	0.26	0.115	1.10688037791976e-61	12	NR2C1
MYSM1	6.0596442260059e-66	0.612815	0.334	0.17	1.40504970668399e-61	12	MYSM1
WDR33	1.10904214088718e-65	0.711677	0.541	0.371	2.5715360120751e-61	12	WDR33
ABCC1	1.75762452660566e-65	0.593648	0.374	0.203	4.07540398984055e-61	12	ABCC1
PTK2B	2.18020907583906e-65	0.64356	0.371	0.202	5.05525078414802e-61	12	PTK2B
TACC1	3.5860302249482e-65	0.701124	0.419	0.246	8.31492828258738e-61	12	TACC1
SREBF2	4.74199705916855e-65	0.677683	0.318	0.161	1.09952685810941e-60	12	SREBF2
RC3H2	6.61197571687561e-65	0.766643	0.405	0.239	1.53311880947195e-60	12	RC3H2
MORC3	8.95166214874407e-65	0.746099	0.414	0.246	2.07562190242929e-60	12	MORC3
RNF10	1.2709736821747e-64	0.673094	0.434	0.263	2.94700667685847e-60	12	RNF10
LRPPRC	1.49633327695859e-64	0.683906	0.383	0.217	3.46954796928388e-60	12	LRPPRC
ZC3H11A	2.0049786355346e-64	0.608459	0.329	0.168	4.64894396221408e-60	12	ZC3H11A
TGFBR1	4.33553740254811e-64	0.539316	0.25	0.111	1.00528105752883e-59	12	TGFBR1
JPX	5.31990596227706e-64	0.755575	0.374	0.209	1.23352659547318e-59	12	JPX
PHACTR21	5.95450043983005e-64	0.961666	0.467	0.306	1.38067001698339e-59	12	PHACTR2
BABAM2	8.21970005146303e-64	0.808236	0.434	0.272	1.90590185093273e-59	12	BABAM2
TMCC1	1.27214590762797e-63	0.69176	0.285	0.139	2.94972471601697e-59	12	TMCC1
BDP1	1.32324293430505e-63	0.701112	0.508	0.342	3.06820339177312e-59	12	BDP1
MICU2	1.42359896114144e-63	0.699286	0.425	0.251	3.30089891119865e-59	12	MICU2
KLF12	1.82906179637572e-63	0.919682	0.56	0.424	4.24104558725639e-59	12	KLF12
KDM2A	2.00310044338606e-63	0.691358	0.558	0.397	4.64458899807926e-59	12	KDM2A
SMAD2	2.23452474376734e-63	0.733577	0.445	0.28	5.18119252337334e-59	12	SMAD2
IPO7	2.27625954223494e-63	0.634524	0.353	0.19	5.27796300058015e-59	12	IPO7
FAF2	2.54367212468208e-63	0.505764	0.255	0.113	5.89801255550035e-59	12	FAF2
RBM39	2.68880498204455e-63	0.544435	0.825	0.787	6.23453211186669e-59	12	RBM39
FOXJ3	4.67386196445357e-63	0.72386	0.438	0.267	1.08372837369785e-58	12	FOXJ3
AC118549.1	5.61805502031664e-63	0.605463	0.31	0.156	1.30265841756082e-58	12	AC118549.1
MRTFA	6.37879339394262e-63	0.672889	0.335	0.176	1.47905082425347e-58	12	MRTFA
ACBD3	9.08158624762796e-63	0.566384	0.332	0.172	2.10574740323749e-58	12	ACBD3
XPO1	1.02957095151125e-62	0.674721	0.358	0.199	2.38726616526915e-58	12	XPO1
NSD1	1.06072104801591e-62	0.655132	0.445	0.275	2.4594938940345e-58	12	NSD1
CWF19L1	1.28706381898909e-62	0.516164	0.284	0.135	2.98431487709e-58	12	CWF19L1
NAA35	1.48210227232255e-62	0.525128	0.256	0.115	3.4365505388343e-58	12	NAA35
CIR1	1.59011725085367e-62	0.63603	0.493	0.317	3.6870048695544e-58	12	CIR1
ANKRD13C	2.83632726532964e-62	0.554134	0.292	0.143	6.57659203011983e-58	12	ANKRD13C
APC	2.90610525288998e-62	0.591566	0.27	0.126	6.73838624987599e-58	12	APC
PNISR	3.26897412098335e-62	0.616298	0.752	0.674	7.57977029432409e-58	12	PNISR
PIP4P1	4.88342253309014e-62	0.625509	0.35	0.189	1.13231918274761e-57	12	PIP4P1
PGGT1B	6.85108362874007e-62	0.564581	0.261	0.12	1.58856076099596e-57	12	PGGT1B
ASXL1	8.27616322434705e-62	0.695393	0.482	0.311	1.91899396682935e-57	12	ASXL1
NR2C2	9.4510661440623e-62	0.563725	0.262	0.122	2.19141870682372e-57	12	NR2C2
KMT5B	1.16071759624649e-61	0.592471	0.307	0.153	2.69135589041674e-57	12	KMT5B
IFNAR1	4.72627998710882e-61	0.610434	0.357	0.193	1.09588254061092e-56	12	IFNAR1
ANKRD36	5.04273307640259e-61	0.745929	0.442	0.283	1.16925851842547e-56	12	ANKRD36
RMND5A	5.79956184339593e-61	0.53417	0.25	0.113	1.34474440462821e-56	12	RMND5A
FBXL3	6.34994514345049e-61	0.615899	0.321	0.167	1.47236178041187e-56	12	FBXL3
SLC25A32	7.81371574245448e-61	0.619865	0.371	0.208	1.81176626920292e-56	12	SLC25A32
RNF138	8.91538839505695e-61	0.69481	0.448	0.281	2.06721110716186e-56	12	RNF138
TNFAIP8	1.14921766470948e-60	0.837047	0.614	0.501	2.66469099916187e-56	12	TNFAIP8
UBXN7	2.18846721958917e-60	0.538701	0.312	0.159	5.0743989420614e-56	12	UBXN7
RPS6KB1	2.74117713488585e-60	0.518304	0.286	0.138	6.35596742265982e-56	12	RPS6KB1
WBP11	2.91926197026817e-60	0.723561	0.527	0.374	6.76889273046081e-56	12	WBP11
MTAP	2.99417363040127e-60	0.671407	0.296	0.15	6.94259039681142e-56	12	MTAP
USP25	3.37976717662123e-60	0.729213	0.42	0.263	7.83666615243165e-56	12	USP25
PHF14	5.48346617592032e-60	0.727688	0.365	0.207	1.27145130221065e-55	12	PHF14
FAM53B	5.66008539218767e-60	0.651313	0.338	0.179	1.31240399988656e-55	12	FAM53B
SP110	6.81108434777045e-60	0.742098	0.565	0.415	1.57928612771753e-55	12	SP110
SERINC53	8.48545252699008e-60	0.708141	0.442	0.275	1.96752187743319e-55	12	SERINC5
PPIP5K2	1.07656419097895e-59	0.606248	0.324	0.169	2.4962293896229e-55	12	PPIP5K2
NUTM2B-AS1	1.86719240876837e-59	0.723211	0.419	0.253	4.32945903821122e-55	12	NUTM2B-AS1
HERC2	2.10868440758659e-59	0.586499	0.336	0.178	4.88940653587102e-55	12	HERC2
RPRD2	3.41912633848519e-59	0.706314	0.362	0.204	7.9279282410456e-55	12	RPRD2
GOLT1B	4.36617987789057e-59	0.545936	0.328	0.172	1.01238612828649e-54	12	GOLT1B
DCAF8	4.90820704227409e-59	0.542716	0.351	0.191	1.13806596689209e-54	12	DCAF8
NCBP1	8.52471918603304e-59	0.531562	0.27	0.128	1.97662663766548e-54	12	NCBP1
TERF2	1.21040219616457e-58	0.525355	0.256	0.118	2.80655957224678e-54	12	TERF2
MGA	1.80285842211224e-58	0.545473	0.313	0.16	4.18028782335166e-54	12	MGA
TMED5	2.15715628880317e-58	0.625786	0.406	0.244	5.00179828684791e-54	12	TMED5
UBXN4	2.46578425248573e-58	0.611022	0.64	0.51	5.71741394623866e-54	12	UBXN4
ELP2	2.69839244192471e-58	0.590568	0.334	0.18	6.25676255509083e-54	12	ELP2
SUPT3H	3.41410804654851e-58	0.955519	0.372	0.226	7.91629232753203e-54	12	SUPT3H
CNOT9	3.59112677113607e-58	0.513186	0.269	0.129	8.3267456442332e-54	12	CNOT9
FCMR1	5.49100460664281e-58	0.815801	0.66	0.551	1.27319923814227e-53	12	FCMR
IST1	7.62564480866479e-58	0.611207	0.421	0.257	1.7681582617851e-53	12	IST1
NUTM2A-AS1	1.00486707489997e-57	0.658587	0.44	0.278	2.32998528657055e-53	12	NUTM2A-AS1
PJA2	1.02845527128096e-57	0.698596	0.48	0.322	2.38467923751916e-53	12	PJA2
SEPTIN2	1.06181486153524e-57	0.632296	0.508	0.343	2.46203011944175e-53	12	SEPTIN2
ANKRD36B	1.25923505912602e-57	0.601484	0.363	0.207	2.9197883315955e-53	12	ANKRD36B
JMY	1.2672160320045e-57	0.788178	0.41	0.256	2.93829381340883e-53	12	JMY
ACBD6	2.62705039352241e-57	0.74782	0.4	0.246	6.0913417474604e-53	12	ACBD6
KAT2B	1.1017175936015e-56	0.631539	0.288	0.146	2.55455258428379e-52	12	KAT2B
PCED1B	1.16461515520054e-56	0.919594	0.518	0.38	2.70039316036348e-52	12	PCED1B
UHRF1BP1L	1.2481473283776e-56	0.568416	0.253	0.119	2.89407921030913e-52	12	UHRF1BP1L
ADNP	2.38347090207086e-56	0.56766	0.294	0.15	5.52655398063171e-52	12	ADNP
CSGALNACT2	4.08783876849948e-56	0.777866	0.396	0.245	9.47847175251975e-52	12	CSGALNACT2
ZNF721	4.55921988566202e-56	0.638583	0.419	0.259	1.05714631488845e-51	12	ZNF721
TNKS2	6.54539214703614e-56	0.704639	0.504	0.348	1.51768007713327e-51	12	TNKS2
IREB2	1.03128094846512e-55	0.527644	0.291	0.147	2.39123113520607e-51	12	IREB2
DENND11	3.9268428773485e-55	0.575106	0.272	0.135	9.10517057970796e-51	12	DENND11
PSMD1	4.91159097065576e-55	0.586128	0.309	0.163	1.13885059836595e-50	12	PSMD1
ECPAS	5.79125610970686e-55	0.542323	0.287	0.145	1.34281855415773e-50	12	ECPAS
SND1	5.90886003098452e-55	0.660617	0.481	0.322	1.37008737538438e-50	12	SND1
CDC40	8.12183462375778e-55	0.588832	0.4	0.241	1.88320979421072e-50	12	CDC40
CLK1	8.79077151675489e-55	0.669613	0.575	0.438	2.03831619158996e-50	12	CLK1
R3HDM1	9.90172636851531e-55	0.693813	0.311	0.167	2.29591329306764e-50	12	R3HDM1
KPNA4	1.87318621059374e-54	0.673634	0.451	0.301	4.34335686650371e-50	12	KPNA4
SLC16A7	2.24477325764744e-54	0.706625	0.355	0.209	5.20495575250712e-50	12	SLC16A7
TRPS1	3.39300510444993e-54	0.775758	0.266	0.134	7.86736093568805e-50	12	TRPS1
WTAP	3.43543906972476e-54	0.654425	0.641	0.525	7.96575257097081e-50	12	WTAP
USF3	4.7230030472365e-54	0.661159	0.301	0.16	1.09512271656273e-49	12	USF3
PAK2	5.97743665021964e-54	0.690193	0.617	0.492	1.38598823608643e-49	12	PAK2
ZFX	6.27893689848035e-54	0.622565	0.328	0.182	1.45589709865064e-49	12	ZFX
LINC00342	6.41399006032261e-54	0.536641	0.267	0.131	1.487211875287e-49	12	LINC00342
CPQ	7.80284076290787e-54	0.742019	0.298	0.159	1.80924468769545e-49	12	CPQ
UBAP2L	1.12019216713871e-53	0.543449	0.321	0.175	2.59738957794453e-49	12	UBAP2L
TMEM165	1.16064339281021e-53	0.571149	0.316	0.169	2.69118383490903e-49	12	TMEM165
SPOP	2.22011521057776e-53	0.511542	0.281	0.141	5.14778113876666e-49	12	SPOP
FNBP1	2.28041478975585e-53	0.749905	0.684	0.603	5.2875977730069e-49	12	FNBP1
GIT2	2.41976339366226e-53	0.63163	0.408	0.253	5.61070538088468e-49	12	GIT2
LRRFIP2	2.54407406391711e-53	0.667112	0.306	0.166	5.89894453200461e-49	12	LRRFIP2
STAU2	3.69333039426001e-53	0.696247	0.255	0.127	8.56372518517068e-49	12	STAU2
HSPA4	5.67570725287994e-53	0.588426	0.335	0.186	1.31602624072527e-48	12	HSPA4
CSNK1A1	5.73275992031641e-53	0.661579	0.572	0.434	1.32925504272377e-48	12	CSNK1A1
MARK3	7.78964679139024e-53	0.6081	0.395	0.242	1.80618540151966e-48	12	MARK3
SMG6	7.91616869885734e-53	0.595719	0.304	0.161	1.83552203620405e-48	12	SMG6
NEK1	1.0071108801345e-52	0.648291	0.256	0.125	2.33518799776786e-48	12	NEK1
SHPRH	1.09523746630558e-52	0.611535	0.288	0.15	2.53952711312275e-48	12	SHPRH
IFRD1	1.54585628720026e-52	0.622395	0.37	0.217	3.58437697313124e-48	12	IFRD1
CBWD5	2.01890662952702e-52	0.571711	0.304	0.161	4.6812388018843e-48	12	CBWD5
CDK12	3.06867285283772e-52	0.578664	0.387	0.231	7.11533174387483e-48	12	CDK12
DNAJC2	4.27987311384375e-52	0.558998	0.383	0.226	9.92374178906951e-48	12	DNAJC2
[truncated: 1,273 more rows]

## Sheet: Fig4C
Fig4C: Frequency of cell subset out of total T cells from PB (n = 5) and LN (n = 5) samples of CLL patients
	BC0_LN	BC0_PB	BC1_LN	BC1_PB	BC2_LN	BC2_PB	BC3_LN	BC3_PB	BC9_LN	BC9_PB
0: CD8 TPEX	197	1435	553	603	136	2031	366	2351	133	1980
1: CD4 TCM1	391	928	158	2340	162	1489	255	1388	84	1416
2: CD4 TN	670	553	155	1443	186	1413	301	1449	69	887
3: CD4 TEM	109	1149	142	507	35	2615	91	878	31	885
4: CD4 TCM2	458	812	165	1399	151	763	318	922	83	950
5: CD8 TEM	31	1240	167	435	30	1297	100	1578	14	940
06: CD8 TCM	96	386	106	393	26	918	95	611	32	409
7: CD4 TREG	356	345	145	498	121	205	358	454	37	357
8: CD4 TFH	262	231	75	576	56	385	195	635	30	249
9: NK-like	22	225	65	209	15	809	39	601	12	385
10: MAIT	25	164	21	374	6	195	19	639	4	186
11: CD8 TN	214	99	28	140	61	170	116	414	5	179
12: CCL1	67	98	8	191	18	214	32	370	7	349
13: CLL2	64	121	19	126	14	74	33	145	8	331
14: CD8 TEX	28	38	80	73	19	126	57	101	22	55
15: TPR	8	24	14	26	7	63	16	52	10	32
