# Supplementary material for: Integrative multi-omics reveals a regulatory and exhausted T-cell landscape in CLL and identifies galectin-9 as an immunotherapy target
Source: Nat Commun. 2025 Aug 7;16:7271. doi: 10.1038/s41467-025-61822-x (PMC12331977; doi:10.1038/s41467-025-61822-x)
Supplement: Supplementary file 16 — Source Data Fig. 6 [file 41467_2025_61822_MOESM16_ESM.xlsx]

## Sheet: Fig6A
Fig6A: Number of interactions between cell subsets in CLL LNs
	CD4 TN	CD4 TH KLF2	CD8 TPEX	CD8 TEM	CD4 TH CD69	CD4 TREG	CD4 TFH	CD8 TN	CD8 TEX	CLL	CD4 TEM GZMK	TPR	DC
CD4 TN	2	2	16	16	8	2	5	14	13	6	4	4	8
CD4 TH KLF2	3	4	19	18	10	1	6	15	14	7	5	5	10
CD8 TPEX	7	10	20	16	16	7	11	13	21	7	4	17	15
CD8 TEM	5	7	18	16	13	7	10	13	16	6	5	10	11
CD4 TH CD69	2	3	18	17	9	4	6	15	14	8	5	4	8
CD4 TREG	4	5	17	17	12	7	7	15	14	6	4	3	11
CD4 TFH	6	11	19	17	15	8	11	15	17	8	5	8	13
CD8 TN	2	2	17	16	9	3	5	15	15	7	4	6	9
CD8 TEX	11	13	20	18	18	11	14	15	22	9	4	20	16
CLL	21	23	25	22	26	21	24	22	22	14	11	26	26
CD4 TEM GZMK	2	3	14	13	7	3	3	12	13	1	0	2	7
TPR	15	17	26	23	23	18	19	21	25	15	9	27	26
DC	22	27	23	25	31	26	26	23	25	18	10	32	32

## Sheet: Fig6B
Fig6B: Outgoing and incoming interaction strength values for each cell subset
CellGroup	Outgoing Strength	Incoming Strength
CD4 TN	7.94829	1.48753
CD4 TH KLF2	8.89601	2.71931
CD8 TPEX	11.1181	27.931
CD8 TEM	10.414	22.6819
CD4 TH CD69	9.37536	4.81595
CD4 TREG	9.02431	2.60823
CD4 TFH	10.008	5.49204
CD8 TN	8.32515	26.2513
CD8 TEX	11.344	13.9009
CLL	12.7804	5.78515
CD4 TEM GZMK	6.83507	3.74869
TPR	11.6167	5.3529
DC	11.4677	6.37829

## Sheet: Fig6C
Fig6C: list of significant ligand-receptor pairs between CLL cells and all the other cell subsets
source	target	ligand	receptor	prob	pval	interaction_name	interaction_name_2	pathway_name	annotation	evidence
CLL	CD8 TPEX	MIF	CD74_CXCR4	0.150631	0	MIF_CD74_CXCR4	MIF - (CD74+CXCR4)	MIF	Secreted Signaling	PMID: 29637711; PMID: 24760155
CLL	CD8 TEM	MIF	CD74_CXCR4	0.13492	0	MIF_CD74_CXCR4	MIF - (CD74+CXCR4)	MIF	Secreted Signaling	PMID: 29637711; PMID: 24760155
CLL	CD8 TEX	MIF	CD74_CXCR4	0.142786	0	MIF_CD74_CXCR4	MIF - (CD74+CXCR4)	MIF	Secreted Signaling	PMID: 29637711; PMID: 24760155
CLL	CLL	MIF	CD74_CXCR4	0.169981	0	MIF_CD74_CXCR4	MIF - (CD74+CXCR4)	MIF	Secreted Signaling	PMID: 29637711; PMID: 24760155
CLL	CD4 TEM GZMK	MIF	CD74_CXCR4	0.130536	0.04	MIF_CD74_CXCR4	MIF - (CD74+CXCR4)	MIF	Secreted Signaling	PMID: 29637711; PMID: 24760155
CLL	CD8 TPEX	MIF	CD74_CD44	0.12577	0	MIF_CD74_CD44	MIF - (CD74+CD44)	MIF	Secreted Signaling	PMID: 29637711; PMID: 26175090
CLL	CD8 TEM	MIF	CD74_CD44	0.113415	0	MIF_CD74_CD44	MIF - (CD74+CD44)	MIF	Secreted Signaling	PMID: 29637711; PMID: 26175090
CLL	CD4 TFH	MIF	CD74_CD44	0.111458	0.01	MIF_CD74_CD44	MIF - (CD74+CD44)	MIF	Secreted Signaling	PMID: 29637711; PMID: 26175090
CLL	CD8 TEX	MIF	CD74_CD44	0.134567	0	MIF_CD74_CD44	MIF - (CD74+CD44)	MIF	Secreted Signaling	PMID: 29637711; PMID: 26175090
CLL	CLL	MIF	CD74_CD44	0.121364	0	MIF_CD74_CD44	MIF - (CD74+CD44)	MIF	Secreted Signaling	PMID: 29637711; PMID: 26175090
CLL	CD4 TEM GZMK	MIF	CD74_CD44	0.117007	0	MIF_CD74_CD44	MIF - (CD74+CD44)	MIF	Secreted Signaling	PMID: 29637711; PMID: 26175090
CLL	TPR	MIF	CD74_CD44	0.123234	0	MIF_CD74_CD44	MIF - (CD74+CD44)	MIF	Secreted Signaling	PMID: 29637711; PMID: 26175090
CLL	DC	MIF	CD74_CD44	0.13707	0	MIF_CD74_CD44	MIF - (CD74+CD44)	MIF	Secreted Signaling	PMID: 29637711; PMID: 26175090
CLL	CD4 TN	IL16	CD4	0.0125975	0	IL16_CD4	IL16 - CD4	IL16	Secreted Signaling	KEGG: hsa04060
CLL	CD4 TH KLF2	IL16	CD4	0.015077	0	IL16_CD4	IL16 - CD4	IL16	Secreted Signaling	KEGG: hsa04060
CLL	CD4 TH CD69	IL16	CD4	0.0267771	0	IL16_CD4	IL16 - CD4	IL16	Secreted Signaling	KEGG: hsa04060
CLL	CD4 TREG	IL16	CD4	0.0147519	0	IL16_CD4	IL16 - CD4	IL16	Secreted Signaling	KEGG: hsa04060
CLL	CD4 TFH	IL16	CD4	0.0143129	0	IL16_CD4	IL16 - CD4	IL16	Secreted Signaling	KEGG: hsa04060
CLL	DC	IL16	CD4	0.0516418	0	IL16_CD4	IL16 - CD4	IL16	Secreted Signaling	KEGG: hsa04060
CLL	CD4 TN	LGALS9	PTPRC	0.0141088	0	LGALS9_CD45	LGALS9 - CD45	GALECTIN	Secreted Signaling	PMID: 30120235
CLL	CD4 TH KLF2	LGALS9	PTPRC	0.0153687	0	LGALS9_CD45	LGALS9 - CD45	GALECTIN	Secreted Signaling	PMID: 30120235
CLL	CD8 TPEX	LGALS9	PTPRC	0.0170135	0	LGALS9_CD45	LGALS9 - CD45	GALECTIN	Secreted Signaling	PMID: 30120235
CLL	CD8 TEM	LGALS9	PTPRC	0.0154408	0	LGALS9_CD45	LGALS9 - CD45	GALECTIN	Secreted Signaling	PMID: 30120235
CLL	CD4 TH CD69	LGALS9	PTPRC	0.0143151	0	LGALS9_CD45	LGALS9 - CD45	GALECTIN	Secreted Signaling	PMID: 30120235
CLL	CD4 TREG	LGALS9	PTPRC	0.0160872	0	LGALS9_CD45	LGALS9 - CD45	GALECTIN	Secreted Signaling	PMID: 30120235
CLL	CD4 TFH	LGALS9	PTPRC	0.0167258	0	LGALS9_CD45	LGALS9 - CD45	GALECTIN	Secreted Signaling	PMID: 30120235
CLL	CD8 TN	LGALS9	PTPRC	0.0133857	0	LGALS9_CD45	LGALS9 - CD45	GALECTIN	Secreted Signaling	PMID: 30120235
CLL	CD8 TEX	LGALS9	PTPRC	0.0163318	0	LGALS9_CD45	LGALS9 - CD45	GALECTIN	Secreted Signaling	PMID: 30120235
CLL	CLL	LGALS9	PTPRC	0.0108975	0	LGALS9_CD45	LGALS9 - CD45	GALECTIN	Secreted Signaling	PMID: 30120235
CLL	CD4 TEM GZMK	LGALS9	PTPRC	0.0217409	0	LGALS9_CD45	LGALS9 - CD45	GALECTIN	Secreted Signaling	PMID: 30120235
CLL	TPR	LGALS9	PTPRC	0.0149397	0	LGALS9_CD45	LGALS9 - CD45	GALECTIN	Secreted Signaling	PMID: 30120235
CLL	DC	LGALS9	PTPRC	0.0106995	0	LGALS9_CD45	LGALS9 - CD45	GALECTIN	Secreted Signaling	PMID: 30120235
CLL	CD4 TN	BTLA	TNFRSF14	0.00255024	0	BTLA_TNFRSF14	BTLA - TNFRSF14	BTLA	Secreted Signaling	PMID: 21941365
CLL	CD4 TH KLF2	BTLA	TNFRSF14	0.00270763	0	BTLA_TNFRSF14	BTLA - TNFRSF14	BTLA	Secreted Signaling	PMID: 21941365
CLL	CD8 TPEX	BTLA	TNFRSF14	0.00290903	0	BTLA_TNFRSF14	BTLA - TNFRSF14	BTLA	Secreted Signaling	PMID: 21941365
CLL	CD8 TEM	BTLA	TNFRSF14	0.0026192	0	BTLA_TNFRSF14	BTLA - TNFRSF14	BTLA	Secreted Signaling	PMID: 21941365
CLL	CD4 TH CD69	BTLA	TNFRSF14	0.00258636	0	BTLA_TNFRSF14	BTLA - TNFRSF14	BTLA	Secreted Signaling	PMID: 21941365
CLL	CD4 TREG	BTLA	TNFRSF14	0.00301209	0	BTLA_TNFRSF14	BTLA - TNFRSF14	BTLA	Secreted Signaling	PMID: 21941365
CLL	CD4 TFH	BTLA	TNFRSF14	0.00288802	0	BTLA_TNFRSF14	BTLA - TNFRSF14	BTLA	Secreted Signaling	PMID: 21941365
CLL	CD8 TN	BTLA	TNFRSF14	0.00236352	0	BTLA_TNFRSF14	BTLA - TNFRSF14	BTLA	Secreted Signaling	PMID: 21941365
CLL	CD8 TEX	BTLA	TNFRSF14	0.00839301	0	BTLA_TNFRSF14	BTLA - TNFRSF14	BTLA	Secreted Signaling	PMID: 21941365
CLL	CLL	BTLA	TNFRSF14	0.00513247	0	BTLA_TNFRSF14	BTLA - TNFRSF14	BTLA	Secreted Signaling	PMID: 21941365
CLL	CD4 TEM GZMK	BTLA	TNFRSF14	0.00339957	0	BTLA_TNFRSF14	BTLA - TNFRSF14	BTLA	Secreted Signaling	PMID: 21941365
CLL	TPR	BTLA	TNFRSF14	0.00610252	0	BTLA_TNFRSF14	BTLA - TNFRSF14	BTLA	Secreted Signaling	PMID: 21941365
CLL	DC	BTLA	TNFRSF14	0.00601673	0	BTLA_TNFRSF14	BTLA - TNFRSF14	BTLA	Secreted Signaling	PMID: 21941365
CLL	CLL	BAG6	NCR3	0.00132472	0	BAG6_NCR3-PS	BAG6 - NCR3-PS	BAG	Secreted Signaling	PMID: 30021652
CLL	CD8 TEX	LGALS9	HAVCR2	0.00239262	0	LGALS9_HAVCR2	LGALS9 - HAVCR2	GALECTIN	Secreted Signaling	PMID: 27192565
CLL	CD4 TN	LGALS9	CD44	0.00842341	0	LGALS9_CD44	LGALS9 - CD44	GALECTIN	Secreted Signaling	PMID: 25065622
CLL	CD4 TH KLF2	LGALS9	CD44	0.011839	0	LGALS9_CD44	LGALS9 - CD44	GALECTIN	Secreted Signaling	PMID: 25065622
CLL	CD8 TPEX	LGALS9	CD44	0.0119262	0	LGALS9_CD44	LGALS9 - CD44	GALECTIN	Secreted Signaling	PMID: 25065622
CLL	CD8 TEM	LGALS9	CD44	0.0105777	0	LGALS9_CD44	LGALS9 - CD44	GALECTIN	Secreted Signaling	PMID: 25065622
CLL	CD4 TH CD69	LGALS9	CD44	0.0110658	0	LGALS9_CD44	LGALS9 - CD44	GALECTIN	Secreted Signaling	PMID: 25065622
CLL	CD4 TREG	LGALS9	CD44	0.0119777	0	LGALS9_CD44	LGALS9 - CD44	GALECTIN	Secreted Signaling	PMID: 25065622
CLL	CD4 TFH	LGALS9	CD44	0.0125783	0	LGALS9_CD44	LGALS9 - CD44	GALECTIN	Secreted Signaling	PMID: 25065622
CLL	CD8 TN	LGALS9	CD44	0.00758513	0	LGALS9_CD44	LGALS9 - CD44	GALECTIN	Secreted Signaling	PMID: 25065622
CLL	CD8 TEX	LGALS9	CD44	0.0122657	0	LGALS9_CD44	LGALS9 - CD44	GALECTIN	Secreted Signaling	PMID: 25065622
CLL	CLL	LGALS9	CD44	0.00659105	0	LGALS9_CD44	LGALS9 - CD44	GALECTIN	Secreted Signaling	PMID: 25065622
CLL	CD4 TEM GZMK	LGALS9	CD44	0.011622	0	LGALS9_CD44	LGALS9 - CD44	GALECTIN	Secreted Signaling	PMID: 25065622
CLL	TPR	LGALS9	CD44	0.0119129	0	LGALS9_CD44	LGALS9 - CD44	GALECTIN	Secreted Signaling	PMID: 25065622
CLL	DC	LGALS9	CD44	0.0080951	0	LGALS9_CD44	LGALS9 - CD44	GALECTIN	Secreted Signaling	PMID: 25065622
CLL	CD4 TN	LGALS9	P4HB	0.00199202	0	LGALS9_P4HB	LGALS9 - P4HB	GALECTIN	Secreted Signaling	PMID:21670307;uniprot
CLL	CD4 TH KLF2	LGALS9	P4HB	0.00241659	0	LGALS9_P4HB	LGALS9 - P4HB	GALECTIN	Secreted Signaling	PMID:21670307;uniprot
CLL	CD8 TPEX	LGALS9	P4HB	0.0067051	0	LGALS9_P4HB	LGALS9 - P4HB	GALECTIN	Secreted Signaling	PMID:21670307;uniprot
CLL	CD8 TEM	LGALS9	P4HB	0.0058102	0	LGALS9_P4HB	LGALS9 - P4HB	GALECTIN	Secreted Signaling	PMID:21670307;uniprot
CLL	CD4 TH CD69	LGALS9	P4HB	0.00528781	0	LGALS9_P4HB	LGALS9 - P4HB	GALECTIN	Secreted Signaling	PMID:21670307;uniprot
CLL	CD4 TREG	LGALS9	P4HB	0.00238237	0	LGALS9_P4HB	LGALS9 - P4HB	GALECTIN	Secreted Signaling	PMID:21670307;uniprot
CLL	CD4 TFH	LGALS9	P4HB	0.0024165	0	LGALS9_P4HB	LGALS9 - P4HB	GALECTIN	Secreted Signaling	PMID:21670307;uniprot
CLL	CD8 TN	LGALS9	P4HB	0.00194421	0	LGALS9_P4HB	LGALS9 - P4HB	GALECTIN	Secreted Signaling	PMID:21670307;uniprot
CLL	CD8 TEX	LGALS9	P4HB	0.00561312	0	LGALS9_P4HB	LGALS9 - P4HB	GALECTIN	Secreted Signaling	PMID:21670307;uniprot
CLL	CLL	LGALS9	P4HB	0.00403381	0	LGALS9_P4HB	LGALS9 - P4HB	GALECTIN	Secreted Signaling	PMID:21670307;uniprot
CLL	CD4 TEM GZMK	LGALS9	P4HB	0.00330548	0	LGALS9_P4HB	LGALS9 - P4HB	GALECTIN	Secreted Signaling	PMID:21670307;uniprot
CLL	TPR	LGALS9	P4HB	0.00930333	0	LGALS9_P4HB	LGALS9 - P4HB	GALECTIN	Secreted Signaling	PMID:21670307;uniprot
CLL	DC	LGALS9	P4HB	0.00579665	0	LGALS9_P4HB	LGALS9 - P4HB	GALECTIN	Secreted Signaling	PMID:21670307;uniprot
CLL	CD4 TH KLF2	PPIA	BSG	0.029461	0.04	PPIA_BSG	PPIA - BSG	CypA	Secreted Signaling	PMID: 36012604
CLL	CD8 TEM	PPIA	BSG	0.0291678	0.01	PPIA_BSG	PPIA - BSG	CypA	Secreted Signaling	PMID: 36012604
CLL	CD4 TH CD69	PPIA	BSG	0.0590625	0	PPIA_BSG	PPIA - BSG	CypA	Secreted Signaling	PMID: 36012604
CLL	CD4 TREG	PPIA	BSG	0.03125	0.01	PPIA_BSG	PPIA - BSG	CypA	Secreted Signaling	PMID: 36012604
CLL	CD4 TFH	PPIA	BSG	0.067287	0	PPIA_BSG	PPIA - BSG	CypA	Secreted Signaling	PMID: 36012604
CLL	CD8 TEX	PPIA	BSG	0.0759015	0	PPIA_BSG	PPIA - BSG	CypA	Secreted Signaling	PMID: 36012604
CLL	CLL	PPIA	BSG	0.0783317	0	PPIA_BSG	PPIA - BSG	CypA	Secreted Signaling	PMID: 36012604
CLL	TPR	PPIA	BSG	0.0926343	0	PPIA_BSG	PPIA - BSG	CypA	Secreted Signaling	PMID: 36012604
CLL	CD4 TN	COL9A2	CD44	0.0349415	0	COL9A2_CD44	COL9A2 - CD44	COLLAGEN	ECM-Receptor	KEGG: hsa04512
CLL	CD4 TH KLF2	COL9A2	CD44	0.0485832	0	COL9A2_CD44	COL9A2 - CD44	COLLAGEN	ECM-Receptor	KEGG: hsa04512
CLL	CD8 TPEX	COL9A2	CD44	0.0489273	0	COL9A2_CD44	COL9A2 - CD44	COLLAGEN	ECM-Receptor	KEGG: hsa04512
CLL	CD8 TEM	COL9A2	CD44	0.0435797	0	COL9A2_CD44	COL9A2 - CD44	COLLAGEN	ECM-Receptor	KEGG: hsa04512
CLL	CD4 TH CD69	COL9A2	CD44	0.0455205	0	COL9A2_CD44	COL9A2 - CD44	COLLAGEN	ECM-Receptor	KEGG: hsa04512
CLL	CD4 TREG	COL9A2	CD44	0.0491306	0	COL9A2_CD44	COL9A2 - CD44	COLLAGEN	ECM-Receptor	KEGG: hsa04512
CLL	CD4 TFH	COL9A2	CD44	0.0514971	0	COL9A2_CD44	COL9A2 - CD44	COLLAGEN	ECM-Receptor	KEGG: hsa04512
CLL	CD8 TN	COL9A2	CD44	0.0315481	0	COL9A2_CD44	COL9A2 - CD44	COLLAGEN	ECM-Receptor	KEGG: hsa04512
CLL	CD8 TEX	COL9A2	CD44	0.0502668	0	COL9A2_CD44	COL9A2 - CD44	COLLAGEN	ECM-Receptor	KEGG: hsa04512
CLL	CLL	COL9A2	CD44	0.0275006	0	COL9A2_CD44	COL9A2 - CD44	COLLAGEN	ECM-Receptor	KEGG: hsa04512
CLL	CD4 TEM GZMK	COL9A2	CD44	0.0477249	0	COL9A2_CD44	COL9A2 - CD44	COLLAGEN	ECM-Receptor	KEGG: hsa04512
CLL	TPR	COL9A2	CD44	0.0488748	0	COL9A2_CD44	COL9A2 - CD44	COLLAGEN	ECM-Receptor	KEGG: hsa04512
CLL	DC	COL9A2	CD44	0.0336146	0	COL9A2_CD44	COL9A2 - CD44	COLLAGEN	ECM-Receptor	KEGG: hsa04512
CLL	CD4 TN	COL9A3	CD44	0.00778956	0	COL9A3_CD44	COL9A3 - CD44	COLLAGEN	ECM-Receptor	KEGG: hsa04512
CLL	CD4 TH KLF2	COL9A3	CD44	0.010951	0	COL9A3_CD44	COL9A3 - CD44	COLLAGEN	ECM-Receptor	KEGG: hsa04512
CLL	CD8 TPEX	COL9A3	CD44	0.0110317	0	COL9A3_CD44	COL9A3 - CD44	COLLAGEN	ECM-Receptor	KEGG: hsa04512
CLL	CD8 TEM	COL9A3	CD44	0.00978334	0	COL9A3_CD44	COL9A3 - CD44	COLLAGEN	ECM-Receptor	KEGG: hsa04512
CLL	CD4 TH CD69	COL9A3	CD44	0.0102352	0	COL9A3_CD44	COL9A3 - CD44	COLLAGEN	ECM-Receptor	KEGG: hsa04512
CLL	CD4 TREG	COL9A3	CD44	0.0110794	0	COL9A3_CD44	COL9A3 - CD44	COLLAGEN	ECM-Receptor	KEGG: hsa04512
CLL	CD4 TFH	COL9A3	CD44	0.0116355	0	COL9A3_CD44	COL9A3 - CD44	COLLAGEN	ECM-Receptor	KEGG: hsa04512
CLL	CD8 TN	COL9A3	CD44	0.00701392	0	COL9A3_CD44	COL9A3 - CD44	COLLAGEN	ECM-Receptor	KEGG: hsa04512
CLL	CD8 TEX	COL9A3	CD44	0.0113461	0	COL9A3_CD44	COL9A3 - CD44	COLLAGEN	ECM-Receptor	KEGG: hsa04512
CLL	CLL	COL9A3	CD44	0.00609424	0	COL9A3_CD44	COL9A3 - CD44	COLLAGEN	ECM-Receptor	KEGG: hsa04512
CLL	CD4 TEM GZMK	COL9A3	CD44	0.0107501	0	COL9A3_CD44	COL9A3 - CD44	COLLAGEN	ECM-Receptor	KEGG: hsa04512
CLL	TPR	COL9A3	CD44	0.0110194	0	COL9A3_CD44	COL9A3 - CD44	COLLAGEN	ECM-Receptor	KEGG: hsa04512
CLL	DC	COL9A3	CD44	0.00748577	0	COL9A3_CD44	COL9A3 - CD44	COLLAGEN	ECM-Receptor	KEGG: hsa04512
CLL	CD4 TH KLF2	PGE2-PTGES3	PTGER4	0.0384177	0	PGE2-PTGES3_PTGER4	PGE2-PTGES3 - PTGER4	Prostaglandin	Non-protein Signaling	PMID: 34949672;PMID: 21508345
CLL	CD8 TPEX	PGE2-PTGES3	PTGER4	0.0162911	0	PGE2-PTGES3_PTGER4	PGE2-PTGES3 - PTGER4	Prostaglandin	Non-protein Signaling	PMID: 34949672;PMID: 21508345
CLL	CD4 TH CD69	PGE2-PTGES3	PTGER4	0.0363343	0	PGE2-PTGES3_PTGER4	PGE2-PTGES3 - PTGER4	Prostaglandin	Non-protein Signaling	PMID: 34949672;PMID: 21508345
CLL	CD4 TFH	PGE2-PTGES3	PTGER4	0.0442296	0	PGE2-PTGES3_PTGER4	PGE2-PTGES3 - PTGER4	Prostaglandin	Non-protein Signaling	PMID: 34949672;PMID: 21508345
CLL	CD8 TN	PGE2-PTGES3	PTGER4	0.0291351	0.04	PGE2-PTGES3_PTGER4	PGE2-PTGES3 - PTGER4	Prostaglandin	Non-protein Signaling	PMID: 34949672;PMID: 21508345
CLL	CD4 TN	APP	CD74	0.00800722	0	APP_CD74	APP - CD74	APP	Cell-Cell Contact	PMID: 19849849
CLL	CD4 TH KLF2	APP	CD74	0.00906107	0	APP_CD74	APP - CD74	APP	Cell-Cell Contact	PMID: 19849849
CLL	CD8 TPEX	APP	CD74	0.0173854	0	APP_CD74	APP - CD74	APP	Cell-Cell Contact	PMID: 19849849
CLL	CD8 TEM	APP	CD74	0.0155486	0	APP_CD74	APP - CD74	APP	Cell-Cell Contact	PMID: 19849849
CLL	CD4 TH CD69	APP	CD74	0.00920763	0	APP_CD74	APP - CD74	APP	Cell-Cell Contact	PMID: 19849849
CLL	CD4 TREG	APP	CD74	0.0114016	0	APP_CD74	APP - CD74	APP	Cell-Cell Contact	PMID: 19849849
CLL	CD4 TFH	APP	CD74	0.0125851	0	APP_CD74	APP - CD74	APP	Cell-Cell Contact	PMID: 19849849
CLL	CD8 TN	APP	CD74	0.00811071	0	APP_CD74	APP - CD74	APP	Cell-Cell Contact	PMID: 19849849
CLL	CD8 TEX	APP	CD74	0.0196935	0	APP_CD74	APP - CD74	APP	Cell-Cell Contact	PMID: 19849849
CLL	CLL	APP	CD74	0.0288167	0	APP_CD74	APP - CD74	APP	Cell-Cell Contact	PMID: 19849849
CLL	CD4 TEM GZMK	APP	CD74	0.0151746	0	APP_CD74	APP - CD74	APP	Cell-Cell Contact	PMID: 19849849
CLL	TPR	APP	CD74	0.0166264	0	APP_CD74	APP - CD74	APP	Cell-Cell Contact	PMID: 19849849
CLL	DC	APP	CD74	0.0309137	0	APP_CD74	APP - CD74	APP	Cell-Cell Contact	PMID: 19849849
CLL	CLL	FCER2	ITGAX_ITGB2	0.0127473	0	FCER2A_ITGAX_ITGB2	FCER2A - (ITGAX+ITGB2)	CD23	Cell-Cell Contact	PMID: 7621072
CLL	DC	FCER2	ITGAX_ITGB2	0.0663863	0	FCER2A_ITGAX_ITGB2	FCER2A - (ITGAX+ITGB2)	CD23	Cell-Cell Contact	PMID: 7621072
CLL	TPR	ENTPD1	ADORA2A	0.000671072	0	ENTPD1_ADORA2A	ENTPD1 - ADORA2A	CD39	Cell-Cell Contact	PMID: 21677139
CLL	DC	CD99	PILRA	0.00963812	0	CD99_PILRA	CD99 - PILRA	CD99	Cell-Cell Contact	PMID: 18234675
CLL	CD8 TPEX	CD99	CD99	0.122348	0	CD99_CD99	CD99 - CD99	CD99	Cell-Cell Contact	KEGG: hsa04514
CLL	CD8 TEM	CD99	CD99	0.114596	0	CD99_CD99	CD99 - CD99	CD99	Cell-Cell Contact	KEGG: hsa04514
CLL	CD4 TH CD69	CD99	CD99	0.0943058	0.03	CD99_CD99	CD99 - CD99	CD99	Cell-Cell Contact	KEGG: hsa04514
CLL	CD4 TFH	CD99	CD99	0.106537	0	CD99_CD99	CD99 - CD99	CD99	Cell-Cell Contact	KEGG: hsa04514
CLL	CD8 TEX	CD99	CD99	0.120726	0	CD99_CD99	CD99 - CD99	CD99	Cell-Cell Contact	KEGG: hsa04514
CLL	CLL	CD99	CD99	0.0980548	0.04	CD99_CD99	CD99 - CD99	CD99	Cell-Cell Contact	KEGG: hsa04514
CLL	TPR	CD99	CD99	0.117287	0	CD99_CD99	CD99 - CD99	CD99	Cell-Cell Contact	KEGG: hsa04514
CLL	CD4 TH CD69	CLEC2D	KLRB1	0.00130903	0	CLEC2D_KLRB1	CLEC2D - KLRB1	CLEC	Cell-Cell Contact	PMID: 24223577
CLL	CD4 TH CD69	CD69	KLRB1	0.0140696	0	CLEC2C_KLRB1	CLEC2C - KLRB1	CLEC	Cell-Cell Contact	PMID: 24223577
CLL	CD8 TPEX	ICAM2	ITGAL_ITGB2	0.00719473	0	ICAM2_ITGAL_ITGB2	ICAM2 - (ITGAL+ITGB2)	ICAM	Cell-Cell Contact	KEGG: hsa04514
CLL	CD8 TEX	ICAM2	ITGAL_ITGB2	0.00716866	0.01	ICAM2_ITGAL_ITGB2	ICAM2 - (ITGAL+ITGB2)	ICAM	Cell-Cell Contact	KEGG: hsa04514
CLL	CD4 TEM GZMK	ICAM2	ITGAL_ITGB2	0.00739866	0.01	ICAM2_ITGAL_ITGB2	ICAM2 - (ITGAL+ITGB2)	ICAM	Cell-Cell Contact	KEGG: hsa04514
CLL	TPR	ICAM2	ITGAL_ITGB2	0.0102286	0.03	ICAM2_ITGAL_ITGB2	ICAM2 - (ITGAL+ITGB2)	ICAM	Cell-Cell Contact	KEGG: hsa04514
CLL	CD8 TPEX	LCK	CD8 receptor	0.0428236	0	LCK_CD8A_CD8B1	LCK - (CD8A+CD8B1)	LCK	Cell-Cell Contact	PMID: 25427562
CLL	CD8 TEM	LCK	CD8 receptor	0.033003	0	LCK_CD8A_CD8B1	LCK - (CD8A+CD8B1)	LCK	Cell-Cell Contact	PMID: 25427562
CLL	CD8 TN	LCK	CD8 receptor	0.0497765	0	LCK_CD8A_CD8B1	LCK - (CD8A+CD8B1)	LCK	Cell-Cell Contact	PMID: 25427562
CLL	CD8 TPEX	HLA-A	CD8A	0.191578	0	HLA-A_CD8A	HLA-A - CD8A	MHC-I	Cell-Cell Contact	KEGG: hsa04514
CLL	CD8 TEM	HLA-A	CD8A	0.139392	0	HLA-A_CD8A	HLA-A - CD8A	MHC-I	Cell-Cell Contact	KEGG: hsa04514
CLL	CD8 TN	HLA-A	CD8A	0.169458	0	HLA-A_CD8A	HLA-A - CD8A	MHC-I	Cell-Cell Contact	KEGG: hsa04514
CLL	CD8 TPEX	HLA-B	CD8A	0.234534	0	HLA-B_CD8A	HLA-B - CD8A	MHC-I	Cell-Cell Contact	KEGG: hsa04514
CLL	CD8 TEM	HLA-B	CD8A	0.173153	0	HLA-B_CD8A	HLA-B - CD8A	MHC-I	Cell-Cell Contact	KEGG: hsa04514
CLL	CD8 TN	HLA-B	CD8A	0.208735	0	HLA-B_CD8A	HLA-B - CD8A	MHC-I	Cell-Cell Contact	KEGG: hsa04514
CLL	CD8 TPEX	HLA-C	CD8A	0.190574	0	HLA-C_CD8A	HLA-C - CD8A	MHC-I	Cell-Cell Contact	KEGG: hsa04514
CLL	CD8 TEM	HLA-C	CD8A	0.138615	0	HLA-C_CD8A	HLA-C - CD8A	MHC-I	Cell-Cell Contact	KEGG: hsa04514
CLL	CD8 TN	HLA-C	CD8A	0.168546	0	HLA-C_CD8A	HLA-C - CD8A	MHC-I	Cell-Cell Contact	KEGG: hsa04514
CLL	CD8 TPEX	HLA-E	CD8A	0.165464	0	HLA-E_CD8A	HLA-E - CD8A	MHC-I	Cell-Cell Contact	KEGG: hsa04514
CLL	CD8 TEM	HLA-E	CD8A	0.119342	0	HLA-E_CD8A	HLA-E - CD8A	MHC-I	Cell-Cell Contact	KEGG: hsa04514
CLL	CD8 TN	HLA-E	CD8A	0.145815	0	HLA-E_CD8A	HLA-E - CD8A	MHC-I	Cell-Cell Contact	KEGG: hsa04514
CLL	CD8 TPEX	HLA-F	CD8A	0.0161782	0	HLA-F_CD8A	HLA-F - CD8A	MHC-I	Cell-Cell Contact	KEGG: hsa04514
CLL	CD8 TPEX	HLA-A	CD8B	0.126062	0	HLA-A_CD8B	HLA-A - CD8B	MHC-I	Cell-Cell Contact	KEGG: hsa04514
CLL	CD8 TEM	HLA-A	CD8B	0.109382	0	HLA-A_CD8B	HLA-A - CD8B	MHC-I	Cell-Cell Contact	KEGG: hsa04514
CLL	CD8 TN	HLA-A	CD8B	0.186781	0	HLA-A_CD8B	HLA-A - CD8B	MHC-I	Cell-Cell Contact	KEGG: hsa04514
CLL	CD8 TEX	HLA-A	CD8B	0.0929171	0	HLA-A_CD8B	HLA-A - CD8B	MHC-I	Cell-Cell Contact	KEGG: hsa04514
CLL	CD8 TPEX	HLA-B	CD8B	0.157185	0	HLA-B_CD8B	HLA-B - CD8B	MHC-I	Cell-Cell Contact	KEGG: hsa04514
CLL	CD8 TEM	HLA-B	CD8B	0.137032	0	HLA-B_CD8B	HLA-B - CD8B	MHC-I	Cell-Cell Contact	KEGG: hsa04514
CLL	CD8 TN	HLA-B	CD8B	0.228966	0	HLA-B_CD8B	HLA-B - CD8B	MHC-I	Cell-Cell Contact	KEGG: hsa04514
CLL	CD8 TEX	HLA-B	CD8B	0.116952	0	HLA-B_CD8B	HLA-B - CD8B	MHC-I	Cell-Cell Contact	KEGG: hsa04514
CLL	CD8 TPEX	HLA-C	CD8B	0.125349	0	HLA-C_CD8B	HLA-C - CD8B	MHC-I	Cell-Cell Contact	KEGG: hsa04514
CLL	CD8 TEM	HLA-C	CD8B	0.108751	0	HLA-C_CD8B	HLA-C - CD8B	MHC-I	Cell-Cell Contact	KEGG: hsa04514
CLL	CD8 TN	HLA-C	CD8B	0.185797	0	HLA-C_CD8B	HLA-C - CD8B	MHC-I	Cell-Cell Contact	KEGG: hsa04514
CLL	CD8 TEX	HLA-C	CD8B	0.0923713	0	HLA-C_CD8B	HLA-C - CD8B	MHC-I	Cell-Cell Contact	KEGG: hsa04514
CLL	CD8 TPEX	HLA-E	CD8B	0.107689	0	HLA-E_CD8B	HLA-E - CD8B	MHC-I	Cell-Cell Contact	KEGG: hsa04514
CLL	CD8 TEM	HLA-E	CD8B	0.0931806	0	HLA-E_CD8B	HLA-E - CD8B	MHC-I	Cell-Cell Contact	KEGG: hsa04514
CLL	CD8 TN	HLA-E	CD8B	0.161191	0	HLA-E_CD8B	HLA-E - CD8B	MHC-I	Cell-Cell Contact	KEGG: hsa04514
CLL	CD8 TEX	HLA-E	CD8B	0.0789386	0	HLA-E_CD8B	HLA-E - CD8B	MHC-I	Cell-Cell Contact	KEGG: hsa04514
CLL	CD8 TN	HLA-F	CD8B	0.0156879	0	HLA-F_CD8B	HLA-F - CD8B	MHC-I	Cell-Cell Contact	KEGG: hsa04514
CLL	DC	HLA-F	LILRB1	0.00256657	0	HLA-F_LILRB1	HLA-F - LILRB1	MHC-I	Cell-Cell Contact	PMID: 28484462
CLL	CD8 TPEX	HLA-E	KLRK1	0.082603	0	HLA-E_KLRK1	HLA-E - KLRK1	MHC-I	Cell-Cell Contact	PMID: 28484462
CLL	CD8 TEM	HLA-E	KLRK1	0.0770493	0	HLA-E_KLRK1	HLA-E - KLRK1	MHC-I	Cell-Cell Contact	PMID: 28484462
CLL	CD8 TN	HLA-E	KLRK1	0.1016	0	HLA-E_KLRK1	HLA-E - KLRK1	MHC-I	Cell-Cell Contact	PMID: 28484462
CLL	CD8 TEX	HLA-E	KLRK1	0.0267552	0.02	HLA-E_KLRK1	HLA-E - KLRK1	MHC-I	Cell-Cell Contact	PMID: 28484462
CLL	CD4 TN	HLA-DPA1	CD4	0.0371599	0	HLA-DPA1_CD4	HLA-DPA1 - CD4	MHC-II	Cell-Cell Contact	KEGG: hsa04514
CLL	CD4 TH KLF2	HLA-DPA1	CD4	0.0442571	0	HLA-DPA1_CD4	HLA-DPA1 - CD4	MHC-II	Cell-Cell Contact	KEGG: hsa04514
CLL	CD4 TH CD69	HLA-DPA1	CD4	0.0768353	0	HLA-DPA1_CD4	HLA-DPA1 - CD4	MHC-II	Cell-Cell Contact	KEGG: hsa04514
CLL	CD4 TREG	HLA-DPA1	CD4	0.0433307	0	HLA-DPA1_CD4	HLA-DPA1 - CD4	MHC-II	Cell-Cell Contact	KEGG: hsa04514
CLL	CD4 TFH	HLA-DPA1	CD4	0.0420775	0	HLA-DPA1_CD4	HLA-DPA1 - CD4	MHC-II	Cell-Cell Contact	KEGG: hsa04514
CLL	TPR	HLA-DPA1	CD4	0.0193761	0	HLA-DPA1_CD4	HLA-DPA1 - CD4	MHC-II	Cell-Cell Contact	KEGG: hsa04514
CLL	DC	HLA-DPA1	CD4	0.141428	0	HLA-DPA1_CD4	HLA-DPA1 - CD4	MHC-II	Cell-Cell Contact	KEGG: hsa04514
CLL	CD4 TN	HLA-DPB1	CD4	0.0299645	0	HLA-DPB1_CD4	HLA-DPB1 - CD4	MHC-II	Cell-Cell Contact	KEGG: hsa04514
CLL	CD4 TH KLF2	HLA-DPB1	CD4	0.0357384	0	HLA-DPB1_CD4	HLA-DPB1 - CD4	MHC-II	Cell-Cell Contact	KEGG: hsa04514
CLL	CD4 TH CD69	HLA-DPB1	CD4	0.0624558	0	HLA-DPB1_CD4	HLA-DPB1 - CD4	MHC-II	Cell-Cell Contact	KEGG: hsa04514
CLL	CD4 TREG	HLA-DPB1	CD4	0.0349838	0	HLA-DPB1_CD4	HLA-DPB1 - CD4	MHC-II	Cell-Cell Contact	KEGG: hsa04514
CLL	CD4 TFH	HLA-DPB1	CD4	0.0339634	0	HLA-DPB1_CD4	HLA-DPB1 - CD4	MHC-II	Cell-Cell Contact	KEGG: hsa04514
CLL	TPR	HLA-DPB1	CD4	0.0155685	0	HLA-DPB1_CD4	HLA-DPB1 - CD4	MHC-II	Cell-Cell Contact	KEGG: hsa04514
CLL	DC	HLA-DPB1	CD4	0.116485	0	HLA-DPB1_CD4	HLA-DPB1 - CD4	MHC-II	Cell-Cell Contact	KEGG: hsa04514
CLL	CD4 TN	HLA-DQA1	CD4	0.0306793	0	HLA-DQA1_CD4	HLA-DQA1 - CD4	MHC-II	Cell-Cell Contact	KEGG: hsa04514
CLL	CD4 TH KLF2	HLA-DQA1	CD4	0.0365858	0	HLA-DQA1_CD4	HLA-DQA1 - CD4	MHC-II	Cell-Cell Contact	KEGG: hsa04514
CLL	CD4 TH CD69	HLA-DQA1	CD4	0.0638946	0	HLA-DQA1_CD4	HLA-DQA1 - CD4	MHC-II	Cell-Cell Contact	KEGG: hsa04514
CLL	CD4 TREG	HLA-DQA1	CD4	0.0358139	0	HLA-DQA1_CD4	HLA-DQA1 - CD4	MHC-II	Cell-Cell Contact	KEGG: hsa04514
CLL	CD4 TFH	HLA-DQA1	CD4	0.0347702	0	HLA-DQA1_CD4	HLA-DQA1 - CD4	MHC-II	Cell-Cell Contact	KEGG: hsa04514
CLL	TPR	HLA-DQA1	CD4	0.0159456	0	HLA-DQA1_CD4	HLA-DQA1 - CD4	MHC-II	Cell-Cell Contact	KEGG: hsa04514
CLL	DC	HLA-DQA1	CD4	0.119011	0	HLA-DQA1_CD4	HLA-DQA1 - CD4	MHC-II	Cell-Cell Contact	KEGG: hsa04514
CLL	CD4 TN	HLA-DMA	CD4	0.0229008	0	HLA-DMA_CD4	HLA-DMA - CD4	MHC-II	Cell-Cell Contact	KEGG: hsa04514
CLL	CD4 TH KLF2	HLA-DMA	CD4	0.027352	0	HLA-DMA_CD4	HLA-DMA - CD4	MHC-II	Cell-Cell Contact	KEGG: hsa04514
CLL	CD4 TH CD69	HLA-DMA	CD4	0.0481126	0	HLA-DMA_CD4	HLA-DMA - CD4	MHC-II	Cell-Cell Contact	KEGG: hsa04514
CLL	CD4 TREG	HLA-DMA	CD4	0.0267695	0	HLA-DMA_CD4	HLA-DMA - CD4	MHC-II	Cell-Cell Contact	KEGG: hsa04514
CLL	CD4 TFH	HLA-DMA	CD4	0.0259823	0	HLA-DMA_CD4	HLA-DMA - CD4	MHC-II	Cell-Cell Contact	KEGG: hsa04514
CLL	TPR	HLA-DMA	CD4	0.011857	0	HLA-DMA_CD4	HLA-DMA - CD4	MHC-II	Cell-Cell Contact	KEGG: hsa04514
CLL	DC	HLA-DMA	CD4	0.0909377	0	HLA-DMA_CD4	HLA-DMA - CD4	MHC-II	Cell-Cell Contact	KEGG: hsa04514
CLL	CD4 TN	HLA-DMB	CD4	0.013896	0	HLA-DMB_CD4	HLA-DMB - CD4	MHC-II	Cell-Cell Contact	KEGG: hsa04514
CLL	CD4 TH KLF2	HLA-DMB	CD4	0.0166268	0	HLA-DMB_CD4	HLA-DMB - CD4	MHC-II	Cell-Cell Contact	KEGG: hsa04514
CLL	CD4 TH CD69	HLA-DMB	CD4	0.0294936	0	HLA-DMB_CD4	HLA-DMB - CD4	MHC-II	Cell-Cell Contact	KEGG: hsa04514
CLL	CD4 TREG	HLA-DMB	CD4	0.0162689	0	HLA-DMB_CD4	HLA-DMB - CD4	MHC-II	Cell-Cell Contact	KEGG: hsa04514
CLL	CD4 TFH	HLA-DMB	CD4	0.0157854	0	HLA-DMB_CD4	HLA-DMB - CD4	MHC-II	Cell-Cell Contact	KEGG: hsa04514
CLL	TPR	HLA-DMB	CD4	0.0071629	0	HLA-DMB_CD4	HLA-DMB - CD4	MHC-II	Cell-Cell Contact	KEGG: hsa04514
CLL	DC	HLA-DMB	CD4	0.0567337	0	HLA-DMB_CD4	HLA-DMB - CD4	MHC-II	Cell-Cell Contact	KEGG: hsa04514
CLL	CD4 TN	HLA-DOA	CD4	0.00793517	0	HLA-DOA_CD4	HLA-DOA - CD4	MHC-II	Cell-Cell Contact	KEGG: hsa04514
CLL	CD4 TH KLF2	HLA-DOA	CD4	0.00950582	0	HLA-DOA_CD4	HLA-DOA - CD4	MHC-II	Cell-Cell Contact	KEGG: hsa04514
CLL	CD4 TH CD69	HLA-DOA	CD4	0.016957	0	HLA-DOA_CD4	HLA-DOA - CD4	MHC-II	Cell-Cell Contact	KEGG: hsa04514
CLL	CD4 TREG	HLA-DOA	CD4	0.00929976	0	HLA-DOA_CD4	HLA-DOA - CD4	MHC-II	Cell-Cell Contact	KEGG: hsa04514
CLL	CD4 TFH	HLA-DOA	CD4	0.00902151	0	HLA-DOA_CD4	HLA-DOA - CD4	MHC-II	Cell-Cell Contact	KEGG: hsa04514
CLL	TPR	HLA-DOA	CD4	0.00407834	0	HLA-DOA_CD4	HLA-DOA - CD4	MHC-II	Cell-Cell Contact	KEGG: hsa04514
CLL	DC	HLA-DOA	CD4	0.0330123	0	HLA-DOA_CD4	HLA-DOA - CD4	MHC-II	Cell-Cell Contact	KEGG: hsa04514
CLL	CD4 TN	HLA-DOB	CD4	0.00859437	0	HLA-DOB_CD4	HLA-DOB - CD4	MHC-II	Cell-Cell Contact	KEGG: hsa04514
CLL	CD4 TH KLF2	HLA-DOB	CD4	0.0102941	0	HLA-DOB_CD4	HLA-DOB - CD4	MHC-II	Cell-Cell Contact	KEGG: hsa04514
CLL	CD4 TH CD69	HLA-DOB	CD4	0.0183519	0	HLA-DOB_CD4	HLA-DOB - CD4	MHC-II	Cell-Cell Contact	KEGG: hsa04514
CLL	CD4 TREG	HLA-DOB	CD4	0.0100712	0	HLA-DOB_CD4	HLA-DOB - CD4	MHC-II	Cell-Cell Contact	KEGG: hsa04514
CLL	CD4 TFH	HLA-DOB	CD4	0.00977007	0	HLA-DOB_CD4	HLA-DOB - CD4	MHC-II	Cell-Cell Contact	KEGG: hsa04514
CLL	TPR	HLA-DOB	CD4	0.00441857	0	HLA-DOB_CD4	HLA-DOB - CD4	MHC-II	Cell-Cell Contact	KEGG: hsa04514
CLL	DC	HLA-DOB	CD4	0.0356798	0	HLA-DOB_CD4	HLA-DOB - CD4	MHC-II	Cell-Cell Contact	KEGG: hsa04514
CLL	CD4 TN	HLA-DQB1	CD4	0.0291821	0	HLA-DQB1_CD4	HLA-DQB1 - CD4	MHC-II	Cell-Cell Contact	KEGG: hsa04514
CLL	CD4 TH KLF2	HLA-DQB1	CD4	0.0348107	0	HLA-DQB1_CD4	HLA-DQB1 - CD4	MHC-II	Cell-Cell Contact	KEGG: hsa04514
CLL	CD4 TH CD69	HLA-DQB1	CD4	0.0608783	0	HLA-DQB1_CD4	HLA-DQB1 - CD4	MHC-II	Cell-Cell Contact	KEGG: hsa04514
CLL	CD4 TREG	HLA-DQB1	CD4	0.034075	0	HLA-DQB1_CD4	HLA-DQB1 - CD4	MHC-II	Cell-Cell Contact	KEGG: hsa04514
CLL	CD4 TFH	HLA-DQB1	CD4	0.0330802	0	HLA-DQB1_CD4	HLA-DQB1 - CD4	MHC-II	Cell-Cell Contact	KEGG: hsa04514
CLL	TPR	HLA-DQB1	CD4	0.0151562	0	HLA-DQB1_CD4	HLA-DQB1 - CD4	MHC-II	Cell-Cell Contact	KEGG: hsa04514
CLL	DC	HLA-DQB1	CD4	0.113709	0	HLA-DQB1_CD4	HLA-DQB1 - CD4	MHC-II	Cell-Cell Contact	KEGG: hsa04514
CLL	CD4 TN	HLA-DRA	CD4	0.0437845	0	HLA-DRA_CD4	HLA-DRA - CD4	MHC-II	Cell-Cell Contact	KEGG: hsa04514
CLL	CD4 TH KLF2	HLA-DRA	CD4	0.0520785	0	HLA-DRA_CD4	HLA-DRA - CD4	MHC-II	Cell-Cell Contact	KEGG: hsa04514
CLL	CD4 TH CD69	HLA-DRA	CD4	0.0898727	0	HLA-DRA_CD4	HLA-DRA - CD4	MHC-II	Cell-Cell Contact	KEGG: hsa04514
CLL	CD4 TREG	HLA-DRA	CD4	0.0509971	0	HLA-DRA_CD4	HLA-DRA - CD4	MHC-II	Cell-Cell Contact	KEGG: hsa04514
CLL	CD4 TFH	HLA-DRA	CD4	0.0495336	0	HLA-DRA_CD4	HLA-DRA - CD4	MHC-II	Cell-Cell Contact	KEGG: hsa04514
CLL	TPR	HLA-DRA	CD4	0.0229057	0	HLA-DRA_CD4	HLA-DRA - CD4	MHC-II	Cell-Cell Contact	KEGG: hsa04514
CLL	DC	HLA-DRA	CD4	0.163485	0	HLA-DRA_CD4	HLA-DRA - CD4	MHC-II	Cell-Cell Contact	KEGG: hsa04514
CLL	CD4 TN	HLA-DRB1	CD4	0.0399374	0	HLA-DRB1_CD4	HLA-DRB1 - CD4	MHC-II	Cell-Cell Contact	KEGG: hsa04514
CLL	CD4 TH KLF2	HLA-DRB1	CD4	0.0475389	0	HLA-DRB1_CD4	HLA-DRB1 - CD4	MHC-II	Cell-Cell Contact	KEGG: hsa04514
CLL	CD4 TH CD69	HLA-DRB1	CD4	0.0823249	0	HLA-DRB1_CD4	HLA-DRB1 - CD4	MHC-II	Cell-Cell Contact	KEGG: hsa04514
CLL	CD4 TREG	HLA-DRB1	CD4	0.0465471	0	HLA-DRB1_CD4	HLA-DRB1 - CD4	MHC-II	Cell-Cell Contact	KEGG: hsa04514
CLL	CD4 TFH	HLA-DRB1	CD4	0.0452053	0	HLA-DRB1_CD4	HLA-DRB1 - CD4	MHC-II	Cell-Cell Contact	KEGG: hsa04514
CLL	TPR	HLA-DRB1	CD4	0.0208531	0	HLA-DRB1_CD4	HLA-DRB1 - CD4	MHC-II	Cell-Cell Contact	KEGG: hsa04514
CLL	DC	HLA-DRB1	CD4	0.150779	0	HLA-DRB1_CD4	HLA-DRB1 - CD4	MHC-II	Cell-Cell Contact	KEGG: hsa04514
CLL	CD4 TN	HLA-DRB5	CD4	0.0222605	0	HLA-DRB5_CD4	HLA-DRB5 - CD4	MHC-II	Cell-Cell Contact	KEGG: hsa04514
CLL	CD4 TH KLF2	HLA-DRB5	CD4	0.0265906	0	HLA-DRB5_CD4	HLA-DRB5 - CD4	MHC-II	Cell-Cell Contact	KEGG: hsa04514
CLL	CD4 TH CD69	HLA-DRB5	CD4	0.0468011	0	HLA-DRB5_CD4	HLA-DRB5 - CD4	MHC-II	Cell-Cell Contact	KEGG: hsa04514
CLL	CD4 TREG	HLA-DRB5	CD4	0.0260239	0	HLA-DRB5_CD4	HLA-DRB5 - CD4	MHC-II	Cell-Cell Contact	KEGG: hsa04514
CLL	CD4 TFH	HLA-DRB5	CD4	0.025258	0	HLA-DRB5_CD4	HLA-DRB5 - CD4	MHC-II	Cell-Cell Contact	KEGG: hsa04514
CLL	TPR	HLA-DRB5	CD4	0.0115218	0	HLA-DRB5_CD4	HLA-DRB5 - CD4	MHC-II	Cell-Cell Contact	KEGG: hsa04514
CLL	DC	HLA-DRB5	CD4	0.0885675	0	HLA-DRB5_CD4	HLA-DRB5 - CD4	MHC-II	Cell-Cell Contact	KEGG: hsa04514
CLL	CD8 TPEX	PECAM1	PECAM1	0.00149001	0	PECAM1_PECAM1	PECAM1 - PECAM1	PECAM1	Cell-Cell Contact	KEGG: hsa04514
CLL	CD8 TN	PECAM1	PECAM1	0.00121755	0	PECAM1_PECAM1	PECAM1 - PECAM1	PECAM1	Cell-Cell Contact	KEGG: hsa04514
CLL	CD8 TEX	PECAM1	PECAM1	0.0017841	0	PECAM1_PECAM1	PECAM1 - PECAM1	PECAM1	Cell-Cell Contact	KEGG: hsa04514
CLL	CLL	PECAM1	PECAM1	0.000887555	0	PECAM1_PECAM1	PECAM1 - PECAM1	PECAM1	Cell-Cell Contact	KEGG: hsa04514
CLL	TPR	PECAM1	PECAM1	0.000818277	0	PECAM1_PECAM1	PECAM1 - PECAM1	PECAM1	Cell-Cell Contact	KEGG: hsa04514
CLL	DC	PECAM1	PECAM1	0.00088071	0	PECAM1_PECAM1	PECAM1 - PECAM1	PECAM1	Cell-Cell Contact	KEGG: hsa04514
CLL	DC	SEMA4A	PLXNB2	0.00252446	0	SEMA4A_PLXNB2	SEMA4A - PLXNB2	SEMA4	Cell-Cell Contact	PMID: 27533782
CLL	CD4 TN	CD55	ADGRE5	0.00976988	0	CD55_ADGRE5	CD55 - ADGRE5	ADGRE	Cell-Cell Contact	PMID: 31462748
CLL	CD4 TH KLF2	CD55	ADGRE5	0.0113257	0	CD55_ADGRE5	CD55 - ADGRE5	ADGRE	Cell-Cell Contact	PMID: 31462748
CLL	CD8 TPEX	CD55	ADGRE5	0.0352019	0	CD55_ADGRE5	CD55 - ADGRE5	ADGRE	Cell-Cell Contact	PMID: 31462748
CLL	CD8 TEM	CD55	ADGRE5	0.0275575	0	CD55_ADGRE5	CD55 - ADGRE5	ADGRE	Cell-Cell Contact	PMID: 31462748
CLL	CD4 TH CD69	CD55	ADGRE5	0.0240115	0	CD55_ADGRE5	CD55 - ADGRE5	ADGRE	Cell-Cell Contact	PMID: 31462748
CLL	CD4 TREG	CD55	ADGRE5	0.00907538	0	CD55_ADGRE5	CD55 - ADGRE5	ADGRE	Cell-Cell Contact	PMID: 31462748
CLL	CD4 TFH	CD55	ADGRE5	0.0227993	0	CD55_ADGRE5	CD55 - ADGRE5	ADGRE	Cell-Cell Contact	PMID: 31462748
CLL	CD8 TN	CD55	ADGRE5	0.0242286	0	CD55_ADGRE5	CD55 - ADGRE5	ADGRE	Cell-Cell Contact	PMID: 31462748
CLL	CD8 TEX	CD55	ADGRE5	0.0277844	0	CD55_ADGRE5	CD55 - ADGRE5	ADGRE	Cell-Cell Contact	PMID: 31462748
CLL	CD4 TEM GZMK	CD55	ADGRE5	0.0430425	0	CD55_ADGRE5	CD55 - ADGRE5	ADGRE	Cell-Cell Contact	PMID: 31462748
CLL	TPR	CD55	ADGRE5	0.0271886	0	CD55_ADGRE5	CD55 - ADGRE5	ADGRE	Cell-Cell Contact	PMID: 31462748
CLL	CD4 TN	APP	SORL1	0.00127804	0	APP_SORL1	APP - SORL1	APP	Cell-Cell Contact	PMID: 24523320
CLL	CD4 TH KLF2	APP	SORL1	0.00143059	0	APP_SORL1	APP - SORL1	APP	Cell-Cell Contact	PMID: 24523320
CLL	CD4 TH CD69	APP	SORL1	0.00129907	0	APP_SORL1	APP - SORL1	APP	Cell-Cell Contact	PMID: 24523320
CLL	CD8 TN	APP	SORL1	0.0012237	0	APP_SORL1	APP - SORL1	APP	Cell-Cell Contact	PMID: 24523320
CLL	DC	APP	SORL1	0.00037195	0.01	APP_SORL1	APP - SORL1	APP	Cell-Cell Contact	PMID: 24523320
CLL	CD8 TEX	CD99	PILRB	0.0155186	0	CD99_PILRB	Cd99 - Pilrb	CD99	Cell-Cell Contact	uniprot;PMID:18234675
CLL	CD8 TEX	PECAM1	CD38	0.00129282	0	PECAM1_CD38	PECAM1 - CD38	PECAM2	Cell-Cell Contact	PMID:26407101
CLL	TPR	PECAM1	CD38	0.00102983	0	PECAM1_CD38	PECAM1 - CD38	PECAM2	Cell-Cell Contact	PMID:26407101

## Sheet: Fig6F
Fig6F: list of ligand-receptor pairs differentially upregulated in CLL LNs compared to rLNs as identified via CellChat
source	target	ligand	receptor	prob	pval	interaction_name	interaction_name_2	pathway_name	annotation	evidence	source.target	prob.original	group.names	dataset	ligand_padj	receptor_padj	ligand_FC	receptor_FC
B	Tregs	ADAM28	ITGA4	0.218514	3	ADAM28_ITGA4	ADAM28 - ITGA4		adhesion-adhesion	CellTalkDB;Fantom5_LRdb;HPRD;HPRD_LRdb;HPRD_talklr;LRdb;Ramilowski2015;connectomeDB2020;iTALK;talklr	B -> Tregs (CLL)	0.0102923	B -> Tregs	CLL	4.50691e-12	0.195695	0.399721	0.174181
B	CD8 TEM	ADAM28	ITGA4	0.235703	3	ADAM28_ITGA4	ADAM28 - ITGA4		adhesion-adhesion	CellTalkDB;Fantom5_LRdb;HPRD;HPRD_LRdb;HPRD_talklr;LRdb;Ramilowski2015;connectomeDB2020;iTALK;talklr	B -> CD8 TEM (CLL)	0.0143698	B -> CD8 TEM	CLL	4.50691e-12	3.07295e-09	0.399721	0.2949
B	CD8 TN	ADAM28	ITGA4	0.211294	3	ADAM28_ITGA4	ADAM28 - ITGA4		adhesion-adhesion	CellTalkDB;Fantom5_LRdb;HPRD;HPRD_LRdb;HPRD_talklr;LRdb;Ramilowski2015;connectomeDB2020;iTALK;talklr	B -> CD8 TN (CLL)	0.00880238	B -> CD8 TN	CLL	4.50691e-12	0.404607	0.399721	0.179862
B	TFH	ADAM28	ITGA4	0.21781	3	ADAM28_ITGA4	ADAM28 - ITGA4		adhesion-adhesion	CellTalkDB;Fantom5_LRdb;HPRD;HPRD_LRdb;HPRD_talklr;LRdb;Ramilowski2015;connectomeDB2020;iTALK;talklr	B -> TFH (CLL)	0.0101411	B -> TFH	CLL	4.50691e-12	1.24661e-19	0.399721	0.307297
B	CD4 TEM	ADAM28	ITGA4	0.251964	3	ADAM28_ITGA4	ADAM28 - ITGA4		adhesion-adhesion	CellTalkDB;Fantom5_LRdb;HPRD;HPRD_LRdb;HPRD_talklr;LRdb;Ramilowski2015;connectomeDB2020;iTALK;talklr	B -> CD4 TEM (CLL)	0.0188957	B -> CD4 TEM	CLL	4.50691e-12	5.792e-05	0.399721	0.646066
B	CD8 TEM	ADAM28	ITGA4	0.224733	3	ADAM28_ITGA4	ADAM28 - ITGA4		adhesion-adhesion	CellTalkDB;Fantom5_LRdb;HPRD;HPRD_LRdb;HPRD_talklr;LRdb;Ramilowski2015;connectomeDB2020;iTALK;talklr	B -> CD8 TEM (rLN)	0.0116818	B -> CD8 TEM	rLN	4.50691e-12	3.07295e-09	0.399721	0.2949
B	CD8 TN	ADGRE5	CD55	0.21888	3	ADGRE5_CD55	ADGRE5 - CD55		adhesion-adhesion	Baccin2019;CellChatDB;CellPhoneDB;HPMR;HPRD;connectomeDB2020	B -> CD8 TN (CLL)	0.0103714	B -> CD8 TN	CLL	0.000105278	2.43342e-34	0.178795	0.655871
B	CD4 TCM	APP	CD74	0.213117	3	APP_CD74	APP - CD74		adhesion-adhesion	CellChatDB;CellPhoneDB;CellPhoneDB_Cellinker;CellTalkDB;Cellinker;EMBRACE;Fantom5_LRdb;InnateDB;LRdb;Ramilowski2015;connectomeDB2020;iTALK;talklr	B -> CD4 TCM (CLL)	0.00916606	B -> CD4 TCM	CLL	0.00041344	8.53103e-116	0.204245	0.680203
B	Tregs	APP	CD74	0.223513	3	APP_CD74	APP - CD74		adhesion-adhesion	CellChatDB;CellPhoneDB;CellPhoneDB_Cellinker;CellTalkDB;Cellinker;EMBRACE;Fantom5_LRdb;InnateDB;LRdb;Ramilowski2015;connectomeDB2020;iTALK;talklr	B -> Tregs (CLL)	0.0114016	B -> Tregs	CLL	0.00041344	2.19981e-40	0.204245	0.879579
B	CD8 TEM	APP	CD74	0.245003	3	APP_CD74	APP - CD74		adhesion-adhesion	CellChatDB;CellPhoneDB;CellPhoneDB_Cellinker;CellTalkDB;Cellinker;EMBRACE;Fantom5_LRdb;InnateDB;LRdb;Ramilowski2015;connectomeDB2020;iTALK;talklr	B -> CD8 TEM (CLL)	0.0168807	B -> CD8 TEM	CLL	0.00041344	1.17376e-133	0.204245	1.48264
B	CD4 TN	APP	CD74	0.20715	3	APP_CD74	APP - CD74		adhesion-adhesion	CellChatDB;CellPhoneDB;CellPhoneDB_Cellinker;CellTalkDB;Cellinker;EMBRACE;Fantom5_LRdb;InnateDB;LRdb;Ramilowski2015;connectomeDB2020;iTALK;talklr	B -> CD4 TN (CLL)	0.00800722	B -> CD4 TN	CLL	0.00041344	8.22684e-96	0.204245	0.667939
B	CD8 TN	APP	CD74	0.207703	3	APP_CD74	APP - CD74		adhesion-adhesion	CellChatDB;CellPhoneDB;CellPhoneDB_Cellinker;CellTalkDB;Cellinker;EMBRACE;Fantom5_LRdb;InnateDB;LRdb;Ramilowski2015;connectomeDB2020;iTALK;talklr	B -> CD8 TN (CLL)	0.00811071	B -> CD8 TN	CLL	0.00041344	2.99279e-30	0.204245	0.675601
B	TFH	APP	CD74	0.228559	3	APP_CD74	APP - CD74		adhesion-adhesion	CellChatDB;CellPhoneDB;CellPhoneDB_Cellinker;CellTalkDB;Cellinker;EMBRACE;Fantom5_LRdb;InnateDB;LRdb;Ramilowski2015;connectomeDB2020;iTALK;talklr	B -> TFH (CLL)	0.0125851	B -> TFH	CLL	0.00041344	1.33813e-87	0.204245	1.44442
B	CD4 TEM	APP	CD74	0.23877	3	APP_CD74	APP - CD74		adhesion-adhesion	CellChatDB;CellPhoneDB;CellPhoneDB_Cellinker;CellTalkDB;Cellinker;EMBRACE;Fantom5_LRdb;InnateDB;LRdb;Ramilowski2015;connectomeDB2020;iTALK;talklr	B -> CD4 TEM (CLL)	0.0151746	B -> CD4 TEM	CLL	0.00041344	2.41427e-25	0.204245	1.66954
B	CD4 TCM	APP	LRP10	0.153391	3	APP_LRP10	APP - LRP10		adhesion-receptor	CellTalkDB	B -> CD4 TCM (CLL)	0.00147473	B -> CD4 TCM	CLL	0.00041344	3.07042e-40	0.204245	0.253683
B	Tregs	APP	LRP10	0.156808	3	APP_LRP10	APP - LRP10		adhesion-receptor	CellTalkDB	B -> Tregs (CLL)	0.00169982	B -> Tregs	CLL	0.00041344	1.80679e-08	0.204245	0.275066
B	CD8 TEM	APP	LRP10	0.154063	3	APP_LRP10	APP - LRP10		adhesion-receptor	CellTalkDB	B -> CD8 TEM (CLL)	0.00151728	B -> CD8 TEM	CLL	0.00041344	8.93422e-05	0.204245	0.189075
B	CD4 TN	APP	LRP10	0.151189	3	APP_LRP10	APP - LRP10		adhesion-receptor	CellTalkDB	B -> CD4 TN (CLL)	0.00134111	B -> CD4 TN	CLL	0.00041344	2.99942e-15	0.204245	0.185199
B	CD8 TN	APP	LRP10	0.142891	3	APP_LRP10	APP - LRP10		adhesion-receptor	CellTalkDB	B -> CD8 TN (CLL)	0.000913398	B -> CD8 TN	CLL	0.00041344	#N/A	0.204245	0.0713967
B	TFH	APP	LRP10	0.155782	3	APP_LRP10	APP - LRP10		adhesion-receptor	CellTalkDB	B -> TFH (CLL)	0.00162992	B -> TFH	CLL	0.00041344	0.00488423	0.204245	0.185169
B	CD4 TCM	APP	RPSA	0.246774	3	APP_RPSA	APP - RPSA		adhesion-adhesion	CellTalkDB	B -> CD4 TCM (CLL)	0.0173825	B -> CD4 TCM	CLL	0.00041344	3.28791e-10	0.204245	0.124108
B	Tregs	APP	RPSA	0.243986	3	APP_RPSA	APP - RPSA		adhesion-adhesion	CellTalkDB	B -> Tregs (CLL)	0.0165961	B -> Tregs	CLL	0.00041344	9.44497e-11	0.204245	0.242429
B	CD8 TEM	APP	RPSA	0.240885	3	APP_RPSA	APP - RPSA		adhesion-adhesion	CellTalkDB	B -> CD8 TEM (CLL)	0.0157429	B -> CD8 TEM	CLL	0.00041344	#N/A	0.204245	-0.0544779
B	CD4 TN	APP	RPSA	0.250299	3	APP_RPSA	APP - RPSA		adhesion-adhesion	CellTalkDB	B -> CD4 TN (CLL)	0.0184034	B -> CD4 TN	CLL	0.00041344	6.18959e-33	0.204245	0.212627
B	CD8 TN	APP	RPSA	0.250948	3	APP_RPSA	APP - RPSA		adhesion-adhesion	CellTalkDB	B -> CD8 TN (CLL)	0.0185945	B -> CD8 TN	CLL	0.00041344	2.51024e-09	0.204245	0.195932
B	TFH	APP	RPSA	0.241705	3	APP_RPSA	APP - RPSA		adhesion-adhesion	CellTalkDB	B -> TFH (CLL)	0.0159664	B -> TFH	CLL	0.00041344	4.78579e-06	0.204245	0.176231
B	CD4 TEM	APP	RPSA	0.212411	3	APP_RPSA	APP - RPSA		adhesion-adhesion	CellTalkDB	B -> CD4 TEM (CLL)	0.00902409	B -> CD4 TEM	CLL	0.00041344	4.39398e-07	0.204245	-0.458877
B	CD4 TCM	APP	SORL1	0.151403	3	APP_SORL1	APP - SORL1		adhesion-adhesion	AlzPathway;CellTalkDB;IntAct	B -> CD4 TCM (CLL)	0.00135371	B -> CD4 TCM	CLL	0.00041344	1.64523e-20	0.204245	0.194481
B	CD4 TN	APP	SORL1	0.150095	3	APP_SORL1	APP - SORL1		adhesion-adhesion	AlzPathway;CellTalkDB;IntAct	B -> CD4 TN (CLL)	0.00127804	B -> CD4 TN	CLL	0.00041344	0.000588495	0.204245	0.13372
B	CD8 TN	APP	SORL1	0.149123	3	APP_SORL1	APP - SORL1		adhesion-adhesion	AlzPathway;CellTalkDB;IntAct	B -> CD8 TN (CLL)	0.0012237	B -> CD8 TN	CLL	0.00041344	1	0.204245	0.118833
B	CD4 TCM	B2M	CD247	0.357682	3	B2M_CD247	B2M - CD247		cell_surface_ligand-receptor	CellTalkDB;EMBRACE;Fantom5_LRdb;LRdb;STRING_talklr;Wang;iTALK;talklr	B -> CD4 TCM (rLN)	0.0610675	B -> CD4 TCM	rLN	2.79784e-09	5.43321e-15	-0.265197	0.172226
B	Tregs	B2M	CD247	0.555755	3	B2M_CD247	B2M - CD247		cell_surface_ligand-receptor	CellTalkDB;EMBRACE;Fantom5_LRdb;LRdb;STRING_talklr;Wang;iTALK;talklr	B -> Tregs (rLN)	0.165406	B -> Tregs	rLN	2.79784e-09	#N/A	-0.265197	0.0391259
B	CD8 TEM	B2M	CD247	0.361581	3	B2M_CD247	B2M - CD247		cell_surface_ligand-receptor	CellTalkDB;EMBRACE;Fantom5_LRdb;LRdb;STRING_talklr;Wang;iTALK;talklr	B -> CD8 TEM (rLN)	0.0629365	B -> CD8 TEM	rLN	2.79784e-09	9.96078e-10	-0.265197	0.282816
B	CD4 TN	B2M	CD247	0.509528	3	B2M_CD247	B2M - CD247		cell_surface_ligand-receptor	CellTalkDB;EMBRACE;Fantom5_LRdb;LRdb;STRING_talklr;Wang;iTALK;talklr	B -> CD4 TN (rLN)	0.140493	B -> CD4 TN	rLN	2.79784e-09	3.3855e-11	-0.265197	0.193752
B	TFH	B2M	CD247	0.548201	3	B2M_CD247	B2M - CD247		cell_surface_ligand-receptor	CellTalkDB;EMBRACE;Fantom5_LRdb;LRdb;STRING_talklr;Wang;iTALK;talklr	B -> TFH (rLN)	0.161355	B -> TFH	rLN	2.79784e-09	#N/A	-0.265197	0.0454535
B	CD4 TEM	B2M	CD247	0.55075	3	B2M_CD247	B2M - CD247		cell_surface_ligand-receptor	CellTalkDB;EMBRACE;Fantom5_LRdb;LRdb;STRING_talklr;Wang;iTALK;talklr	B -> CD4 TEM (rLN)	0.162723	B -> CD4 TEM	rLN	2.79784e-09	#N/A	-0.265197	0.0998446
B	CD4 TCM	B2M	CD3D	0.757207	3	B2M_CD3D	B2M - CD3D		cell_surface_ligand-adhesion	CellTalkDB;Fantom5_LRdb;LRdb;STRING_talklr;Wang;iTALK;talklr	B -> CD4 TCM (rLN)	0.266964	B -> CD4 TCM	rLN	2.79784e-09	3.81757e-08	-0.265197	0.110461
B	Tregs	B2M	CD3D	0.856729	3	B2M_CD3D	B2M - CD3D		cell_surface_ligand-adhesion	CellTalkDB;Fantom5_LRdb;LRdb;STRING_talklr;Wang;iTALK;talklr	B -> Tregs (rLN)	0.311228	B -> Tregs	rLN	2.79784e-09	1	-0.265197	-0.19919
B	CD8 TEM	B2M	CD3D	0.832331	3	B2M_CD3D	B2M - CD3D		cell_surface_ligand-adhesion	CellTalkDB;Fantom5_LRdb;LRdb;STRING_talklr;Wang;iTALK;talklr	B -> CD8 TEM (rLN)	0.300759	B -> CD8 TEM	rLN	2.79784e-09	#N/A	-0.265197	0.0744632
B	CD4 TN	B2M	CD3D	0.77934	3	B2M_CD3D	B2M - CD3D		cell_surface_ligand-adhesion	CellTalkDB;Fantom5_LRdb;LRdb;STRING_talklr;Wang;iTALK;talklr	B -> CD4 TN (rLN)	0.277166	B -> CD4 TN	rLN	2.79784e-09	#N/A	-0.265197	-0.0405465
B	CD8 TN	B2M	CD3D	0.77398	3	B2M_CD3D	B2M - CD3D		cell_surface_ligand-adhesion	CellTalkDB;Fantom5_LRdb;LRdb;STRING_talklr;Wang;iTALK;talklr	B -> CD8 TN (rLN)	0.274714	B -> CD8 TN	rLN	2.79784e-09	#N/A	-0.265197	0.0595229
B	TFH	B2M	CD3D	0.841783	3	B2M_CD3D	B2M - CD3D		cell_surface_ligand-adhesion	CellTalkDB;Fantom5_LRdb;LRdb;STRING_talklr;Wang;iTALK;talklr	B -> TFH (rLN)	0.304844	B -> TFH	rLN	2.79784e-09	#N/A	-0.265197	-0.0483928
B	CD4 TEM	B2M	CD3D	0.846148	3	B2M_CD3D	B2M - CD3D		cell_surface_ligand-adhesion	CellTalkDB;Fantom5_LRdb;LRdb;STRING_talklr;Wang;iTALK;talklr	B -> CD4 TEM (rLN)	0.306718	B -> CD4 TEM	rLN	2.79784e-09	1	-0.265197	-0.28725
B	CD4 TCM	B2M	CD3G	0.534829	3	B2M_CD3G	B2M - CD3G		cell_surface_ligand-receptor	CellTalkDB;EMBRACE;Fantom5_LRdb;LRdb;STRING_talklr;Wang;iTALK;talklr	B -> CD4 TCM (rLN)	0.154161	B -> CD4 TCM	rLN	2.79784e-09	4.62964e-15	-0.265197	0.178805
B	Tregs	B2M	CD3G	0.588199	3	B2M_CD3G	B2M - CD3G		cell_surface_ligand-receptor	CellTalkDB;EMBRACE;Fantom5_LRdb;LRdb;STRING_talklr;Wang;iTALK;talklr	B -> Tregs (rLN)	0.182664	B -> Tregs	rLN	2.79784e-09	#N/A	-0.265197	0.0345422
B	CD8 TEM	B2M	CD3G	0.590834	3	B2M_CD3G	B2M - CD3G		cell_surface_ligand-receptor	CellTalkDB;EMBRACE;Fantom5_LRdb;LRdb;STRING_talklr;Wang;iTALK;talklr	B -> CD8 TEM (rLN)	0.184055	B -> CD8 TEM	rLN	2.79784e-09	1	-0.265197	0.11226
B	CD4 TN	B2M	CD3G	0.564817	3	B2M_CD3G	B2M - CD3G		cell_surface_ligand-receptor	CellTalkDB;EMBRACE;Fantom5_LRdb;LRdb;STRING_talklr;Wang;iTALK;talklr	B -> CD4 TN (rLN)	0.17025	B -> CD4 TN	rLN	2.79784e-09	0.000653063	-0.265197	0.106896
B	CD8 TN	B2M	CD3G	0.536965	3	B2M_CD3G	B2M - CD3G		cell_surface_ligand-receptor	CellTalkDB;EMBRACE;Fantom5_LRdb;LRdb;STRING_talklr;Wang;iTALK;talklr	B -> CD8 TN (rLN)	0.155312	B -> CD8 TN	rLN	2.79784e-09	0.00125898	-0.265197	0.203422
B	TFH	B2M	CD3G	0.586552	3	B2M_CD3G	B2M - CD3G		cell_surface_ligand-receptor	CellTalkDB;EMBRACE;Fantom5_LRdb;LRdb;STRING_talklr;Wang;iTALK;talklr	B -> TFH (rLN)	0.181794	B -> TFH	rLN	2.79784e-09	#N/A	-0.265197	0.0126682
B	CD4 TEM	B2M	CD3G	0.590224	3	B2M_CD3G	B2M - CD3G		cell_surface_ligand-receptor	CellTalkDB;EMBRACE;Fantom5_LRdb;LRdb;STRING_talklr;Wang;iTALK;talklr	B -> CD4 TEM (rLN)	0.183733	B -> CD4 TEM	rLN	2.79784e-09	1	-0.265197	0.33881
B	CD8 TEM	B2M	HLA-F	0.524315	3	B2M_HLA-F	B2M - HLA-F		cell_surface_ligand-adhesion	CellTalkDB;Fantom5_LRdb;HPRD;HPRD_LRdb;HPRD_talklr;LRdb;Ramilowski2015;connectomeDB2020;iTALK;talklr	B -> CD8 TEM (CLL)	0.148488	B -> CD8 TEM	CLL	2.79784e-09	6.64053e-08	-0.265197	0.262212
B	Tregs	B2M	HLA-F	0.502242	3	B2M_HLA-F	B2M - HLA-F		cell_surface_ligand-adhesion	CellTalkDB;Fantom5_LRdb;HPRD;HPRD_LRdb;HPRD_talklr;LRdb;Ramilowski2015;connectomeDB2020;iTALK;talklr	B -> Tregs (rLN)	0.136549	B -> Tregs	rLN	2.79784e-09	1	-0.265197	0.164985
B	CD8 TEM	B2M	HLA-F	0.54749	3	B2M_HLA-F	B2M - HLA-F		cell_surface_ligand-adhesion	CellTalkDB;Fantom5_LRdb;HPRD;HPRD_LRdb;HPRD_talklr;LRdb;Ramilowski2015;connectomeDB2020;iTALK;talklr	B -> CD8 TEM (rLN)	0.160973	B -> CD8 TEM	rLN	2.79784e-09	6.64053e-08	-0.265197	0.262212
B	CD8 TN	B2M	HLA-F	0.477121	3	B2M_HLA-F	B2M - HLA-F		cell_surface_ligand-adhesion	CellTalkDB;Fantom5_LRdb;HPRD;HPRD_LRdb;HPRD_talklr;LRdb;Ramilowski2015;connectomeDB2020;iTALK;talklr	B -> CD8 TN (rLN)	0.122959	B -> CD8 TN	rLN	2.79784e-09	0.00019476	-0.265197	0.234674
B	CD4 TEM	B2M	HLA-F	0.365556	3	B2M_HLA-F	B2M - HLA-F		cell_surface_ligand-adhesion	CellTalkDB;Fantom5_LRdb;HPRD;HPRD_LRdb;HPRD_talklr;LRdb;Ramilowski2015;connectomeDB2020;iTALK;talklr	B -> CD4 TEM (rLN)	0.0648579	B -> CD4 TEM	rLN	2.79784e-09	1	-0.265197	0.466947
B	CD4 TCM	BTLA	CD247	0.205209	3	BTLA_CD247	BTLA - CD247		adhesion-receptor	CellTalkDB;EMBRACE;Fantom5_LRdb;LRdb;STRING_talklr;iTALK;talklr	B -> CD4 TCM (CLL)	0.00764981	B -> CD4 TCM	CLL	4.52415e-22	5.43321e-15	0.400445	0.172226
B	Tregs	BTLA	CD247	0.21258	3	BTLA_CD247	BTLA - CD247		adhesion-receptor	CellTalkDB;EMBRACE;Fantom5_LRdb;LRdb;STRING_talklr;iTALK;talklr	B -> Tregs (CLL)	0.00905803	B -> Tregs	CLL	4.52415e-22	#N/A	0.400445	0.0391259
B	CD8 TEM	BTLA	CD247	0.209407	3	BTLA_CD247	BTLA - CD247		adhesion-receptor	CellTalkDB;EMBRACE;Fantom5_LRdb;LRdb;STRING_talklr;iTALK;talklr	B -> CD8 TEM (CLL)	0.00843482	B -> CD8 TEM	CLL	4.52415e-22	9.96078e-10	0.400445	0.282816
B	CD4 TN	BTLA	CD247	0.208602	3	BTLA_CD247	BTLA - CD247		adhesion-receptor	CellTalkDB;EMBRACE;Fantom5_LRdb;LRdb;STRING_talklr;iTALK;talklr	B -> CD4 TN (CLL)	0.00828081	B -> CD4 TN	CLL	4.52415e-22	3.3855e-11	0.400445	0.193752
B	CD8 TN	BTLA	CD247	0.203195	3	BTLA_CD247	BTLA - CD247		adhesion-receptor	CellTalkDB;EMBRACE;Fantom5_LRdb;LRdb;STRING_talklr;iTALK;talklr	B -> CD8 TN (CLL)	0.00728902	B -> CD8 TN	CLL	4.52415e-22	4.55018e-06	0.400445	0.238703
B	TFH	BTLA	CD247	0.210292	3	BTLA_CD247	BTLA - CD247		adhesion-receptor	CellTalkDB;EMBRACE;Fantom5_LRdb;LRdb;STRING_talklr;iTALK;talklr	B -> TFH (CLL)	0.00860607	B -> TFH	CLL	4.52415e-22	#N/A	0.400445	0.0454535
B	CD4 TEM	BTLA	CD247	0.184235	3	BTLA_CD247	BTLA - CD247		adhesion-receptor	CellTalkDB;EMBRACE;Fantom5_LRdb;LRdb;STRING_talklr;iTALK;talklr	B -> CD4 TEM (CLL)	0.00439247	B -> CD4 TEM	CLL	4.52415e-22	#N/A	0.400445	0.0998446
B	CD4 TCM	BTLA	TNFRSF14	0.168672	3	BTLA_TNFRSF14	BTLA - TNFRSF14		adhesion-adhesion	Baccin2019;CellChatDB;CellPhoneDB;CellTalkDB;Cellinker;EMBRACE;Fantom5_LRdb;Guide2Pharma;Guide2Pharma_CellPhoneDB;Guide2Pharma_Cellinker;Guide2Pharma_LRdb;Guide2Pharma_talklr;HPRD;HPRD_LRdb;HPRD_talklr;ICELLNET;LRdb;Lit-BM-17;Ramilowski2015;Ramilowski2015_Baccin2019;STRING_talklr;UniProt_LRdb;connectomeDB2020;iTALK;scConnect;talklr	B -> CD4 TCM (CLL)	0.00266203	B -> CD4 TCM	CLL	4.52415e-22	2.6814e-35	0.400445	0.264711
B	Tregs	BTLA	TNFRSF14	0.172262	3	BTLA_TNFRSF14	BTLA - TNFRSF14		adhesion-adhesion	Baccin2019;CellChatDB;CellPhoneDB;CellTalkDB;Cellinker;EMBRACE;Fantom5_LRdb;Guide2Pharma;Guide2Pharma_CellPhoneDB;Guide2Pharma_Cellinker;Guide2Pharma_LRdb;Guide2Pharma_talklr;HPRD;HPRD_LRdb;HPRD_talklr;ICELLNET;LRdb;Lit-BM-17;Ramilowski2015;Ramilowski2015_Baccin2019;STRING_talklr;UniProt_LRdb;connectomeDB2020;iTALK;scConnect;talklr	B -> Tregs (CLL)	0.00301209	B -> Tregs	CLL	4.52415e-22	0.00152184	0.400445	0.220163
B	CD8 TEM	BTLA	TNFRSF14	0.170886	3	BTLA_TNFRSF14	BTLA - TNFRSF14		adhesion-adhesion	Baccin2019;CellChatDB;CellPhoneDB;CellTalkDB;Cellinker;EMBRACE;Fantom5_LRdb;Guide2Pharma;Guide2Pharma_CellPhoneDB;Guide2Pharma_Cellinker;Guide2Pharma_LRdb;Guide2Pharma_talklr;HPRD;HPRD_LRdb;HPRD_talklr;ICELLNET;LRdb;Lit-BM-17;Ramilowski2015;Ramilowski2015_Baccin2019;STRING_talklr;UniProt_LRdb;connectomeDB2020;iTALK;scConnect;talklr	B -> CD8 TEM (CLL)	0.00287455	B -> CD8 TEM	CLL	4.52415e-22	2.91601e-17	0.400445	0.299357
B	CD4 TN	BTLA	TNFRSF14	0.16746	3	BTLA_TNFRSF14	BTLA - TNFRSF14		adhesion-adhesion	Baccin2019;CellChatDB;CellPhoneDB;CellTalkDB;Cellinker;EMBRACE;Fantom5_LRdb;Guide2Pharma;Guide2Pharma_CellPhoneDB;Guide2Pharma_Cellinker;Guide2Pharma_LRdb;Guide2Pharma_talklr;HPRD;HPRD_LRdb;HPRD_talklr;ICELLNET;LRdb;Lit-BM-17;Ramilowski2015;Ramilowski2015_Baccin2019;STRING_talklr;UniProt_LRdb;connectomeDB2020;iTALK;scConnect;talklr	B -> CD4 TN (CLL)	0.00255024	B -> CD4 TN	CLL	4.52415e-22	4.14853e-28	0.400445	0.271738
B	CD8 TN	BTLA	TNFRSF14	0.165355	3	BTLA_TNFRSF14	BTLA - TNFRSF14		adhesion-adhesion	Baccin2019;CellChatDB;CellPhoneDB;CellTalkDB;Cellinker;EMBRACE;Fantom5_LRdb;Guide2Pharma;Guide2Pharma_CellPhoneDB;Guide2Pharma_Cellinker;Guide2Pharma_LRdb;Guide2Pharma_talklr;HPRD;HPRD_LRdb;HPRD_talklr;ICELLNET;LRdb;Lit-BM-17;Ramilowski2015;Ramilowski2015_Baccin2019;STRING_talklr;UniProt_LRdb;connectomeDB2020;iTALK;scConnect;talklr	B -> CD8 TN (CLL)	0.00236352	B -> CD8 TN	CLL	4.52415e-22	1.72764e-10	0.400445	0.286574
B	TFH	BTLA	TNFRSF14	0.171022	3	BTLA_TNFRSF14	BTLA - TNFRSF14		adhesion-adhesion	Baccin2019;CellChatDB;CellPhoneDB;CellTalkDB;Cellinker;EMBRACE;Fantom5_LRdb;Guide2Pharma;Guide2Pharma_CellPhoneDB;Guide2Pharma_Cellinker;Guide2Pharma_LRdb;Guide2Pharma_talklr;HPRD;HPRD_LRdb;HPRD_talklr;ICELLNET;LRdb;Lit-BM-17;Ramilowski2015;Ramilowski2015_Baccin2019;STRING_talklr;UniProt_LRdb;connectomeDB2020;iTALK;scConnect;talklr	B -> TFH (CLL)	0.00288802	B -> TFH	CLL	4.52415e-22	4.52464e-26	0.400445	0.374058
B	CD4 TEM	BTLA	TNFRSF14	0.175929	3	BTLA_TNFRSF14	BTLA - TNFRSF14		adhesion-adhesion	Baccin2019;CellChatDB;CellPhoneDB;CellTalkDB;Cellinker;EMBRACE;Fantom5_LRdb;Guide2Pharma;Guide2Pharma_CellPhoneDB;Guide2Pharma_Cellinker;Guide2Pharma_LRdb;Guide2Pharma_talklr;HPRD;HPRD_LRdb;HPRD_talklr;ICELLNET;LRdb;Lit-BM-17;Ramilowski2015;Ramilowski2015_Baccin2019;STRING_talklr;UniProt_LRdb;connectomeDB2020;iTALK;scConnect;talklr	B -> CD4 TEM (CLL)	0.00339957	B -> CD4 TEM	CLL	4.52415e-22	1	0.400445	0.315955
B	Tregs	CALR	HLA-F	0.31798	3	CALR_HLA-F	CALR - HLA-F		adhesion-adhesion	CellTalkDB;Fantom5_LRdb;LRdb;STRING_talklr;iTALK;talklr	B -> Tregs (CLL)	0.0430735	B -> Tregs	CLL	5.66152e-07	1	0.36796	0.164985
B	CD8 TEM	CALR	HLA-F	0.333791	3	CALR_HLA-F	CALR - HLA-F		adhesion-adhesion	CellTalkDB;Fantom5_LRdb;LRdb;STRING_talklr;iTALK;talklr	B -> CD8 TEM (CLL)	0.0499925	B -> CD8 TEM	CLL	5.66152e-07	6.64053e-08	0.36796	0.262212
B	TFH	CALR	HLA-F	0.321842	3	CALR_HLA-F	CALR - HLA-F		adhesion-adhesion	CellTalkDB;Fantom5_LRdb;LRdb;STRING_talklr;iTALK;talklr	B -> TFH (CLL)	0.0447298	B -> TFH	CLL	5.66152e-07	5.5371e-23	0.36796	0.425177
B	CD4 TCM	CALR	HLA-F	0.226149	3	CALR_HLA-F	CALR - HLA-F		adhesion-adhesion	CellTalkDB;Fantom5_LRdb;LRdb;STRING_talklr;iTALK;talklr	B -> CD4 TCM (rLN)	0.0120118	B -> CD4 TCM	rLN	5.66152e-07	1.49533e-23	0.36796	0.242327
B	Tregs	CALR	HLA-F	0.286824	3	CALR_HLA-F	CALR - HLA-F		adhesion-adhesion	CellTalkDB;Fantom5_LRdb;LRdb;STRING_talklr;iTALK;talklr	B -> Tregs (rLN)	0.0306091	B -> Tregs	rLN	5.66152e-07	1	0.36796	0.164985
B	CD8 TEM	CALR	HLA-F	0.303057	3	CALR_HLA-F	CALR - HLA-F		adhesion-adhesion	CellTalkDB;Fantom5_LRdb;LRdb;STRING_talklr;iTALK;talklr	B -> CD8 TEM (rLN)	0.0368938	B -> CD8 TEM	rLN	5.66152e-07	6.64053e-08	0.36796	0.262212
B	CD4 TN	CALR	HLA-F	0.227639	3	CALR_HLA-F	CALR - HLA-F		adhesion-adhesion	CellTalkDB;Fantom5_LRdb;LRdb;STRING_talklr;iTALK;talklr	B -> CD4 TN (rLN)	0.0123645	B -> CD4 TN	rLN	5.66152e-07	0.000191025	0.36796	0.146704
B	CD8 TN	CALR	HLA-F	0.277514	3	CALR_HLA-F	CALR - HLA-F		adhesion-adhesion	CellTalkDB;Fantom5_LRdb;LRdb;STRING_talklr;iTALK;talklr	B -> CD8 TN (rLN)	0.0272302	B -> CD8 TN	rLN	5.66152e-07	0.00019476	0.36796	0.234674
B	TFH	CALR	HLA-F	0.227742	3	CALR_HLA-F	CALR - HLA-F		adhesion-adhesion	CellTalkDB;Fantom5_LRdb;LRdb;STRING_talklr;iTALK;talklr	B -> TFH (rLN)	0.0123891	B -> TFH	rLN	5.66152e-07	5.5371e-23	0.36796	0.425177
B	CD4 TEM	CALR	HLA-F	0.232917	3	CALR_HLA-F	CALR - HLA-F		adhesion-adhesion	CellTalkDB;Fantom5_LRdb;LRdb;STRING_talklr;iTALK;talklr	B -> CD4 TEM (rLN)	0.0136588	B -> CD4 TEM	rLN	5.66152e-07	1	0.36796	0.466947
B	CD4 TCM	CD22	PTPRC	0.426083	3	CD22_PTPRC	CD22 - PTPRC		adhesion-adhesion	Baccin2019;CellChatDB;HPRD;LRdb;Wang;connectomeDB2020	B -> CD4 TCM (rLN)	0.0956593	B -> CD4 TCM	rLN	1.36984e-42	#N/A	-0.983222	0.096287
B	Tregs	CD22	PTPRC	0.459942	3	CD22_PTPRC	CD22 - PTPRC		adhesion-adhesion	Baccin2019;CellChatDB;HPRD;LRdb;Wang;connectomeDB2020	B -> Tregs (rLN)	0.113701	B -> Tregs	rLN	1.36984e-42	0.388039	-0.983222	-0.172114
B	CD8 TEM	CD22	PTPRC	0.455419	3	CD22_PTPRC	CD22 - PTPRC		adhesion-adhesion	Baccin2019;CellChatDB;HPRD;LRdb;Wang;connectomeDB2020	B -> CD8 TEM (rLN)	0.111272	B -> CD8 TEM	rLN	1.36984e-42	#N/A	-0.983222	-0.0501739
B	CD4 TN	CD22	PTPRC	0.420741	3	CD22_PTPRC	CD22 - PTPRC		adhesion-adhesion	Baccin2019;CellChatDB;HPRD;LRdb;Wang;connectomeDB2020	B -> CD4 TN (rLN)	0.0928509	B -> CD4 TN	rLN	1.36984e-42	1	-0.983222	0.109775
B	CD8 TN	CD22	PTPRC	0.4099	3	CD22_PTPRC	CD22 - PTPRC		adhesion-adhesion	Baccin2019;CellChatDB;HPRD;LRdb;Wang;connectomeDB2020	B -> CD8 TN (rLN)	0.0871942	B -> CD8 TN	rLN	1.36984e-42	1	-0.983222	0.112801
B	TFH	CD22	PTPRC	0.47606	3	CD22_PTPRC	CD22 - PTPRC		adhesion-adhesion	Baccin2019;CellChatDB;HPRD;LRdb;Wang;connectomeDB2020	B -> TFH (rLN)	0.122386	B -> TFH	rLN	1.36984e-42	5.33045e-12	-0.983222	-0.31567
B	CD4 TEM	CD22	PTPRC	0.457497	3	CD22_PTPRC	CD22 - PTPRC		adhesion-adhesion	Baccin2019;CellChatDB;HPRD;LRdb;Wang;connectomeDB2020	B -> CD4 TEM (rLN)	0.112387	B -> CD4 TEM	rLN	1.36984e-42	1.45209e-09	-0.983222	0.8007
B	CD4 TCM	CD47	HLA-C	0.379998	3	CD47_HLA-C	CD47 - HLA-C		adhesion-adhesion	Cellinker;Wojtowicz2020	B -> CD4 TCM (CLL)	0.0719637	B -> CD4 TCM	CLL	#N/A	2.50948e-302	0.0301956	0.809891
B	Tregs	CD47	HLA-C	0.383622	3	CD47_HLA-C	CD47 - HLA-C		adhesion-adhesion	Cellinker;Wojtowicz2020	B -> Tregs (CLL)	0.0737752	B -> Tregs	CLL	#N/A	6.46116e-56	0.0301956	0.648509
B	CD8 TEM	CD47	HLA-C	0.399906	3	CD47_HLA-C	CD47 - HLA-C		adhesion-adhesion	Cellinker;Wojtowicz2020	B -> CD8 TEM (CLL)	0.0820366	B -> CD8 TEM	CLL	#N/A	8.80237e-132	0.0301956	0.76201
B	CD4 TN	CD47	HLA-C	0.374141	3	CD47_HLA-C	CD47 - HLA-C		adhesion-adhesion	Cellinker;Wojtowicz2020	B -> CD4 TN (CLL)	0.0690595	B -> CD4 TN	CLL	#N/A	3.97077e-177	0.0301956	0.686229
B	CD8 TN	CD47	HLA-C	0.377705	3	CD47_HLA-C	CD47 - HLA-C		adhesion-adhesion	Cellinker;Wojtowicz2020	B -> CD8 TN (CLL)	0.070823	B -> CD8 TN	CLL	#N/A	1.0395e-53	0.0301956	0.669152
B	TFH	CD47	HLA-C	0.388783	3	CD47_HLA-C	CD47 - HLA-C		adhesion-adhesion	Cellinker;Wojtowicz2020	B -> TFH (CLL)	0.0763726	B -> TFH	CLL	#N/A	1.18269e-128	0.0301956	0.83416
B	CD4 TEM	CD47	HLA-C	0.398479	3	CD47_HLA-C	CD47 - HLA-C		adhesion-adhesion	Cellinker;Wojtowicz2020	B -> CD4 TEM (CLL)	0.0813056	B -> CD4 TEM	CLL	#N/A	1.70987e-26	0.0301956	1.15846
B	CD4 TCM	CD47	HLA-C	0.306475	3	CD47_HLA-C	CD47 - HLA-C		adhesion-adhesion	Cellinker;Wojtowicz2020	B -> CD4 TCM (rLN)	0.0382768	B -> CD4 TCM	rLN	#N/A	2.50948e-302	0.0301956	0.809891
B	Tregs	CD47	HLA-C	0.315426	3	CD47_HLA-C	CD47 - HLA-C		adhesion-adhesion	Cellinker;Wojtowicz2020	B -> Tregs (rLN)	0.0419904	B -> Tregs	rLN	#N/A	6.46116e-56	0.0301956	0.648509
B	CD8 TEM	CD47	HLA-C	0.325744	3	CD47_HLA-C	CD47 - HLA-C		adhesion-adhesion	Cellinker;Wojtowicz2020	B -> CD8 TEM (rLN)	0.0464261	B -> CD8 TEM	rLN	#N/A	8.80237e-132	0.0301956	0.76201
B	CD4 TN	CD47	HLA-C	0.3057	3	CD47_HLA-C	CD47 - HLA-C		adhesion-adhesion	Cellinker;Wojtowicz2020	B -> CD4 TN (rLN)	0.0379617	B -> CD4 TN	rLN	#N/A	3.97077e-177	0.0301956	0.686229
B	CD8 TN	CD47	HLA-C	0.308509	3	CD47_HLA-C	CD47 - HLA-C		adhesion-adhesion	Cellinker;Wojtowicz2020	B -> CD8 TN (rLN)	0.0391093	B -> CD8 TN	rLN	#N/A	1.0395e-53	0.0301956	0.669152
B	TFH	CD47	HLA-C	0.314166	3	CD47_HLA-C	CD47 - HLA-C		adhesion-adhesion	Cellinker;Wojtowicz2020	B -> TFH (rLN)	0.0414598	B -> TFH	rLN	#N/A	1.18269e-128	0.0301956	0.83416
B	CD4 TEM	CD47	HLA-C	0.316683	3	CD47_HLA-C	CD47 - HLA-C		adhesion-adhesion	Cellinker;Wojtowicz2020	B -> CD4 TEM (rLN)	0.0425221	B -> CD4 TEM	rLN	#N/A	1.70987e-26	0.0301956	1.15846
B	CD4 TCM	CD47	SIRPG	0.200873	3	CD47_SIRPG	CD47 - SIRPG		adhesion-adhesion	CellPhoneDB_Cellinker;Cellinker;ICELLNET;LRdb;Wojtowicz2020;connectomeDB2020	B -> CD4 TCM (CLL)	0.00688594	B -> CD4 TCM	CLL	#N/A	2.77946e-92	0.0301956	0.411936
B	Tregs	CD47	SIRPG	0.208757	3	CD47_SIRPG	CD47 - SIRPG		adhesion-adhesion	CellPhoneDB_Cellinker;Cellinker;ICELLNET;LRdb;Wojtowicz2020;connectomeDB2020	B -> Tregs (CLL)	0.00831023	B -> Tregs	CLL	#N/A	6.99591e-13	0.0301956	0.372512
B	CD8 TEM	CD47	SIRPG	0.202352	3	CD47_SIRPG	CD47 - SIRPG		adhesion-adhesion	CellPhoneDB_Cellinker;Cellinker;ICELLNET;LRdb;Wojtowicz2020;connectomeDB2020	B -> CD8 TEM (CLL)	0.00714113	B -> CD8 TEM	CLL	#N/A	1.36383e-24	0.0301956	0.389992
B	CD4 TN	CD47	SIRPG	0.195246	3	CD47_SIRPG	CD47 - SIRPG		adhesion-adhesion	CellPhoneDB_Cellinker;Cellinker;ICELLNET;LRdb;Wojtowicz2020;connectomeDB2020	B -> CD4 TN (CLL)	0.00596567	B -> CD4 TN	CLL	#N/A	1.58218e-36	0.0301956	0.27583
B	CD8 TN	CD47	SIRPG	0.193011	3	CD47_SIRPG	CD47 - SIRPG		adhesion-adhesion	CellPhoneDB_Cellinker;Cellinker;ICELLNET;LRdb;Wojtowicz2020;connectomeDB2020	B -> CD8 TN (CLL)	0.0056221	B -> CD8 TN	CLL	#N/A	9.06015e-19	0.0301956	0.327571
B	TFH	CD47	SIRPG	0.255908	3	CD47_SIRPG	CD47 - SIRPG		adhesion-adhesion	CellPhoneDB_Cellinker;Cellinker;ICELLNET;LRdb;Wojtowicz2020;connectomeDB2020	B -> TFH (CLL)	0.0200876	B -> TFH	CLL	#N/A	2.88557e-19	0.0301956	0.354938
B	Tregs	CD47	SIRPG	0.178685	3	CD47_SIRPG	CD47 - SIRPG		adhesion-adhesion	CellPhoneDB_Cellinker;Cellinker;ICELLNET;LRdb;Wojtowicz2020;connectomeDB2020	B -> Tregs (rLN)	0.003711	B -> Tregs	rLN	#N/A	6.99591e-13	0.0301956	0.372512
B	TFH	CD47	SIRPG	0.179475	3	CD47_SIRPG	CD47 - SIRPG		adhesion-adhesion	CellPhoneDB_Cellinker;Cellinker;ICELLNET;LRdb;Wojtowicz2020;connectomeDB2020	B -> TFH (rLN)	0.00380358	B -> TFH	rLN	#N/A	2.88557e-19	0.0301956	0.354938
B	TFH	CD48	CD2	0.371659	3	CD48_CD2	CD48 - CD2		adhesion-adhesion	Baccin2019;HPRD;ICELLNET;LRdb;UniProt_LRdb;connectomeDB2020	B -> TFH (CLL)	0.0678378	B -> TFH	CLL	1.00535e-11	1.01912e-05	-0.484407	-0.258043
B	CD4 TCM	CD48	CD2	0.393392	3	CD48_CD2	CD48 - CD2		adhesion-adhesion	Baccin2019;HPRD;ICELLNET;LRdb;UniProt_LRdb;connectomeDB2020	B -> CD4 TCM (rLN)	0.0787093	B -> CD4 TCM	rLN	1.00535e-11	3.42852e-07	-0.484407	0.146064
B	Tregs	CD48	CD2	0.463524	3	CD48_CD2	CD48 - CD2		adhesion-adhesion	Baccin2019;HPRD;ICELLNET;LRdb;UniProt_LRdb;connectomeDB2020	B -> Tregs (rLN)	0.115627	B -> Tregs	rLN	1.00535e-11	1.35939e-10	-0.484407	-0.425846
B	CD8 TEM	CD48	CD2	0.41205	3	CD48_CD2	CD48 - CD2		adhesion-adhesion	Baccin2019;HPRD;ICELLNET;LRdb;UniProt_LRdb;connectomeDB2020	B -> CD8 TEM (rLN)	0.0883109	B -> CD8 TEM	rLN	1.00535e-11	#N/A	-0.484407	-0.0211616
B	CD4 TN	CD48	CD2	0.380769	3	CD48_CD2	CD48 - CD2		adhesion-adhesion	Baccin2019;HPRD;ICELLNET;LRdb;UniProt_LRdb;connectomeDB2020	B -> CD4 TN (rLN)	0.0723483	B -> CD4 TN	rLN	1.00535e-11	5.08344e-06	-0.484407	-0.155641
B	CD8 TN	CD48	CD2	0.377243	3	CD48_CD2	CD48 - CD2		adhesion-adhesion	Baccin2019;HPRD;ICELLNET;LRdb;UniProt_LRdb;connectomeDB2020	B -> CD8 TN (rLN)	0.070594	B -> CD8 TN	rLN	1.00535e-11	7.94751e-07	-0.484407	-0.311973
B	TFH	CD48	CD2	0.484415	3	CD48_CD2	CD48 - CD2		adhesion-adhesion	Baccin2019;HPRD;ICELLNET;LRdb;UniProt_LRdb;connectomeDB2020	B -> TFH (rLN)	0.126902	B -> TFH	rLN	1.00535e-11	1.01912e-05	-0.484407	-0.258043
B	CD4 TEM	CD48	CD2	0.473874	3	CD48_CD2	CD48 - CD2		adhesion-adhesion	Baccin2019;HPRD;ICELLNET;LRdb;UniProt_LRdb;connectomeDB2020	B -> CD4 TEM (rLN)	0.121206	B -> CD4 TEM	rLN	1.00535e-11	#N/A	-0.484407	-0.0161984
B	TFH	CD48	PDCD1	0.233322	3	CD48_PDCD1	CD48 - PDCD1		adhesion-adhesion	Cellinker	B -> TFH (CLL)	0.013761	B -> TFH	CLL	1.00535e-11	1.86413e-08	-0.484407	-0.349685
B	TFH	CD48	PDCD1	0.372033	3	CD48_PDCD1	CD48 - PDCD1		adhesion-adhesion	Cellinker	B -> TFH (rLN)	0.0680215	B -> TFH	rLN	1.00535e-11	1.86413e-08	-0.484407	-0.349685
B	CD4 TCM	CD53	CD37	0.389681	3	CD53_CD37	CD53 - CD37		adhesion-adhesion	Cellinker;HuRI	B -> CD4 TCM (CLL)	0.0768266	B -> CD4 TCM	CLL	2.8335e-16	3.47483e-270	-0.550358	0.804762
B	Tregs	CD53	CD37	0.389905	3	CD53_CD37	CD53 - CD37		adhesion-adhesion	Cellinker;HuRI	B -> Tregs (CLL)	0.0769404	B -> Tregs	CLL	2.8335e-16	4.81144e-60	-0.550358	0.671568
B	CD8 TEM	CD53	CD37	0.378938	3	CD53_CD37	CD53 - CD37		adhesion-adhesion	Cellinker;HuRI	B -> CD8 TEM (CLL)	0.071436	B -> CD8 TEM	CLL	2.8335e-16	6.3701e-62	-0.550358	0.596219
B	CD4 TN	CD53	CD37	0.3831	3	CD53_CD37	CD53 - CD37		adhesion-adhesion	Cellinker;HuRI	B -> CD4 TN (CLL)	0.0735139	B -> CD4 TN	CLL	2.8335e-16	9.68138e-151	-0.550358	0.687213
B	CD8 TN	CD53	CD37	0.37217	3	CD53_CD37	CD53 - CD37		adhesion-adhesion	Cellinker;HuRI	B -> CD8 TN (CLL)	0.0680888	B -> CD8 TN	CLL	2.8335e-16	7.89108e-52	-0.550358	0.705855
B	TFH	CD53	CD37	0.388302	3	CD53_CD37	CD53 - CD37		adhesion-adhesion	Cellinker;HuRI	B -> TFH (CLL)	0.0761296	B -> TFH	CLL	2.8335e-16	1.17628e-74	-0.550358	0.701577
B	TFH	CD53	CD37	0.43437	3	CD53_CD37	CD53 - CD37		adhesion-adhesion	Cellinker;HuRI	B -> TFH (rLN)	0.10004	B -> TFH	rLN	2.8335e-16	1.17628e-74	-0.550358	0.701577
B	CD4 TCM	CD55	ADGRE5	0.263323	3	CD55_ADGRE5	CD55 - ADGRE5		adhesion-adhesion	Baccin2019;CellPhoneDB;CellPhoneDB_Cellinker;CellTalkDB;Cellinker;Fantom5_LRdb;HPMR;HPMR_LRdb;HPMR_talklr;HPRD;HPRD_LRdb;HPRD_talklr;LRdb;Ramilowski2015;SIGNOR;STRING_talklr;Wang;connectomeDB2020;iTALK;talklr	B -> CD4 TCM (CLL)	0.0224242	B -> CD4 TCM	CLL	2.32819e-21	5.07634e-56	0.449951	0.455191
B	Tregs	CD55	ADGRE5	0.212667	3	CD55_ADGRE5	CD55 - ADGRE5		adhesion-adhesion	Baccin2019;CellPhoneDB;CellPhoneDB_Cellinker;CellTalkDB;Cellinker;Fantom5_LRdb;HPMR;HPMR_LRdb;HPMR_talklr;HPRD;HPRD_LRdb;HPRD_talklr;LRdb;Ramilowski2015;SIGNOR;STRING_talklr;Wang;connectomeDB2020;iTALK;talklr	B -> Tregs (CLL)	0.00907538	B -> Tregs	CLL	2.32819e-21	4.18326e-10	0.449951	0.35726
B	CD8 TEM	CD55	ADGRE5	0.28815	3	CD55_ADGRE5	CD55 - ADGRE5		adhesion-adhesion	Baccin2019;CellPhoneDB;CellPhoneDB_Cellinker;CellTalkDB;Cellinker;Fantom5_LRdb;HPMR;HPMR_LRdb;HPMR_talklr;HPRD;HPRD_LRdb;HPRD_talklr;LRdb;Ramilowski2015;SIGNOR;STRING_talklr;Wang;connectomeDB2020;iTALK;talklr	B -> CD8 TEM (CLL)	0.0311043	B -> CD8 TEM	CLL	2.32819e-21	6.31359e-46	0.449951	0.727516
B	CD4 TN	CD55	ADGRE5	0.216055	3	CD55_ADGRE5	CD55 - ADGRE5		adhesion-adhesion	Baccin2019;CellPhoneDB;CellPhoneDB_Cellinker;CellTalkDB;Cellinker;Fantom5_LRdb;HPMR;HPMR_LRdb;HPMR_talklr;HPRD;HPRD_LRdb;HPRD_talklr;LRdb;Ramilowski2015;SIGNOR;STRING_talklr;Wang;connectomeDB2020;iTALK;talklr	B -> CD4 TN (CLL)	0.00976988	B -> CD4 TN	CLL	2.32819e-21	5.02185e-98	0.449951	0.596373
B	CD8 TN	CD55	ADGRE5	0.268801	3	CD55_ADGRE5	CD55 - ADGRE5		adhesion-adhesion	Baccin2019;CellPhoneDB;CellPhoneDB_Cellinker;CellTalkDB;Cellinker;Fantom5_LRdb;HPMR;HPMR_LRdb;HPMR_talklr;HPRD;HPRD_LRdb;HPRD_talklr;LRdb;Ramilowski2015;SIGNOR;STRING_talklr;Wang;connectomeDB2020;iTALK;talklr	B -> CD8 TN (CLL)	0.0242286	B -> CD8 TN	CLL	2.32819e-21	3.23764e-36	0.449951	0.683779
B	TFH	CD55	ADGRE5	0.264479	3	CD55_ADGRE5	CD55 - ADGRE5		adhesion-adhesion	Baccin2019;CellPhoneDB;CellPhoneDB_Cellinker;CellTalkDB;Cellinker;Fantom5_LRdb;HPMR;HPMR_LRdb;HPMR_talklr;HPRD;HPRD_LRdb;HPRD_talklr;LRdb;Ramilowski2015;SIGNOR;STRING_talklr;Wang;connectomeDB2020;iTALK;talklr	B -> TFH (CLL)	0.0227993	B -> TFH	CLL	2.32819e-21	6.85111e-72	0.449951	0.816518
B	CD4 TEM	CD55	ADGRE5	0.317908	3	CD55_ADGRE5	CD55 - ADGRE5		adhesion-adhesion	Baccin2019;CellPhoneDB;CellPhoneDB_Cellinker;CellTalkDB;Cellinker;Fantom5_LRdb;HPMR;HPMR_LRdb;HPMR_talklr;HPRD;HPRD_LRdb;HPRD_talklr;LRdb;Ramilowski2015;SIGNOR;STRING_talklr;Wang;connectomeDB2020;iTALK;talklr	B -> CD4 TEM (CLL)	0.0430425	B -> CD4 TEM	CLL	2.32819e-21	6.13501e-34	0.449951	1.35298
B	CD4 TCM	CD55	ADGRE5	0.172991	3	CD55_ADGRE5	CD55 - ADGRE5		adhesion-adhesion	Baccin2019;CellPhoneDB;CellPhoneDB_Cellinker;CellTalkDB;Cellinker;Fantom5_LRdb;HPMR;HPMR_LRdb;HPMR_talklr;HPRD;HPRD_LRdb;HPRD_talklr;LRdb;Ramilowski2015;SIGNOR;STRING_talklr;Wang;connectomeDB2020;iTALK;talklr	B -> CD4 TCM (rLN)	0.00308676	B -> CD4 TCM	rLN	2.32819e-21	5.07634e-56	0.449951	0.455191
B	CD8 TEM	CD55	ADGRE5	0.180076	3	CD55_ADGRE5	CD55 - ADGRE5		adhesion-adhesion	Baccin2019;CellPhoneDB;CellPhoneDB_Cellinker;CellTalkDB;Cellinker;Fantom5_LRdb;HPMR;HPMR_LRdb;HPMR_talklr;HPRD;HPRD_LRdb;HPRD_talklr;LRdb;Ramilowski2015;SIGNOR;STRING_talklr;Wang;connectomeDB2020;iTALK;talklr	B -> CD8 TEM (rLN)	0.00387494	B -> CD8 TEM	rLN	2.32819e-21	6.31359e-46	0.449951	0.727516
B	CD4 TCM	CD74	CXCR4	0.85196	3	CD74_CXCR4	CD74 - CXCR4		adhesion-adhesion	Cellinker;SIGNOR	B -> CD4 TCM (CLL)	0.309201	B -> CD4 TCM	CLL	2.48209e-110	3.3936e-87	1.43386	0.718398
B	Tregs	CD74	CXCR4	0.816315	3	CD74_CXCR4	CD74 - CXCR4		adhesion-adhesion	Cellinker;SIGNOR	B -> Tregs (CLL)	0.293753	B -> Tregs	CLL	2.48209e-110	2.62318e-38	1.43386	0.938431
B	CD8 TEM	CD74	CXCR4	0.865944	3	CD74_CXCR4	CD74 - CXCR4		adhesion-adhesion	Cellinker;SIGNOR	B -> CD8 TEM (CLL)	0.315118	B -> CD8 TEM	CLL	2.48209e-110	1.43685e-21	1.43386	0.518149
B	CD4 TN	CD74	CXCR4	0.829494	3	CD74_CXCR4	CD74 - CXCR4		adhesion-adhesion	Cellinker;SIGNOR	B -> CD4 TN (CLL)	0.299526	B -> CD4 TN	CLL	2.48209e-110	1.41918e-74	1.43386	0.708814
B	CD8 TN	CD74	CXCR4	0.847464	3	CD74_CXCR4	CD74 - CXCR4		adhesion-adhesion	Cellinker;SIGNOR	B -> CD8 TN (CLL)	0.307282	B -> CD8 TN	CLL	2.48209e-110	2.13711e-21	1.43386	0.651111
B	TFH	CD74	CXCR4	0.817223	3	CD74_CXCR4	CD74 - CXCR4		adhesion-adhesion	Cellinker;SIGNOR	B -> TFH (CLL)	0.294153	B -> TFH	CLL	2.48209e-110	9.6677e-12	1.43386	0.52246
B	CD4 TEM	CD74	CXCR4	0.811136	3	CD74_CXCR4	CD74 - CXCR4		adhesion-adhesion	Cellinker;SIGNOR	B -> CD4 TEM (CLL)	0.291464	B -> CD4 TEM	CLL	2.48209e-110	4.5194e-09	1.43386	0.997633
B	CD4 TCM	CD74	CXCR4	0.665821	3	CD74_CXCR4	CD74 - CXCR4		adhesion-adhesion	Cellinker;SIGNOR	B -> CD4 TCM (rLN)	0.222705	B -> CD4 TCM	rLN	2.48209e-110	3.3936e-87	1.43386	0.718398
B	Tregs	CD74	CXCR4	0.61444	3	CD74_CXCR4	CD74 - CXCR4		adhesion-adhesion	Cellinker;SIGNOR	B -> Tregs (rLN)	0.196421	B -> Tregs	rLN	2.48209e-110	2.62318e-38	1.43386	0.938431
B	CD8 TEM	CD74	CXCR4	0.782597	3	CD74_CXCR4	CD74 - CXCR4		adhesion-adhesion	Cellinker;SIGNOR	B -> CD8 TEM (rLN)	0.27865	B -> CD8 TEM	rLN	2.48209e-110	1.43685e-21	1.43386	0.518149
B	CD4 TN	CD74	CXCR4	0.721438	3	CD74_CXCR4	CD74 - CXCR4		adhesion-adhesion	Cellinker;SIGNOR	B -> CD4 TN (rLN)	0.250043	B -> CD4 TN	rLN	2.48209e-110	1.41918e-74	1.43386	0.708814
B	CD8 TN	CD74	CXCR4	0.738454	3	CD74_CXCR4	CD74 - CXCR4		adhesion-adhesion	Cellinker;SIGNOR	B -> CD8 TN (rLN)	0.258159	B -> CD8 TN	rLN	2.48209e-110	2.13711e-21	1.43386	0.651111
B	TFH	CD74	CXCR4	0.746362	3	CD74_CXCR4	CD74 - CXCR4		adhesion-adhesion	Cellinker;SIGNOR	B -> TFH (rLN)	0.26189	B -> TFH	rLN	2.48209e-110	9.6677e-12	1.43386	0.52246
B	CD4 TEM	CD74	CXCR4	0.670032	3	CD74_CXCR4	CD74 - CXCR4		adhesion-adhesion	Cellinker;SIGNOR	B -> CD4 TEM (rLN)	0.224817	B -> CD4 TEM	rLN	2.48209e-110	4.5194e-09	1.43386	0.997633
B	CD4 TCM	CD82	CD37	0.318339	3	CD82_CD37	CD82 - CD37		adhesion-adhesion	Cellinker	B -> CD4 TCM (CLL)	0.0432263	B -> CD4 TCM	CLL	1.43813e-08	3.47483e-270	0.399337	0.804762
B	Tregs	CD82	CD37	0.318495	3	CD82_CD37	CD82 - CD37		adhesion-adhesion	Cellinker	B -> Tregs (CLL)	0.0432927	B -> Tregs	CLL	1.43813e-08	4.81144e-60	0.399337	0.671568
B	CD8 TEM	CD82	CD37	0.310887	3	CD82_CD37	CD82 - CD37		adhesion-adhesion	Cellinker	B -> CD8 TEM (CLL)	0.0400909	B -> CD8 TEM	CLL	1.43813e-08	6.3701e-62	0.399337	0.596219
B	CD4 TN	CD82	CD37	0.31378	3	CD82_CD37	CD82 - CD37		adhesion-adhesion	Cellinker	B -> CD4 TN (CLL)	0.0412976	B -> CD4 TN	CLL	1.43813e-08	9.68138e-151	0.399337	0.687213
B	CD8 TN	CD82	CD37	0.306169	3	CD82_CD37	CD82 - CD37		adhesion-adhesion	Cellinker	B -> CD8 TN (CLL)	0.0381521	B -> CD8 TN	CLL	1.43813e-08	7.89108e-52	0.399337	0.705855
B	TFH	CD82	CD37	0.317385	3	CD82_CD37	CD82 - CD37		adhesion-adhesion	Cellinker	B -> TFH (CLL)	0.04282	B -> TFH	CLL	1.43813e-08	1.17628e-74	0.399337	0.701577
B	CD4 TEM	CD82	CD37	0.299065	3	CD82_CD37	CD82 - CD37		adhesion-adhesion	Cellinker	B -> CD4 TEM (CLL)	0.0353043	B -> CD4 TEM	CLL	1.43813e-08	1.3513e-05	0.399337	0.528526
B	CD4 TCM	CD82	CD37	0.222221	3	CD82_CD37	CD82 - CD37		adhesion-adhesion	Cellinker	B -> CD4 TCM (rLN)	0.0111087	B -> CD4 TCM	rLN	1.43813e-08	3.47483e-270	0.399337	0.804762
B	Tregs	CD82	CD37	0.229699	3	CD82_CD37	CD82 - CD37		adhesion-adhesion	Cellinker	B -> Tregs (rLN)	0.0128614	B -> Tregs	rLN	1.43813e-08	4.81144e-60	0.399337	0.671568
B	CD8 TEM	CD82	CD37	0.225805	3	CD82_CD37	CD82 - CD37		adhesion-adhesion	Cellinker	B -> CD8 TEM (rLN)	0.0119311	B -> CD8 TEM	rLN	1.43813e-08	6.3701e-62	0.399337	0.596219
B	CD4 TN	CD82	CD37	0.226043	3	CD82_CD37	CD82 - CD37		adhesion-adhesion	Cellinker	B -> CD4 TN (rLN)	0.011987	B -> CD4 TN	rLN	1.43813e-08	9.68138e-151	0.399337	0.687213
B	CD8 TN	CD82	CD37	0.219287	3	CD82_CD37	CD82 - CD37		adhesion-adhesion	Cellinker	B -> CD8 TN (rLN)	0.0104596	B -> CD8 TN	rLN	1.43813e-08	7.89108e-52	0.399337	0.705855
B	TFH	CD82	CD37	0.239355	3	CD82_CD37	CD82 - CD37		adhesion-adhesion	Cellinker	B -> TFH (rLN)	0.0153308	B -> TFH	rLN	1.43813e-08	1.17628e-74	0.399337	0.701577
B	CD4 TEM	CD82	CD37	0.232668	3	CD82_CD37	CD82 - CD37		adhesion-adhesion	Cellinker	B -> CD4 TEM (rLN)	0.0135963	B -> CD4 TEM	rLN	1.43813e-08	1.3513e-05	0.399337	0.528526
B	CD4 TCM	CD82	ITGB2	0.269652	3	CD82_ITGB2	CD82 - ITGB2		adhesion-adhesion	HPRD;Wang	B -> CD4 TCM (CLL)	0.0245148	B -> CD4 TCM	CLL	1.43813e-08	9.6898e-201	0.399337	0.733231
B	Tregs	CD82	ITGB2	0.268957	3	CD82_ITGB2	CD82 - ITGB2		adhesion-adhesion	HPRD;Wang	B -> Tregs (CLL)	0.0242809	B -> Tregs	CLL	1.43813e-08	4.77397e-34	0.399337	0.569476
B	CD8 TEM	CD82	ITGB2	0.304911	3	CD82_ITGB2	CD82 - ITGB2		adhesion-adhesion	HPRD;Wang	B -> CD8 TEM (CLL)	0.0376417	B -> CD8 TEM	CLL	1.43813e-08	4.68312e-71	0.399337	0.722194
B	CD4 TN	CD82	ITGB2	0.261579	3	CD82_ITGB2	CD82 - ITGB2		adhesion-adhesion	HPRD;Wang	B -> CD4 TN (CLL)	0.0218636	B -> CD4 TN	CLL	1.43813e-08	4.27028e-112	0.399337	0.591543
B	CD8 TN	CD82	ITGB2	0.256129	3	CD82_ITGB2	CD82 - ITGB2		adhesion-adhesion	HPRD;Wang	B -> CD8 TN (CLL)	0.0201555	B -> CD8 TN	CLL	1.43813e-08	5.41258e-43	0.399337	0.610571
B	TFH	CD82	ITGB2	0.297113	3	CD82_ITGB2	CD82 - ITGB2		adhesion-adhesion	HPRD;Wang	B -> TFH (CLL)	0.0345369	B -> TFH	CLL	1.43813e-08	1.75205e-51	0.399337	0.629404
B	CD4 TEM	CD82	ITGB2	0.28623	3	CD82_ITGB2	CD82 - ITGB2		adhesion-adhesion	HPRD;Wang	B -> CD4 TEM (CLL)	0.0303884	B -> CD4 TEM	CLL	1.43813e-08	2.13126e-11	0.399337	0.846721
B	CD4 TCM	CD82	ITGB2	0.170213	3	CD82_ITGB2	CD82 - ITGB2		adhesion-adhesion	HPRD;Wang	B -> CD4 TCM (rLN)	0.0028088	B -> CD4 TCM	rLN	1.43813e-08	9.6898e-201	0.399337	0.733231
B	Tregs	CD82	ITGB2	0.176521	3	CD82_ITGB2	CD82 - ITGB2		adhesion-adhesion	HPRD;Wang	B -> Tregs (rLN)	0.00346498	B -> Tregs	rLN	1.43813e-08	4.77397e-34	0.399337	0.569476
B	CD8 TEM	CD82	ITGB2	0.212703	3	CD82_ITGB2	CD82 - ITGB2		adhesion-adhesion	HPRD;Wang	B -> CD8 TEM (rLN)	0.00908259	B -> CD8 TEM	rLN	1.43813e-08	4.68312e-71	0.399337	0.722194
B	CD4 TN	CD82	ITGB2	0.172258	3	CD82_ITGB2	CD82 - ITGB2		adhesion-adhesion	HPRD;Wang	B -> CD4 TN (rLN)	0.00301174	B -> CD4 TN	rLN	1.43813e-08	4.27028e-112	0.399337	0.591543
B	TFH	CD82	ITGB2	0.206516	3	CD82_ITGB2	CD82 - ITGB2		adhesion-adhesion	HPRD;Wang	B -> TFH (rLN)	0.00788932	B -> TFH	rLN	1.43813e-08	1.75205e-51	0.399337	0.629404
B	CD4 TEM	CD82	ITGB2	0.181673	3	CD82_ITGB2	CD82 - ITGB2		adhesion-adhesion	HPRD;Wang	B -> CD4 TEM (rLN)	0.0040689	B -> CD4 TEM	rLN	1.43813e-08	2.13126e-11	0.399337	0.846721
B	CD4 TCM	COL9A2	ITGB1	0.21316	3	COL9A2_ITGB1	COL9A2 - ITGB1		ecm-adhesion	CellTalkDB;LRdb;Reactome_LRdb	B -> CD4 TCM (CLL)	0.00917462	B -> CD4 TCM	CLL	0	4.70043e-07	1.07532	0.170231
B	Tregs	COL9A2	ITGB1	0.214918	3	COL9A2_ITGB1	COL9A2 - ITGB1		ecm-adhesion	CellTalkDB;LRdb;Reactome_LRdb	B -> Tregs (CLL)	0.00953365	B -> Tregs	CLL	0	#N/A	1.07532	0.0934476
B	TFH	COL9A2	ITGB1	0.20828	3	COL9A2_ITGB1	COL9A2 - ITGB1		ecm-adhesion	CellTalkDB;LRdb;Reactome_LRdb	B -> TFH (CLL)	0.00821971	B -> TFH	CLL	0	1	1.07532	0.155391
B	CD4 TCM	COL9A3	ITGB1	0.16096	3	COL9A3_ITGB1	COL9A3 - ITGB1		ecm-adhesion	CellTalkDB;LRdb;Reactome_LRdb	B -> CD4 TCM (CLL)	0.00200374	B -> CD4 TCM	CLL	7.82275e-117	4.70043e-07	0.427546	0.170231
B	Tregs	COL9A3	ITGB1	0.161968	3	COL9A3_ITGB1	COL9A3 - ITGB1		ecm-adhesion	CellTalkDB;LRdb;Reactome_LRdb	B -> Tregs (CLL)	0.00208274	B -> Tregs	CLL	7.82275e-117	#N/A	0.427546	0.0934476
B	TFH	COL9A3	ITGB1	0.158143	3	COL9A3_ITGB1	COL9A3 - ITGB1		ecm-adhesion	CellTalkDB;LRdb;Reactome_LRdb	B -> TFH (CLL)	0.00179384	B -> TFH	CLL	7.82275e-117	1	0.427546	0.155391
B	TFH	CTSD	APP	0.156691	3	CTSD_APP	CTSD - APP		secreted_enzyme-adhesion	HPRD;HPRD-phos	B -> TFH (CLL)	0.00169174	B -> TFH	CLL	5.68226e-18	4.57577e-33	0.239522	0.316828
B	CD4 TN	CXCR4	CCR7	0.393582	3	CXCR4_CCR7	CXCR4 - CCR7		adhesion-adhesion	Cellinker	B -> CD4 TN (CLL)	0.0788059	B -> CD4 TN	CLL	#N/A	1.19497e-05	-0.0622441	-0.194294
B	CD8 TN	CXCR4	CCR7	0.424007	3	CXCR4_CCR7	CXCR4 - CCR7		adhesion-adhesion	Cellinker	B -> CD8 TN (CLL)	0.0945665	B -> CD8 TN	CLL	#N/A	1.42691e-16	-0.0622441	-0.46332
B	CD4 TCM	CXCR4	CCR7	0.433874	3	CXCR4_CCR7	CXCR4 - CCR7		adhesion-adhesion	Cellinker	B -> CD4 TCM (rLN)	0.099777	B -> CD4 TCM	rLN	#N/A	2.44344e-65	-0.0622441	-0.624065
B	Tregs	CXCR4	CCR7	0.327836	3	CXCR4_CCR7	CXCR4 - CCR7		adhesion-adhesion	Cellinker	B -> Tregs (rLN)	0.0473444	B -> Tregs	rLN	#N/A	1.20827e-06	-0.0622441	-0.275108
B	CD4 TN	CXCR4	CCR7	0.489663	3	CXCR4_CCR7	CXCR4 - CCR7		adhesion-adhesion	Cellinker	B -> CD4 TN (rLN)	0.12974	B -> CD4 TN	rLN	#N/A	1.19497e-05	-0.0622441	-0.194294
B	CD8 TN	CXCR4	CCR7	0.537415	3	CXCR4_CCR7	CXCR4 - CCR7		adhesion-adhesion	Cellinker	B -> CD8 TN (rLN)	0.155555	B -> CD8 TN	rLN	#N/A	1.42691e-16	-0.0622441	-0.46332
B	CD4 TEM	CXCR4	CCR7	0.293853	3	CXCR4_CCR7	CXCR4 - CCR7		adhesion-adhesion	Cellinker	B -> CD4 TEM (rLN)	0.0332712	B -> CD4 TEM	rLN	#N/A	0.624752	-0.0622441	-0.431335
B	CD4 TCM	FAM3C	LAMP1	0.171348	3	FAM3C_LAMP1	FAM3C - LAMP1		ligand-receptor	CellPhoneDB;CellTalkDB;InnateDB-All_CellPhoneDB	B -> CD4 TCM (CLL)	0.00292024	B -> CD4 TCM	CLL	3.65568e-10	7.05343e-35	0.307025	0.261163
B	Tregs	FAM3C	LAMP1	0.173493	3	FAM3C_LAMP1	FAM3C - LAMP1		ligand-receptor	CellPhoneDB;CellTalkDB;InnateDB-All_CellPhoneDB	B -> Tregs (CLL)	0.00313878	B -> Tregs	CLL	3.65568e-10	8.7291e-05	0.307025	0.211335
B	CD8 TEM	FAM3C	LAMP1	0.173808	3	FAM3C_LAMP1	FAM3C - LAMP1		ligand-receptor	CellPhoneDB;CellTalkDB;InnateDB-All_CellPhoneDB	B -> CD8 TEM (CLL)	0.00317173	B -> CD8 TEM	CLL	3.65568e-10	9.42467e-07	0.307025	0.219672
B	CD4 TN	FAM3C	LAMP1	0.169247	3	FAM3C_LAMP1	FAM3C - LAMP1		ligand-receptor	CellPhoneDB;CellTalkDB;InnateDB-All_CellPhoneDB	B -> CD4 TN (CLL)	0.00271616	B -> CD4 TN	CLL	3.65568e-10	3.84548e-19	0.307025	0.217799
B	CD8 TN	FAM3C	LAMP1	0.167024	3	FAM3C_LAMP1	FAM3C - LAMP1		ligand-receptor	CellPhoneDB;CellTalkDB;InnateDB-All_CellPhoneDB	B -> CD8 TN (CLL)	0.0025108	B -> CD8 TN	CLL	3.65568e-10	7.32459e-07	0.307025	0.245945
B	TFH	FAM3C	LAMP1	0.173136	3	FAM3C_LAMP1	FAM3C - LAMP1		ligand-receptor	CellPhoneDB;CellTalkDB;InnateDB-All_CellPhoneDB	B -> TFH (CLL)	0.00310171	B -> TFH	CLL	3.65568e-10	#N/A	0.307025	0.0943619
B	CD4 TEM	FAM3C	LAMP1	0.17772	3	FAM3C_LAMP1	FAM3C - LAMP1		ligand-receptor	CellPhoneDB;CellTalkDB;InnateDB-All_CellPhoneDB	B -> CD4 TEM (CLL)	0.00359993	B -> CD4 TEM	CLL	3.65568e-10	1	0.307025	0.185876
B	CD4 TCM	FCER2	ITGB2	0.398255	3	FCER2_ITGB2	FCER2 - ITGB2		cell_surface_ligand-adhesion	HPRD;Wang	B -> CD4 TCM (CLL)	0.0811908	B -> CD4 TCM	CLL	5.15176e-28	9.6898e-201	0.958441	0.733231
B	Tregs	FCER2	ITGB2	0.396828	3	FCER2_ITGB2	FCER2 - ITGB2		cell_surface_ligand-adhesion	HPRD;Wang	B -> Tregs (CLL)	0.080461	B -> Tregs	CLL	5.15176e-28	4.77397e-34	0.958441	0.569476
B	CD8 TEM	FCER2	ITGB2	0.473316	3	FCER2_ITGB2	FCER2 - ITGB2		cell_surface_ligand-adhesion	HPRD;Wang	B -> CD8 TEM (CLL)	0.120905	B -> CD8 TEM	CLL	5.15176e-28	4.68312e-71	0.958441	0.722194
B	CD4 TN	FCER2	ITGB2	0.38181	3	FCER2_ITGB2	FCER2 - ITGB2		cell_surface_ligand-adhesion	HPRD;Wang	B -> CD4 TN (CLL)	0.0728683	B -> CD4 TN	CLL	5.15176e-28	4.27028e-112	0.958441	0.591543
B	CD8 TN	FCER2	ITGB2	0.370869	3	FCER2_ITGB2	FCER2 - ITGB2		cell_surface_ligand-adhesion	HPRD;Wang	B -> CD8 TN (CLL)	0.0674501	B -> CD8 TN	CLL	5.15176e-28	5.41258e-43	0.958441	0.610571
B	TFH	FCER2	ITGB2	0.456272	3	FCER2_ITGB2	FCER2 - ITGB2		cell_surface_ligand-adhesion	HPRD;Wang	B -> TFH (CLL)	0.11173	B -> TFH	CLL	5.15176e-28	1.75205e-51	0.958441	0.629404
B	CD4 TEM	FCER2	ITGB2	0.432902	3	FCER2_ITGB2	FCER2 - ITGB2		cell_surface_ligand-adhesion	HPRD;Wang	B -> CD4 TEM (CLL)	0.0992619	B -> CD4 TEM	CLL	5.15176e-28	2.13126e-11	0.958441	0.846721
B	CD4 TCM	FCER2	ITGB2	0.240346	3	FCER2_ITGB2	FCER2 - ITGB2		cell_surface_ligand-adhesion	HPRD;Wang	B -> CD4 TCM (rLN)	0.0155972	B -> CD4 TCM	rLN	5.15176e-28	9.6898e-201	0.958441	0.733231
B	Tregs	FCER2	ITGB2	0.252927	3	FCER2_ITGB2	FCER2 - ITGB2		cell_surface_ligand-adhesion	HPRD;Wang	B -> Tregs (rLN)	0.0191835	B -> Tregs	rLN	5.15176e-28	4.77397e-34	0.958441	0.569476
B	CD8 TEM	FCER2	ITGB2	0.331641	3	FCER2_ITGB2	FCER2 - ITGB2		cell_surface_ligand-adhesion	HPRD;Wang	B -> CD8 TEM (rLN)	0.0490309	B -> CD8 TEM	rLN	5.15176e-28	4.68312e-71	0.958441	0.722194
B	CD4 TN	FCER2	ITGB2	0.244389	3	FCER2_ITGB2	FCER2 - ITGB2		cell_surface_ligand-adhesion	HPRD;Wang	B -> CD4 TN (rLN)	0.0167086	B -> CD4 TN	rLN	5.15176e-28	4.27028e-112	0.958441	0.591543
B	TFH	FCER2	ITGB2	0.317375	3	FCER2_ITGB2	FCER2 - ITGB2		cell_surface_ligand-adhesion	HPRD;Wang	B -> TFH (rLN)	0.0428159	B -> TFH	rLN	5.15176e-28	1.75205e-51	0.958441	0.629404
B	CD4 TEM	FCER2	ITGB2	0.26345	3	FCER2_ITGB2	FCER2 - ITGB2		cell_surface_ligand-adhesion	HPRD;Wang	B -> CD4 TEM (rLN)	0.0224652	B -> CD4 TEM	rLN	5.15176e-28	2.13126e-11	0.958441	0.846721
B	CD4 TCM	FCGRT	IGFLR1	0.165065	3	FCGRT_IGFLR1	FCGRT - IGFLR1		adhesion-adhesion	Cellinker	B -> CD4 TCM (CLL)	0.00233858	B -> CD4 TCM	CLL	1.40755e-70	8.08551e-46	0.499227	0.27416
B	Tregs	FCGRT	IGFLR1	0.170152	3	FCGRT_IGFLR1	FCGRT - IGFLR1		adhesion-adhesion	Cellinker	B -> Tregs (CLL)	0.00280287	B -> Tregs	CLL	1.40755e-70	1	0.499227	0.124267
B	CD8 TEM	FCGRT	IGFLR1	0.161691	3	FCGRT_IGFLR1	FCGRT - IGFLR1		adhesion-adhesion	Cellinker	B -> CD8 TEM (CLL)	0.00206089	B -> CD8 TEM	CLL	1.40755e-70	5.53577e-05	0.499227	0.198311
B	CD4 TN	FCGRT	IGFLR1	0.162016	3	FCGRT_IGFLR1	FCGRT - IGFLR1		adhesion-adhesion	Cellinker	B -> CD4 TN (CLL)	0.00208654	B -> CD4 TN	CLL	1.40755e-70	7.6435e-29	0.499227	0.230642
B	CD8 TN	FCGRT	IGFLR1	0.160271	3	FCGRT_IGFLR1	FCGRT - IGFLR1		adhesion-adhesion	Cellinker	B -> CD8 TN (CLL)	0.00195099	B -> CD8 TN	CLL	1.40755e-70	3.29007e-11	0.499227	0.251438
B	TFH	FCGRT	IGFLR1	0.171402	3	FCGRT_IGFLR1	FCGRT - IGFLR1		adhesion-adhesion	Cellinker	B -> TFH (CLL)	0.0029257	B -> TFH	CLL	1.40755e-70	0.0169244	0.499227	0.204003
B	CD4 TCM	GRN	TNFRSF1B	0.207638	3	GRN_TNFRSF1B	GRN - TNFRSF1B		ligand-adhesion	CellPhoneDB;CellTalkDB;IMEx_CellPhoneDB;InnateDB-All_CellPhoneDB;IntAct;Lit-BM-17;MINT_CellPhoneDB;connectomeDB2020	B -> CD4 TCM (CLL)	0.00809855	B -> CD4 TCM	CLL	2.22399e-49	9.21044e-69	0.924531	0.316104
B	Tregs	GRN	TNFRSF1B	0.285496	3	GRN_TNFRSF1B	GRN - TNFRSF1B		ligand-adhesion	CellPhoneDB;CellTalkDB;IMEx_CellPhoneDB;InnateDB-All_CellPhoneDB;IntAct;Lit-BM-17;MINT_CellPhoneDB;connectomeDB2020	B -> Tregs (CLL)	0.0301165	B -> Tregs	CLL	2.22399e-49	#N/A	0.924531	0.0886307
B	CD8 TEM	GRN	TNFRSF1B	0.218731	3	GRN_TNFRSF1B	GRN - TNFRSF1B		ligand-adhesion	CellPhoneDB;CellTalkDB;IMEx_CellPhoneDB;InnateDB-All_CellPhoneDB;IntAct;Lit-BM-17;MINT_CellPhoneDB;connectomeDB2020	B -> CD8 TEM (CLL)	0.0103392	B -> CD8 TEM	CLL	2.22399e-49	2.04008e-31	0.924531	0.46912
B	TFH	GRN	TNFRSF1B	0.21781	3	GRN_TNFRSF1B	GRN - TNFRSF1B		ligand-adhesion	CellPhoneDB;CellTalkDB;IMEx_CellPhoneDB;InnateDB-All_CellPhoneDB;IntAct;Lit-BM-17;MINT_CellPhoneDB;connectomeDB2020	B -> TFH (CLL)	0.0101411	B -> TFH	CLL	2.22399e-49	7.57392e-17	0.924531	0.30544
B	CD4 TEM	GRN	TNFRSF1B	0.233343	3	GRN_TNFRSF1B	GRN - TNFRSF1B		ligand-adhesion	CellPhoneDB;CellTalkDB;IMEx_CellPhoneDB;InnateDB-All_CellPhoneDB;IntAct;Lit-BM-17;MINT_CellPhoneDB;connectomeDB2020	B -> CD4 TEM (CLL)	0.0137662	B -> CD4 TEM	CLL	2.22399e-49	0.000845383	0.924531	0.568973
B	TFH	HLA-A	APLP2	0.299732	3	HLA-A_APLP2	HLA- A - APLP2		adhesion-adhesion	CellTalkDB;Cellinker;Fantom5_LRdb;HPRD;HPRD_LRdb;HPRD_talklr;LRdb;Ramilowski2015;connectomeDB2020;iTALK;talklr	B -> TFH (rLN)	0.0355679	B -> TFH	rLN	5.82621e-13	5.70084e-20	-0.405167	-0.386437
B	CD4 TCM	HLA-A	CD3D	0.623856	3	HLA-A_CD3D	HLA- A - CD3D		adhesion-adhesion	CellTalkDB;Fantom5_LRdb;LRdb;STRING_talklr;Wang;iTALK;talklr	B -> CD4 TCM (rLN)	0.201305	B -> CD4 TCM	rLN	5.82621e-13	3.81757e-08	-0.405167	0.110461
B	Tregs	HLA-A	CD3D	0.697079	3	HLA-A_CD3D	HLA- A - CD3D		adhesion-adhesion	CellTalkDB;Fantom5_LRdb;LRdb;STRING_talklr;Wang;iTALK;talklr	B -> Tregs (rLN)	0.238221	B -> Tregs	rLN	5.82621e-13	1	-0.405167	-0.19919
B	CD8 TEM	HLA-A	CD3D	0.679194	3	HLA-A_CD3D	HLA- A - CD3D		adhesion-adhesion	CellTalkDB;Fantom5_LRdb;LRdb;STRING_talklr;Wang;iTALK;talklr	B -> CD8 TEM (rLN)	0.22939	B -> CD8 TEM	rLN	5.82621e-13	#N/A	-0.405167	0.0744632
B	CD4 TN	HLA-A	CD3D	0.640205	3	HLA-A_CD3D	HLA- A - CD3D		adhesion-adhesion	CellTalkDB;Fantom5_LRdb;LRdb;STRING_talklr;Wang;iTALK;talklr	B -> CD4 TN (rLN)	0.209716	B -> CD4 TN	rLN	5.82621e-13	#N/A	-0.405167	-0.0405465
B	CD8 TN	HLA-A	CD3D	0.63625	3	HLA-A_CD3D	HLA- A - CD3D		adhesion-adhesion	CellTalkDB;Fantom5_LRdb;LRdb;STRING_talklr;Wang;iTALK;talklr	B -> CD8 TN (rLN)	0.20769	B -> CD8 TN	rLN	5.82621e-13	#N/A	-0.405167	0.0595229
B	TFH	HLA-A	CD3D	0.686128	3	HLA-A_CD3D	HLA- A - CD3D		adhesion-adhesion	CellTalkDB;Fantom5_LRdb;LRdb;STRING_talklr;Wang;iTALK;talklr	B -> TFH (rLN)	0.232828	B -> TFH	rLN	5.82621e-13	#N/A	-0.405167	-0.0483928
B	CD4 TEM	HLA-A	CD3D	0.689327	3	HLA-A_CD3D	HLA- A - CD3D		adhesion-adhesion	CellTalkDB;Fantom5_LRdb;LRdb;STRING_talklr;Wang;iTALK;talklr	B -> CD4 TEM (rLN)	0.234409	B -> CD4 TEM	rLN	5.82621e-13	1	-0.405167	-0.28725
B	CD4 TCM	HLA-A	CD3G	0.456788	3	HLA-A_CD3G	HLA- A - CD3G		adhesion-receptor	CellTalkDB;Fantom5_LRdb;LRdb;STRING_talklr;Wang;iTALK;talklr	B -> CD4 TCM (rLN)	0.112007	B -> CD4 TCM	rLN	5.82621e-13	4.62964e-15	-0.405167	0.178805
B	Tregs	HLA-A	CD3G	0.497441	3	HLA-A_CD3G	HLA- A - CD3G		adhesion-receptor	CellTalkDB;Fantom5_LRdb;LRdb;STRING_talklr;Wang;iTALK;talklr	B -> Tregs (rLN)	0.13395	B -> Tregs	rLN	5.82621e-13	#N/A	-0.405167	0.0345422
B	CD8 TEM	HLA-A	CD3G	0.499438	3	HLA-A_CD3G	HLA- A - CD3G		adhesion-receptor	CellTalkDB;Fantom5_LRdb;LRdb;STRING_talklr;Wang;iTALK;talklr	B -> CD8 TEM (rLN)	0.135031	B -> CD8 TEM	rLN	5.82621e-13	1	-0.405167	0.11226
B	CD4 TN	HLA-A	CD3G	0.479683	3	HLA-A_CD3G	HLA- A - CD3G		adhesion-receptor	CellTalkDB;Fantom5_LRdb;LRdb;STRING_talklr;Wang;iTALK;talklr	B -> CD4 TN (rLN)	0.124343	B -> CD4 TN	rLN	5.82621e-13	0.000653063	-0.405167	0.106896
B	CD8 TN	HLA-A	CD3G	0.458424	3	HLA-A_CD3G	HLA- A - CD3G		adhesion-receptor	CellTalkDB;Fantom5_LRdb;LRdb;STRING_talklr;Wang;iTALK;talklr	B -> CD8 TN (rLN)	0.112885	B -> CD8 TN	rLN	5.82621e-13	0.00125898	-0.405167	0.203422
B	TFH	HLA-A	CD3G	0.496193	3	HLA-A_CD3G	HLA- A - CD3G		adhesion-receptor	CellTalkDB;Fantom5_LRdb;LRdb;STRING_talklr;Wang;iTALK;talklr	B -> TFH (rLN)	0.133274	B -> TFH	rLN	5.82621e-13	#N/A	-0.405167	0.0126682
B	CD4 TEM	HLA-A	CD3G	0.498976	3	HLA-A_CD3G	HLA- A - CD3G		adhesion-receptor	CellTalkDB;Fantom5_LRdb;LRdb;STRING_talklr;Wang;iTALK;talklr	B -> CD4 TEM (rLN)	0.134781	B -> CD4 TEM	rLN	5.82621e-13	1	-0.405167	0.33881
B	CD8 TEM	HLA-A	CD8A	0.529227	3	HLA-A_CD8A	HLA- A - CD8A		adhesion-adhesion	BioGRID;CellChatDB;HPRD;Lit-BM-17;Wang	B -> CD8 TEM (CLL)	0.15114	B -> CD8 TEM	CLL	5.82621e-13	3.03332e-50	-0.405167	0.948597
B	CD8 TN	HLA-A	CD8A	0.563332	3	HLA-A_CD8A	HLA- A - CD8A		adhesion-adhesion	BioGRID;CellChatDB;HPRD;Lit-BM-17;Wang	B -> CD8 TN (CLL)	0.169458	B -> CD8 TN	CLL	5.82621e-13	2.50109e-101	-0.405167	1.19008
B	CD8 TEM	HLA-A	CD8A	0.437002	3	HLA-A_CD8A	HLA- A - CD8A		adhesion-adhesion	BioGRID;CellChatDB;HPRD;Lit-BM-17;Wang	B -> CD8 TEM (rLN)	0.101437	B -> CD8 TEM	rLN	5.82621e-13	3.03332e-50	-0.405167	0.948597
B	CD8 TN	HLA-A	CD8A	0.320699	3	HLA-A_CD8A	HLA- A - CD8A		adhesion-adhesion	BioGRID;CellChatDB;HPRD;Lit-BM-17;Wang	B -> CD8 TN (rLN)	0.0442374	B -> CD8 TN	rLN	5.82621e-13	2.50109e-101	-0.405167	1.19008
B	CD4 TCM	HLA-B	CD3D	0.652035	3	HLA-B_CD3D	HLA- B - CD3D		adhesion-adhesion	CellTalkDB;Fantom5_LRdb;LRdb;STRING_talklr;iTALK;talklr	B -> CD4 TCM (rLN)	0.215745	B -> CD4 TCM	rLN	6.20802e-17	3.81757e-08	0.388962	0.110461
B	Tregs	HLA-B	CD3D	0.730677	3	HLA-B_CD3D	HLA- B - CD3D		adhesion-adhesion	CellTalkDB;Fantom5_LRdb;LRdb;STRING_talklr;iTALK;talklr	B -> Tregs (rLN)	0.254464	B -> Tregs	rLN	6.20802e-17	1	0.388962	-0.19919
B	CD8 TEM	HLA-B	CD3D	0.711451	3	HLA-B_CD3D	HLA- B - CD3D		adhesion-adhesion	CellTalkDB;Fantom5_LRdb;LRdb;STRING_talklr;iTALK;talklr	B -> CD8 TEM (rLN)	0.245225	B -> CD8 TEM	rLN	6.20802e-17	#N/A	0.388962	0.0744632
B	CD4 TN	HLA-B	CD3D	0.669576	3	HLA-B_CD3D	HLA- B - CD3D		adhesion-adhesion	CellTalkDB;Fantom5_LRdb;LRdb;STRING_talklr;iTALK;talklr	B -> CD4 TN (rLN)	0.224589	B -> CD4 TN	rLN	6.20802e-17	#N/A	0.388962	-0.0405465
B	CD8 TN	HLA-B	CD3D	0.665332	3	HLA-B_CD3D	HLA- B - CD3D		adhesion-adhesion	CellTalkDB;Fantom5_LRdb;LRdb;STRING_talklr;iTALK;talklr	B -> CD8 TN (rLN)	0.22246	B -> CD8 TN	rLN	6.20802e-17	#N/A	0.388962	0.0595229
B	TFH	HLA-B	CD3D	0.718903	3	HLA-B_CD3D	HLA- B - CD3D		adhesion-adhesion	CellTalkDB;Fantom5_LRdb;LRdb;STRING_talklr;iTALK;talklr	B -> TFH (rLN)	0.248824	B -> TFH	rLN	6.20802e-17	#N/A	0.388962	-0.0483928
B	CD4 TEM	HLA-B	CD3D	0.722343	3	HLA-B_CD3D	HLA- B - CD3D		adhesion-adhesion	CellTalkDB;Fantom5_LRdb;LRdb;STRING_talklr;iTALK;talklr	B -> CD4 TEM (rLN)	0.250478	B -> CD4 TEM	rLN	6.20802e-17	1	0.388962	-0.28725
B	CD8 TN	HLA-B	CD3G	0.524783	3	HLA-B_CD3G	HLA- B - CD3G		adhesion-receptor	CellTalkDB;Fantom5_LRdb;LRdb;STRING_talklr;iTALK;talklr	B -> CD8 TN (CLL)	0.148741	B -> CD8 TN	CLL	6.20802e-17	0.00125898	0.388962	0.203422
B	CD4 TCM	HLA-B	CD3G	0.473514	3	HLA-B_CD3G	HLA- B - CD3G		adhesion-receptor	CellTalkDB;Fantom5_LRdb;LRdb;STRING_talklr;iTALK;talklr	B -> CD4 TCM (rLN)	0.121011	B -> CD4 TCM	rLN	6.20802e-17	4.62964e-15	0.388962	0.178805
B	Tregs	HLA-B	CD3G	0.51681	3	HLA-B_CD3G	HLA- B - CD3G		adhesion-receptor	CellTalkDB;Fantom5_LRdb;LRdb;STRING_talklr;iTALK;talklr	B -> Tregs (rLN)	0.144432	B -> Tregs	rLN	6.20802e-17	#N/A	0.388962	0.0345422
B	CD8 TEM	HLA-B	CD3G	0.518939	3	HLA-B_CD3G	HLA- B - CD3G		adhesion-receptor	CellTalkDB;Fantom5_LRdb;LRdb;STRING_talklr;iTALK;talklr	B -> CD8 TEM (rLN)	0.145583	B -> CD8 TEM	rLN	6.20802e-17	1	0.388962	0.11226
B	CD4 TN	HLA-B	CD3G	0.497884	3	HLA-B_CD3G	HLA- B - CD3G		adhesion-receptor	CellTalkDB;Fantom5_LRdb;LRdb;STRING_talklr;iTALK;talklr	B -> CD4 TN (rLN)	0.13419	B -> CD4 TN	rLN	6.20802e-17	0.000653063	0.388962	0.106896
B	CD8 TN	HLA-B	CD3G	0.475254	3	HLA-B_CD3G	HLA- B - CD3G		adhesion-receptor	CellTalkDB;Fantom5_LRdb;LRdb;STRING_talklr;iTALK;talklr	B -> CD8 TN (rLN)	0.121951	B -> CD8 TN	rLN	6.20802e-17	0.00125898	0.388962	0.203422
B	TFH	HLA-B	CD3G	0.515479	3	HLA-B_CD3G	HLA- B - CD3G		adhesion-receptor	CellTalkDB;Fantom5_LRdb;LRdb;STRING_talklr;iTALK;talklr	B -> TFH (rLN)	0.143712	B -> TFH	rLN	6.20802e-17	#N/A	0.388962	0.0126682
B	CD4 TEM	HLA-B	CD3G	0.518447	3	HLA-B_CD3G	HLA- B - CD3G		adhesion-receptor	CellTalkDB;Fantom5_LRdb;LRdb;STRING_talklr;iTALK;talklr	B -> CD4 TEM (rLN)	0.145317	B -> CD4 TEM	rLN	6.20802e-17	1	0.388962	0.33881
B	CD8 TEM	HLA-B	CD8A	0.596672	3	HLA-B_CD8A	HLA- B - CD8A		adhesion-adhesion	CellChatDB;HPRD;Wang	B -> CD8 TEM (CLL)	0.187128	B -> CD8 TEM	CLL	6.20802e-17	3.03332e-50	0.388962	0.948597
B	CD8 TN	HLA-B	CD8A	0.638288	3	HLA-B_CD8A	HLA- B - CD8A		adhesion-adhesion	CellChatDB;HPRD;Wang	B -> CD8 TN (CLL)	0.208735	B -> CD8 TN	CLL	6.20802e-17	2.50109e-101	0.388962	1.19008
B	CD8 TEM	HLA-B	CD8A	0.452481	3	HLA-B_CD8A	HLA- B - CD8A		adhesion-adhesion	CellChatDB;HPRD;Wang	B -> CD8 TEM (rLN)	0.109696	B -> CD8 TEM	rLN	6.20802e-17	3.03332e-50	0.388962	0.948597
B	CD8 TN	HLA-B	CD8A	0.329521	3	HLA-B_CD8A	HLA- B - CD8A		adhesion-adhesion	CellChatDB;HPRD;Wang	B -> CD8 TN (rLN)	0.0480889	B -> CD8 TN	rLN	6.20802e-17	2.50109e-101	0.388962	1.19008
B	CD4 TCM	HLA-C	CD3D	0.596417	3	HLA-C_CD3D	HLA- C - CD3D		adhesion-adhesion	CellTalkDB;Fantom5_LRdb;LRdb;STRING_talklr;iTALK;talklr	B -> CD4 TCM (rLN)	0.186994	B -> CD4 TCM	rLN	#N/A	3.81757e-08	-0.020573	0.110461
B	Tregs	HLA-C	CD3D	0.664446	3	HLA-C_CD3D	HLA- C - CD3D		adhesion-adhesion	CellTalkDB;Fantom5_LRdb;LRdb;STRING_talklr;iTALK;talklr	B -> Tregs (rLN)	0.222014	B -> Tregs	rLN	#N/A	1	-0.020573	-0.19919
B	CD8 TEM	HLA-C	CD3D	0.647847	3	HLA-C_CD3D	HLA- C - CD3D		adhesion-adhesion	CellTalkDB;Fantom5_LRdb;LRdb;STRING_talklr;iTALK;talklr	B -> CD8 TEM (rLN)	0.213616	B -> CD8 TEM	rLN	#N/A	#N/A	-0.020573	0.0744632
B	CD4 TN	HLA-C	CD3D	0.611622	3	HLA-C_CD3D	HLA- C - CD3D		adhesion-adhesion	CellTalkDB;Fantom5_LRdb;LRdb;STRING_talklr;iTALK;talklr	B -> CD4 TN (rLN)	0.194953	B -> CD4 TN	rLN	#N/A	#N/A	-0.020573	-0.0405465
B	CD8 TN	HLA-C	CD3D	0.607944	3	HLA-C_CD3D	HLA- C - CD3D		adhesion-adhesion	CellTalkDB;Fantom5_LRdb;LRdb;STRING_talklr;iTALK;talklr	B -> CD8 TN (rLN)	0.193034	B -> CD8 TN	rLN	#N/A	#N/A	-0.020573	0.0595229
B	TFH	HLA-C	CD3D	0.654283	3	HLA-C_CD3D	HLA- C - CD3D		adhesion-adhesion	CellTalkDB;Fantom5_LRdb;LRdb;STRING_talklr;iTALK;talklr	B -> TFH (rLN)	0.216885	B -> TFH	rLN	#N/A	#N/A	-0.020573	-0.0483928
B	CD4 TEM	HLA-C	CD3D	0.657253	3	HLA-C_CD3D	HLA- C - CD3D		adhesion-adhesion	CellTalkDB;Fantom5_LRdb;LRdb;STRING_talklr;iTALK;talklr	B -> CD4 TEM (rLN)	0.218388	B -> CD4 TEM	rLN	#N/A	1	-0.020573	-0.28725
B	CD4 TCM	HLA-C	CD3G	0.440362	3	HLA-C_CD3G	HLA- C - CD3G		adhesion-receptor	CellTalkDB;Fantom5_LRdb;LRdb;STRING_talklr;iTALK;talklr	B -> CD4 TCM (rLN)	0.103223	B -> CD4 TCM	rLN	#N/A	4.62964e-15	-0.020573	0.178805
B	Tregs	HLA-C	CD3G	0.478466	3	HLA-C_CD3G	HLA- C - CD3G		adhesion-receptor	CellTalkDB;Fantom5_LRdb;LRdb;STRING_talklr;iTALK;talklr	B -> Tregs (rLN)	0.123686	B -> Tregs	rLN	#N/A	#N/A	-0.020573	0.0345422
B	CD8 TEM	HLA-C	CD3G	0.480335	3	HLA-C_CD3G	HLA- C - CD3G		adhesion-receptor	CellTalkDB;Fantom5_LRdb;LRdb;STRING_talklr;iTALK;talklr	B -> CD8 TEM (rLN)	0.124696	B -> CD8 TEM	rLN	#N/A	1	-0.020573	0.11226
B	CD4 TN	HLA-C	CD3G	0.461833	3	HLA-C_CD3G	HLA- C - CD3G		adhesion-receptor	CellTalkDB;Fantom5_LRdb;LRdb;STRING_talklr;iTALK;talklr	B -> CD4 TN (rLN)	0.114718	B -> CD4 TN	rLN	#N/A	0.000653063	-0.020573	0.106896
B	CD8 TN	HLA-C	CD3G	0.441897	3	HLA-C_CD3G	HLA- C - CD3G		adhesion-receptor	CellTalkDB;Fantom5_LRdb;LRdb;STRING_talklr;iTALK;talklr	B -> CD8 TN (rLN)	0.104041	B -> CD8 TN	rLN	#N/A	0.00125898	-0.020573	0.203422
B	TFH	HLA-C	CD3G	0.477298	3	HLA-C_CD3G	HLA- C - CD3G		adhesion-receptor	CellTalkDB;Fantom5_LRdb;LRdb;STRING_talklr;iTALK;talklr	B -> TFH (rLN)	0.123054	B -> TFH	rLN	#N/A	#N/A	-0.020573	0.0126682
B	CD4 TEM	HLA-C	CD3G	0.479903	3	HLA-C_CD3G	HLA- C - CD3G		adhesion-receptor	CellTalkDB;Fantom5_LRdb;LRdb;STRING_talklr;iTALK;talklr	B -> CD4 TEM (rLN)	0.124462	B -> CD4 TEM	rLN	#N/A	1	-0.020573	0.33881
B	CD8 TEM	HLA-C	CD8A	0.527687	3	HLA-C_CD8A	HLA- C - CD8A		adhesion-adhesion	CellChatDB;HPRD;Wang	B -> CD8 TEM (CLL)	0.150309	B -> CD8 TEM	CLL	#N/A	3.03332e-50	-0.020573	0.948597
B	CD8 TN	HLA-C	CD8A	0.561625	3	HLA-C_CD8A	HLA- C - CD8A		adhesion-adhesion	CellChatDB;HPRD;Wang	B -> CD8 TN (CLL)	0.168546	B -> CD8 TN	CLL	#N/A	2.50109e-101	-0.020573	1.19008
B	CD8 TEM	HLA-C	CD8A	0.421778	3	HLA-C_CD8A	HLA- C - CD8A		adhesion-adhesion	CellChatDB;HPRD;Wang	B -> CD8 TEM (rLN)	0.0933951	B -> CD8 TEM	rLN	#N/A	3.03332e-50	-0.020573	0.948597
B	CD8 TN	HLA-C	CD8A	0.311933	3	HLA-C_CD8A	HLA- C - CD8A		adhesion-adhesion	CellChatDB;HPRD;Wang	B -> CD8 TN (rLN)	0.0405259	B -> CD8 TN	rLN	#N/A	2.50109e-101	-0.020573	1.19008
B	CD4 TCM	HLA-DMA	CD74	0.471959	3	HLA-DMA_CD74	HLA- DMA - CD74		cell_surface_ligand-adhesion	HPRD;Macrophage;Wang	B -> CD4 TCM (CLL)	0.120172	B -> CD4 TCM	CLL	7.05319e-25	8.53103e-116	0.66272	0.680203
B	Tregs	HLA-DMA	CD74	0.518795	3	HLA-DMA_CD74	HLA- DMA - CD74		cell_surface_ligand-adhesion	HPRD;Macrophage;Wang	B -> Tregs (CLL)	0.145505	B -> Tregs	CLL	7.05319e-25	2.19981e-40	0.66272	0.879579
B	CD8 TEM	HLA-DMA	CD74	0.625674	3	HLA-DMA_CD74	HLA- DMA - CD74		cell_surface_ligand-adhesion	HPRD;Macrophage;Wang	B -> CD8 TEM (CLL)	0.202245	B -> CD8 TEM	CLL	7.05319e-25	1.17376e-133	0.66272	1.48264
B	CD4 TN	HLA-DMA	CD74	0.446483	3	HLA-DMA_CD74	HLA- DMA - CD74		cell_surface_ligand-adhesion	HPRD;Macrophage;Wang	B -> CD4 TN (CLL)	0.106487	B -> CD4 TN	CLL	7.05319e-25	8.22684e-96	0.66272	0.667939
B	CD8 TN	HLA-DMA	CD74	0.448799	3	HLA-DMA_CD74	HLA- DMA - CD74		cell_surface_ligand-adhesion	HPRD;Macrophage;Wang	B -> CD8 TN (CLL)	0.107725	B -> CD8 TN	CLL	7.05319e-25	2.99279e-30	0.66272	0.675601
B	TFH	HLA-DMA	CD74	0.542663	3	HLA-DMA_CD74	HLA- DMA - CD74		cell_surface_ligand-adhesion	HPRD;Macrophage;Wang	B -> TFH (CLL)	0.158379	B -> TFH	CLL	7.05319e-25	1.33813e-87	0.66272	1.44442
B	CD4 TEM	HLA-DMA	CD74	0.593266	3	HLA-DMA_CD74	HLA- DMA - CD74		cell_surface_ligand-adhesion	HPRD;Macrophage;Wang	B -> CD4 TEM (CLL)	0.185336	B -> CD4 TEM	CLL	7.05319e-25	2.41427e-25	0.66272	1.66954
B	Tregs	HLA-DMA	CD74	0.424383	3	HLA-DMA_CD74	HLA- DMA - CD74		cell_surface_ligand-adhesion	HPRD;Macrophage;Wang	B -> Tregs (rLN)	0.0947646	B -> Tregs	rLN	7.05319e-25	2.19981e-40	0.66272	0.879579
B	CD8 TEM	HLA-DMA	CD74	0.516379	3	HLA-DMA_CD74	HLA- DMA - CD74		cell_surface_ligand-adhesion	HPRD;Macrophage;Wang	B -> CD8 TEM (rLN)	0.144199	B -> CD8 TEM	rLN	7.05319e-25	1.17376e-133	0.66272	1.48264
B	CD8 TN	HLA-DMA	CD74	0.35905	3	HLA-DMA_CD74	HLA- DMA - CD74		cell_surface_ligand-adhesion	HPRD;Macrophage;Wang	B -> CD8 TN (rLN)	0.0617213	B -> CD8 TN	rLN	7.05319e-25	2.99279e-30	0.66272	0.675601
B	TFH	HLA-DMA	CD74	0.425327	3	HLA-DMA_CD74	HLA- DMA - CD74		cell_surface_ligand-adhesion	HPRD;Macrophage;Wang	B -> TFH (rLN)	0.0952615	B -> TFH	rLN	7.05319e-25	1.33813e-87	0.66272	1.44442
B	CD4 TEM	HLA-DMA	CD74	0.418145	3	HLA-DMA_CD74	HLA- DMA - CD74		cell_surface_ligand-adhesion	HPRD;Macrophage;Wang	B -> CD4 TEM (rLN)	0.091491	B -> CD4 TEM	rLN	7.05319e-25	2.41427e-25	0.66272	1.66954
B	CD4 TCM	HLA-DMB	CD74	0.387827	3	HLA-DMB_CD74	HLA- DMB - CD74		cell_surface_ligand-adhesion	HPRD;Macrophage;Wang	B -> CD4 TCM (CLL)	0.0758903	B -> CD4 TCM	CLL	2.28338e-05	8.53103e-116	-0.392518	0.680203
B	Tregs	HLA-DMB	CD74	0.420784	3	HLA-DMB_CD74	HLA- DMB - CD74		cell_surface_ligand-adhesion	HPRD;Macrophage;Wang	B -> Tregs (CLL)	0.0928737	B -> Tregs	CLL	2.28338e-05	2.19981e-40	-0.392518	0.879579
B	CD8 TEM	HLA-DMB	CD74	0.494331	3	HLA-DMB_CD74	HLA- DMB - CD74		cell_surface_ligand-adhesion	HPRD;Macrophage;Wang	B -> CD8 TEM (CLL)	0.132267	B -> CD8 TEM	CLL	2.28338e-05	1.17376e-133	-0.392518	1.48264
B	CD4 TN	HLA-DMB	CD74	0.369675	3	HLA-DMB_CD74	HLA- DMB - CD74		cell_surface_ligand-adhesion	HPRD;Macrophage;Wang	B -> CD4 TN (CLL)	0.0668649	B -> CD4 TN	CLL	2.28338e-05	8.22684e-96	-0.392518	0.667939
B	CD8 TN	HLA-DMB	CD74	0.371332	3	HLA-DMB_CD74	HLA- DMB - CD74		cell_surface_ligand-adhesion	HPRD;Macrophage;Wang	B -> CD8 TN (CLL)	0.0676772	B -> CD8 TN	CLL	2.28338e-05	2.99279e-30	-0.392518	0.675601
B	TFH	HLA-DMB	CD74	0.437394	3	HLA-DMB_CD74	HLA- DMB - CD74		cell_surface_ligand-adhesion	HPRD;Macrophage;Wang	B -> TFH (CLL)	0.101645	B -> TFH	CLL	2.28338e-05	1.33813e-87	-0.392518	1.44442
B	CD4 TEM	HLA-DMB	CD74	0.472244	3	HLA-DMB_CD74	HLA- DMB - CD74		cell_surface_ligand-adhesion	HPRD;Macrophage;Wang	B -> CD4 TEM (CLL)	0.120326	B -> CD4 TEM	CLL	2.28338e-05	2.41427e-25	-0.392518	1.66954
B	Tregs	HLA-DMB	CD74	0.420265	3	HLA-DMB_CD74	HLA- DMB - CD74		cell_surface_ligand-adhesion	HPRD;Macrophage;Wang	B -> Tregs (rLN)	0.0926015	B -> Tregs	rLN	2.28338e-05	2.19981e-40	-0.392518	0.879579
B	CD8 TEM	HLA-DMB	CD74	0.510619	3	HLA-DMB_CD74	HLA- DMB - CD74		cell_surface_ligand-adhesion	HPRD;Macrophage;Wang	B -> CD8 TEM (rLN)	0.141083	B -> CD8 TEM	rLN	2.28338e-05	1.17376e-133	-0.392518	1.48264
B	CD8 TN	HLA-DMB	CD74	0.355992	3	HLA-DMB_CD74	HLA- DMB - CD74		cell_surface_ligand-adhesion	HPRD;Macrophage;Wang	B -> CD8 TN (rLN)	0.0602623	B -> CD8 TN	rLN	2.28338e-05	2.99279e-30	-0.392518	0.675601
B	TFH	HLA-DMB	CD74	0.421193	3	HLA-DMB_CD74	HLA- DMB - CD74		cell_surface_ligand-adhesion	HPRD;Macrophage;Wang	B -> TFH (rLN)	0.0930882	B -> TFH	rLN	2.28338e-05	1.33813e-87	-0.392518	1.44442
B	CD4 TEM	HLA-DMB	CD74	0.414132	3	HLA-DMB_CD74	HLA- DMB - CD74		cell_surface_ligand-adhesion	HPRD;Macrophage;Wang	B -> CD4 TEM (rLN)	0.0893953	B -> CD4 TEM	rLN	2.28338e-05	2.41427e-25	-0.392518	1.66954
B	CD4 TCM	HLA-DPA1	CD4	0.31305	3	HLA-DPA1_CD4	HLA- DPA1 - CD4		cell_surface_ligand-adhesion	CellChatDB;HPRD;Wang	B -> CD4 TCM (CLL)	0.0409919	B -> CD4 TCM	CLL	3.0731e-13	6.64666e-167	0.855606	0.553832
B	Tregs	HLA-DPA1	CD4	0.318583	3	HLA-DPA1_CD4	HLA- DPA1 - CD4		cell_surface_ligand-adhesion	CellChatDB;HPRD;Wang	B -> Tregs (CLL)	0.0433307	B -> Tregs	CLL	3.0731e-13	4.94466e-11	0.855606	0.262165
B	CD4 TN	HLA-DPA1	CD4	0.303718	3	HLA-DPA1_CD4	HLA- DPA1 - CD4		cell_surface_ligand-adhesion	CellChatDB;HPRD;Wang	B -> CD4 TN (CLL)	0.0371599	B -> CD4 TN	CLL	3.0731e-13	2.19162e-102	0.855606	0.468952
B	TFH	HLA-DPA1	CD4	0.315632	3	HLA-DPA1_CD4	HLA- DPA1 - CD4		cell_surface_ligand-adhesion	CellChatDB;HPRD;Wang	B -> TFH (CLL)	0.0420775	B -> TFH	CLL	3.0731e-13	0.915739	0.855606	0.194776
B	Tregs	HLA-DPA1	CD4	0.301548	3	HLA-DPA1_CD4	HLA- DPA1 - CD4		cell_surface_ligand-adhesion	CellChatDB;HPRD;Wang	B -> Tregs (rLN)	0.0362898	B -> Tregs	rLN	3.0731e-13	4.94466e-11	0.855606	0.262165
B	TFH	HLA-DPA1	CD4	0.305981	3	HLA-DPA1_CD4	HLA- DPA1 - CD4		cell_surface_ligand-adhesion	CellChatDB;HPRD;Wang	B -> TFH (rLN)	0.0380759	B -> TFH	rLN	3.0731e-13	0.915739	0.855606	0.194776
B	CD8 TEM	HLA-DPA1	LAG3	0.29461	3	HLA-DPA1_LAG3	HLA- DPA1 - LAG3		cell_surface_ligand-receptor	ICELLNET	B -> CD8 TEM (CLL)	0.0335636	B -> CD8 TEM	CLL	3.0731e-13	0.000260992	0.855606	0.227109
B	CD8 TEM	HLA-DPB1	LAG3	0.276989	3	HLA-DPB1_LAG3	HLA- DPB1 - LAG3		cell_surface_ligand-receptor	ICELLNET	B -> CD8 TEM (CLL)	0.027045	B -> CD8 TEM	CLL	1	0.000260992	-0.131546	0.227109
B	CD8 TEM	HLA-DQA1	LAG3	0.278815	3	HLA-DQA1_LAG3	HLA- DQA1 - LAG3		cell_surface_ligand-receptor	ICELLNET	B -> CD8 TEM (CLL)	0.0276922	B -> CD8 TEM	CLL	5.46609e-24	0.000260992	0.882615	0.227109
B	Tregs	HLA-DQA2	CD4	0.187776	3	HLA-DQA2_CD4	HLA- DQA2 - CD4		cell_surface_ligand-adhesion	CellChatDB;HPRD;Wang	B -> Tregs (rLN)	0.00486597	B -> Tregs	rLN	1.28334e-17	4.94466e-11	-0.914991	0.262165
B	TFH	HLA-DQA2	CD4	0.189543	3	HLA-DQA2_CD4	HLA- DQA2 - CD4		cell_surface_ligand-adhesion	CellChatDB;HPRD;Wang	B -> TFH (rLN)	0.00511368	B -> TFH	rLN	1.28334e-17	0.915739	-0.914991	0.194776
B	CD4 TCM	HLA-DQB1	CD4	0.291104	3	HLA-DQB1_CD4	HLA- DQB1 - CD4		cell_surface_ligand-adhesion	CellChatDB;HPRD;Wang	B -> CD4 TCM (CLL)	0.032219	B -> CD4 TCM	CLL	1	6.64666e-167	0.261205	0.553832
B	Tregs	HLA-DQB1	CD4	0.295929	3	HLA-DQB1_CD4	HLA- DQB1 - CD4		cell_surface_ligand-adhesion	CellChatDB;HPRD;Wang	B -> Tregs (CLL)	0.034075	B -> Tregs	CLL	1	4.94466e-11	0.261205	0.262165
B	CD4 TN	HLA-DQB1	CD4	0.28295	3	HLA-DQB1_CD4	HLA- DQB1 - CD4		cell_surface_ligand-adhesion	CellChatDB;HPRD;Wang	B -> CD4 TN (CLL)	0.0291821	B -> CD4 TN	CLL	1	2.19162e-102	0.261205	0.468952
B	TFH	HLA-DQB1	CD4	0.293357	3	HLA-DQB1_CD4	HLA- DQB1 - CD4		cell_surface_ligand-adhesion	CellChatDB;HPRD;Wang	B -> TFH (CLL)	0.0330802	B -> TFH	CLL	1	0.915739	0.261205	0.194776
B	Tregs	HLA-DQB1	CD4	0.290532	3	HLA-DQB1_CD4	HLA- DQB1 - CD4		cell_surface_ligand-adhesion	CellChatDB;HPRD;Wang	B -> Tregs (rLN)	0.0320017	B -> Tregs	rLN	1	4.94466e-11	0.261205	0.262165
B	TFH	HLA-DQB1	CD4	0.294663	3	HLA-DQB1_CD4	HLA- DQB1 - CD4		cell_surface_ligand-adhesion	CellChatDB;HPRD;Wang	B -> TFH (rLN)	0.0335841	B -> TFH	rLN	1	0.915739	0.261205	0.194776
B	CD8 TEM	HLA-DQB1	LAG3	0.274968	3	HLA-DQB1_LAG3	HLA- DQB1 - LAG3		cell_surface_ligand-receptor	ICELLNET	B -> CD8 TEM (CLL)	0.0263368	B -> CD8 TEM	CLL	1	0.000260992	0.261205	0.227109
B	CD4 TCM	HLA-DRA	CD37	0.703001	3	HLA-DRA_CD37	HLA- DRA - CD37		adhesion-adhesion	Cellinker	B -> CD4 TCM (CLL)	0.241117	B -> CD4 TCM	CLL	2.72848e-12	3.47483e-270	0.652524	0.804762
B	Tregs	HLA-DRA	CD37	0.703603	3	HLA-DRA_CD37	HLA- DRA - CD37		adhesion-adhesion	Cellinker	B -> Tregs (CLL)	0.24141	B -> Tregs	CLL	2.72848e-12	4.81144e-60	0.652524	0.671568
B	CD8 TEM	HLA-DRA	CD37	0.674465	3	HLA-DRA_CD37	HLA- DRA - CD37		adhesion-adhesion	Cellinker	B -> CD8 TEM (CLL)	0.227034	B -> CD8 TEM	CLL	2.72848e-12	6.3701e-62	0.652524	0.596219
B	CD4 TN	HLA-DRA	CD37	0.685473	3	HLA-DRA_CD37	HLA- DRA - CD37		adhesion-adhesion	Cellinker	B -> CD4 TN (CLL)	0.232504	B -> CD4 TN	CLL	2.72848e-12	9.68138e-151	0.652524	0.687213
B	CD8 TN	HLA-DRA	CD37	0.656701	3	HLA-DRA_CD37	HLA- DRA - CD37		adhesion-adhesion	Cellinker	B -> CD8 TN (CLL)	0.218108	B -> CD8 TN	CLL	2.72848e-12	7.89108e-52	0.652524	0.705855
B	TFH	HLA-DRA	CD37	0.699315	3	HLA-DRA_CD37	HLA- DRA - CD37		adhesion-adhesion	Cellinker	B -> TFH (CLL)	0.239316	B -> TFH	CLL	2.72848e-12	1.17628e-74	0.652524	0.701577
B	CD4 TEM	HLA-DRA	CD37	0.630407	3	HLA-DRA_CD37	HLA- DRA - CD37		adhesion-adhesion	Cellinker	B -> CD4 TEM (CLL)	0.204687	B -> CD4 TEM	CLL	2.72848e-12	1.3513e-05	0.652524	0.528526
B	CD4 TCM	HLA-DRA	CD37	0.550165	3	HLA-DRA_CD37	HLA- DRA - CD37		adhesion-adhesion	Cellinker	B -> CD4 TCM (rLN)	0.162409	B -> CD4 TCM	rLN	2.72848e-12	3.47483e-270	0.652524	0.804762
B	Tregs	HLA-DRA	CD37	0.589974	3	HLA-DRA_CD37	HLA- DRA - CD37		adhesion-adhesion	Cellinker	B -> Tregs (rLN)	0.183601	B -> Tregs	rLN	2.72848e-12	4.81144e-60	0.652524	0.671568
B	CD8 TEM	HLA-DRA	CD37	0.568996	3	HLA-DRA_CD37	HLA- DRA - CD37		adhesion-adhesion	Cellinker	B -> CD8 TEM (rLN)	0.172479	B -> CD8 TEM	rLN	2.72848e-12	6.3701e-62	0.652524	0.596219
B	CD4 TN	HLA-DRA	CD37	0.570265	3	HLA-DRA_CD37	HLA- DRA - CD37		adhesion-adhesion	Cellinker	B -> CD4 TN (rLN)	0.173155	B -> CD4 TN	rLN	2.72848e-12	9.68138e-151	0.652524	0.687213
B	CD8 TN	HLA-DRA	CD37	0.535083	3	HLA-DRA_CD37	HLA- DRA - CD37		adhesion-adhesion	Cellinker	B -> CD8 TN (rLN)	0.154298	B -> CD8 TN	rLN	2.72848e-12	7.89108e-52	0.652524	0.705855
B	TFH	HLA-DRA	CD37	0.64432	3	HLA-DRA_CD37	HLA- DRA - CD37		adhesion-adhesion	Cellinker	B -> TFH (rLN)	0.211819	B -> TFH	rLN	2.72848e-12	1.17628e-74	0.652524	0.701577
B	CD4 TEM	HLA-DRA	CD37	0.606333	3	HLA-DRA_CD37	HLA- DRA - CD37		adhesion-adhesion	Cellinker	B -> CD4 TEM (rLN)	0.192192	B -> CD4 TEM	rLN	2.72848e-12	1.3513e-05	0.652524	0.528526
B	CD4 TCM	HLA-DRA	CD53	0.475197	3	HLA-DRA_CD53	HLA- DRA - CD53		adhesion-adhesion	Cellinker	B -> CD4 TCM (CLL)	0.12192	B -> CD4 TCM	CLL	2.72848e-12	#N/A	0.652524	0.0077297
B	Tregs	HLA-DRA	CD53	0.497796	3	HLA-DRA_CD53	HLA- DRA - CD53		adhesion-adhesion	Cellinker	B -> Tregs (CLL)	0.134142	B -> Tregs	CLL	2.72848e-12	#N/A	0.652524	-0.08046
B	CD8 TEM	HLA-DRA	CD53	0.498495	3	HLA-DRA_CD53	HLA- DRA - CD53		adhesion-adhesion	Cellinker	B -> CD8 TEM (CLL)	0.134521	B -> CD8 TEM	CLL	2.72848e-12	#N/A	0.652524	-0.0817057
B	CD4 TN	HLA-DRA	CD53	0.451126	3	HLA-DRA_CD53	HLA- DRA - CD53		adhesion-adhesion	Cellinker	B -> CD4 TN (CLL)	0.108971	B -> CD4 TN	CLL	2.72848e-12	#N/A	0.652524	0.0195921
B	CD8 TN	HLA-DRA	CD53	0.463543	3	HLA-DRA_CD53	HLA- DRA - CD53		adhesion-adhesion	Cellinker	B -> CD8 TN (CLL)	0.115638	B -> CD8 TN	CLL	2.72848e-12	#N/A	0.652524	-0.00981511
B	TFH	HLA-DRA	CD53	0.476127	3	HLA-DRA_CD53	HLA- DRA - CD53		adhesion-adhesion	Cellinker	B -> TFH (CLL)	0.122422	B -> TFH	CLL	2.72848e-12	0.000534784	0.652524	-0.319838
B	CD4 TEM	HLA-DRA	CD53	0.374555	3	HLA-DRA_CD53	HLA- DRA - CD53		adhesion-adhesion	Cellinker	B -> CD4 TEM (CLL)	0.0692636	B -> CD4 TEM	CLL	2.72848e-12	#N/A	0.652524	0.0861613
B	CD4 TCM	HLA-DRA	CD53	0.491483	3	HLA-DRA_CD53	HLA- DRA - CD53		adhesion-adhesion	Cellinker	B -> CD4 TCM (rLN)	0.130725	B -> CD4 TCM	rLN	2.72848e-12	#N/A	0.652524	0.0077297
B	Tregs	HLA-DRA	CD53	0.555458	3	HLA-DRA_CD53	HLA- DRA - CD53		adhesion-adhesion	Cellinker	B -> Tregs (rLN)	0.165247	B -> Tregs	rLN	2.72848e-12	#N/A	0.652524	-0.08046
B	CD8 TEM	HLA-DRA	CD53	0.558172	3	HLA-DRA_CD53	HLA- DRA - CD53		adhesion-adhesion	Cellinker	B -> CD8 TEM (rLN)	0.166699	B -> CD8 TEM	rLN	2.72848e-12	#N/A	0.652524	-0.0817057
B	CD8 TN	HLA-DRA	CD53	0.507153	3	HLA-DRA_CD53	HLA- DRA - CD53		adhesion-adhesion	Cellinker	B -> CD8 TN (rLN)	0.139207	B -> CD8 TN	rLN	2.72848e-12	#N/A	0.652524	-0.00981511
B	TFH	HLA-DRA	CD53	0.563591	3	HLA-DRA_CD53	HLA- DRA - CD53		adhesion-adhesion	Cellinker	B -> TFH (rLN)	0.169596	B -> TFH	rLN	2.72848e-12	0.000534784	0.652524	-0.319838
B	CD4 TEM	HLA-DRA	CD53	0.533246	3	HLA-DRA_CD53	HLA- DRA - CD53		adhesion-adhesion	Cellinker	B -> CD4 TEM (rLN)	0.153308	B -> CD4 TEM	rLN	2.72848e-12	#N/A	0.652524	0.0861613
B	CD8 TEM	HLA-DRA	CD63	0.310584	3	HLA-DRA_CD63	HLA- DRA - CD63		adhesion-adhesion	Cellinker;HPRD	B -> CD8 TEM (CLL)	0.0399655	B -> CD8 TEM	CLL	2.72848e-12	#N/A	0.652524	-0.0375693
B	CD8 TEM	HLA-DRA	CD63	0.338154	3	HLA-DRA_CD63	HLA- DRA - CD63		adhesion-adhesion	Cellinker;HPRD	B -> CD8 TEM (rLN)	0.0519627	B -> CD8 TEM	rLN	2.72848e-12	#N/A	0.652524	-0.0375693
B	CD4 TCM	HLA-DRA	CD82	0.315349	3	HLA-DRA_CD82	HLA- DRA - CD82		adhesion-adhesion	Cellinker;HPRD	B -> CD4 TCM (CLL)	0.041958	B -> CD4 TCM	CLL	2.72848e-12	1.53682e-30	0.652524	0.229647
B	Tregs	HLA-DRA	CD82	0.31954	3	HLA-DRA_CD82	HLA- DRA - CD82		adhesion-adhesion	Cellinker;HPRD	B -> Tregs (CLL)	0.0437399	B -> Tregs	CLL	2.72848e-12	0.0159555	0.652524	0.18856
B	CD8 TEM	HLA-DRA	CD82	0.301555	3	HLA-DRA_CD82	HLA- DRA - CD82		adhesion-adhesion	Cellinker;HPRD	B -> CD8 TEM (CLL)	0.0362926	B -> CD8 TEM	CLL	2.72848e-12	8.09242e-06	0.652524	0.210018
B	TFH	HLA-DRA	CD82	0.448109	3	HLA-DRA_CD82	HLA- DRA - CD82		adhesion-adhesion	Cellinker;HPRD	B -> TFH (CLL)	0.107356	B -> TFH	CLL	2.72848e-12	1	0.652524	0.118059
B	CD4 TEM	HLA-DRA	CD82	0.343223	3	HLA-DRA_CD82	HLA- DRA - CD82		adhesion-adhesion	Cellinker;HPRD	B -> CD4 TEM (CLL)	0.0542821	B -> CD4 TEM	CLL	2.72848e-12	1	0.652524	0.275324
B	TFH	HLA-DRA	CD82	0.3528	3	HLA-DRA_CD82	HLA- DRA - CD82		adhesion-adhesion	Cellinker;HPRD	B -> TFH (rLN)	0.0587496	B -> TFH	rLN	2.72848e-12	1	0.652524	0.118059
B	CD8 TEM	HLA-DRA	LAG3	0.309636	3	HLA-DRA_LAG3	HLA- DRA - LAG3		adhesion-receptor	ICELLNET	B -> CD8 TEM (CLL)	0.0395734	B -> CD8 TEM	CLL	2.72848e-12	0.000260992	0.652524	0.227109
B	CD4 TCM	HLA-DRB1	CD37	0.668386	3	HLA-DRB1_CD37	HLA- DRB1 - CD37		adhesion-adhesion	Cellinker	B -> CD4 TCM (CLL)	0.223993	B -> CD4 TCM	CLL	1.28652e-23	3.47483e-270	1.09198	0.804762
B	Tregs	HLA-DRB1	CD37	0.668943	3	HLA-DRB1_CD37	HLA- DRB1 - CD37		adhesion-adhesion	Cellinker	B -> Tregs (CLL)	0.224272	B -> Tregs	CLL	1.28652e-23	4.81144e-60	1.09198	0.671568
B	CD8 TEM	HLA-DRB1	CD37	0.641997	3	HLA-DRB1_CD37	HLA- DRB1 - CD37		adhesion-adhesion	Cellinker	B -> CD8 TEM (CLL)	0.210632	B -> CD8 TEM	CLL	1.28652e-23	6.3701e-62	1.09198	0.596219
B	CD4 TN	HLA-DRB1	CD37	0.65218	3	HLA-DRB1_CD37	HLA- DRB1 - CD37		adhesion-adhesion	Cellinker	B -> CD4 TN (CLL)	0.215818	B -> CD4 TN	CLL	1.28652e-23	9.68138e-151	1.09198	0.687213
B	CD8 TN	HLA-DRB1	CD37	0.625555	3	HLA-DRB1_CD37	HLA- DRB1 - CD37		adhesion-adhesion	Cellinker	B -> CD8 TN (CLL)	0.202183	B -> CD8 TN	CLL	1.28652e-23	7.89108e-52	1.09198	0.705855
B	TFH	HLA-DRB1	CD37	0.664979	3	HLA-DRB1_CD37	HLA- DRB1 - CD37		adhesion-adhesion	Cellinker	B -> TFH (CLL)	0.222282	B -> TFH	CLL	1.28652e-23	1.17628e-74	1.09198	0.701577
B	CD4 TEM	HLA-DRB1	CD37	0.601198	3	HLA-DRB1_CD37	HLA- DRB1 - CD37		adhesion-adhesion	Cellinker	B -> CD4 TEM (CLL)	0.189504	B -> CD4 TEM	CLL	1.28652e-23	1.3513e-05	1.09198	0.528526
B	CD4 TCM	HLA-DRB1	CD37	0.502051	3	HLA-DRB1_CD37	HLA- DRB1 - CD37		adhesion-adhesion	Cellinker	B -> CD4 TCM (rLN)	0.136446	B -> CD4 TCM	rLN	1.28652e-23	3.47483e-270	1.09198	0.804762
B	Tregs	HLA-DRB1	CD37	0.536156	3	HLA-DRB1_CD37	HLA- DRB1 - CD37		adhesion-adhesion	Cellinker	B -> Tregs (rLN)	0.154876	B -> Tregs	rLN	1.28652e-23	4.81144e-60	1.09198	0.671568
B	CD8 TEM	HLA-DRB1	CD37	0.518202	3	HLA-DRB1_CD37	HLA- DRB1 - CD37		adhesion-adhesion	Cellinker	B -> CD8 TEM (rLN)	0.145185	B -> CD8 TEM	rLN	1.28652e-23	6.3701e-62	1.09198	0.596219
B	CD4 TN	HLA-DRB1	CD37	0.519289	3	HLA-DRB1_CD37	HLA- DRB1 - CD37		adhesion-adhesion	Cellinker	B -> CD4 TN (rLN)	0.145772	B -> CD4 TN	rLN	1.28652e-23	9.68138e-151	1.09198	0.687213
B	CD8 TN	HLA-DRB1	CD37	0.489091	3	HLA-DRB1_CD37	HLA- DRB1 - CD37		adhesion-adhesion	Cellinker	B -> CD8 TN (rLN)	0.129431	B -> CD8 TN	rLN	1.28652e-23	7.89108e-52	1.09198	0.705855
B	TFH	HLA-DRB1	CD37	0.582499	3	HLA-DRB1_CD37	HLA- DRB1 - CD37		adhesion-adhesion	Cellinker	B -> TFH (rLN)	0.179651	B -> TFH	rLN	1.28652e-23	1.17628e-74	1.09198	0.701577
B	CD4 TEM	HLA-DRB1	CD37	0.550131	3	HLA-DRB1_CD37	HLA- DRB1 - CD37		adhesion-adhesion	Cellinker	B -> CD4 TEM (rLN)	0.162391	B -> CD4 TEM	rLN	1.28652e-23	1.3513e-05	1.09198	0.528526
B	CD4 TCM	HLA-DRB1	CD53	0.456798	3	HLA-DRB1_CD53	HLA- DRB1 - CD53		adhesion-adhesion	Cellinker	B -> CD4 TCM (CLL)	0.112012	B -> CD4 TCM	CLL	1.28652e-23	#N/A	1.09198	0.0077297
B	Tregs	HLA-DRB1	CD53	0.477901	3	HLA-DRB1_CD53	HLA- DRB1 - CD53		adhesion-adhesion	Cellinker	B -> Tregs (CLL)	0.12338	B -> Tregs	CLL	1.28652e-23	#N/A	1.09198	-0.08046
B	CD8 TEM	HLA-DRB1	CD53	0.478553	3	HLA-DRB1_CD53	HLA- DRB1 - CD53		adhesion-adhesion	Cellinker	B -> CD8 TEM (CLL)	0.123733	B -> CD8 TEM	CLL	1.28652e-23	#N/A	1.09198	-0.0817057
B	CD4 TN	HLA-DRB1	CD53	0.434285	3	HLA-DRB1_CD53	HLA- DRB1 - CD53		adhesion-adhesion	Cellinker	B -> CD4 TN (CLL)	0.099995	B -> CD4 TN	CLL	1.28652e-23	#N/A	1.09198	0.0195921
B	CD8 TN	HLA-DRB1	CD53	0.445904	3	HLA-DRB1_CD53	HLA- DRB1 - CD53		adhesion-adhesion	Cellinker	B -> CD8 TN (CLL)	0.106178	B -> CD8 TN	CLL	1.28652e-23	#N/A	1.09198	-0.00981511
B	TFH	HLA-DRB1	CD53	0.457667	3	HLA-DRB1_CD53	HLA- DRB1 - CD53		adhesion-adhesion	Cellinker	B -> TFH (CLL)	0.112478	B -> TFH	CLL	1.28652e-23	0.000534784	1.09198	-0.319838
B	CD4 TEM	HLA-DRB1	CD53	0.36239	3	HLA-DRB1_CD53	HLA- DRB1 - CD53		adhesion-adhesion	Cellinker	B -> CD4 TEM (CLL)	0.0633261	B -> CD4 TEM	CLL	1.28652e-23	#N/A	1.09198	0.0861613
B	CD4 TCM	HLA-DRB1	CD53	0.451492	3	HLA-DRB1_CD53	HLA- DRB1 - CD53		adhesion-adhesion	Cellinker	B -> CD4 TCM (rLN)	0.109167	B -> CD4 TCM	rLN	1.28652e-23	#N/A	1.09198	0.0077297
B	Tregs	HLA-DRB1	CD53	0.506594	3	HLA-DRB1_CD53	HLA- DRB1 - CD53		adhesion-adhesion	Cellinker	B -> Tregs (rLN)	0.138905	B -> Tregs	rLN	1.28652e-23	#N/A	1.09198	-0.08046
B	CD8 TEM	HLA-DRB1	CD53	0.508922	3	HLA-DRB1_CD53	HLA- DRB1 - CD53		adhesion-adhesion	Cellinker	B -> CD8 TEM (rLN)	0.140165	B -> CD8 TEM	rLN	1.28652e-23	#N/A	1.09198	-0.0817057
B	CD8 TN	HLA-DRB1	CD53	0.465029	3	HLA-DRB1_CD53	HLA- DRB1 - CD53		adhesion-adhesion	Cellinker	B -> CD8 TN (rLN)	0.116437	B -> CD8 TN	rLN	1.28652e-23	#N/A	1.09198	-0.00981511
B	TFH	HLA-DRB1	CD53	0.51357	3	HLA-DRB1_CD53	HLA- DRB1 - CD53		adhesion-adhesion	Cellinker	B -> TFH (rLN)	0.14268	B -> TFH	rLN	1.28652e-23	0.000534784	1.09198	-0.319838
B	CD4 TEM	HLA-DRB1	CD53	0.487512	3	HLA-DRB1_CD53	HLA- DRB1 - CD53		adhesion-adhesion	Cellinker	B -> CD4 TEM (rLN)	0.128576	B -> CD4 TEM	rLN	1.28652e-23	#N/A	1.09198	0.0861613
B	CD4 TCM	HLA-DRB1	CD82	0.306446	3	HLA-DRB1_CD82	HLA- DRB1 - CD82		adhesion-adhesion	Cellinker	B -> CD4 TCM (CLL)	0.038265	B -> CD4 TCM	CLL	1.28652e-23	1.53682e-30	1.09198	0.229647
B	Tregs	HLA-DRB1	CD82	0.310418	3	HLA-DRB1_CD82	HLA- DRB1 - CD82		adhesion-adhesion	Cellinker	B -> Tregs (CLL)	0.0398966	B -> Tregs	CLL	1.28652e-23	0.0159555	1.09198	0.18856
B	CD8 TEM	HLA-DRB1	CD82	0.293359	3	HLA-DRB1_CD82	HLA- DRB1 - CD82		adhesion-adhesion	Cellinker	B -> CD8 TEM (CLL)	0.033081	B -> CD8 TEM	CLL	1.28652e-23	8.09242e-06	1.09198	0.210018
B	TFH	HLA-DRB1	CD82	0.431461	3	HLA-DRB1_CD82	HLA- DRB1 - CD82		adhesion-adhesion	Cellinker	B -> TFH (CLL)	0.098499	B -> TFH	CLL	1.28652e-23	1	1.09198	0.118059
B	CD4 TEM	HLA-DRB1	CD82	0.332827	3	HLA-DRB1_CD82	HLA- DRB1 - CD82		adhesion-adhesion	Cellinker	B -> CD4 TEM (CLL)	0.0495605	B -> CD4 TEM	CLL	1.28652e-23	1	1.09198	0.275324
B	TFH	HLA-DRB1	CD82	0.330223	3	HLA-DRB1_CD82	HLA- DRB1 - CD82		adhesion-adhesion	Cellinker	B -> TFH (rLN)	0.0484001	B -> TFH	rLN	1.28652e-23	1	1.09198	0.118059
B	CD8 TEM	HLA-DRB1	LAG3	0.301028	3	HLA-DRB1_LAG3	HLA- DRB1 - LAG3		adhesion-receptor	ICELLNET	B -> CD8 TEM (CLL)	0.0360824	B -> CD8 TEM	CLL	1.28652e-23	0.000260992	1.09198	0.227109
B	CD8 TEM	HLA-DRB5	LAG3	0.25587	3	HLA-DRB5_LAG3	HLA- DRB5 - LAG3		cell_surface_ligand-receptor	ICELLNET	B -> CD8 TEM (CLL)	0.0200761	B -> CD8 TEM	CLL	8.84127e-50	0.000260992	1.61767	0.227109
B	CD8 TEM	HLA-E	CD8A	0.489504	3	HLA-E_CD8A	HLA- E - CD8A		adhesion-adhesion	CellChatDB;HPRD;Wang	B -> CD8 TEM (CLL)	0.129654	B -> CD8 TEM	CLL	1.83532e-07	3.03332e-50	-0.324441	0.948597
B	CD8 TN	HLA-E	CD8A	0.519369	3	HLA-E_CD8A	HLA- E - CD8A		adhesion-adhesion	CellChatDB;HPRD;Wang	B -> CD8 TN (CLL)	0.145815	B -> CD8 TN	CLL	1.83532e-07	2.50109e-101	-0.324441	1.19008
B	CD8 TEM	HLA-E	CD8A	0.411452	3	HLA-E_CD8A	HLA- E - CD8A		adhesion-adhesion	CellChatDB;HPRD;Wang	B -> CD8 TEM (rLN)	0.0880001	B -> CD8 TEM	rLN	1.83532e-07	3.03332e-50	-0.324441	0.948597
B	CD8 TN	HLA-E	CD8A	0.305934	3	HLA-E_CD8A	HLA- E - CD8A		adhesion-adhesion	CellChatDB;HPRD;Wang	B -> CD8 TN (rLN)	0.0380567	B -> CD8 TN	rLN	1.83532e-07	2.50109e-101	-0.324441	1.19008
B	CD8 TEM	HLA-E	KLRK1	0.389477	3	HLA-E_KLRK1	HLA- E - KLRK1		adhesion-adhesion	CellChatDB;CellPhoneDB;CellPhoneDB_Cellinker;CellTalkDB;Cellinker;HPMR_Cellinker;LRdb;connectomeDB2020	B -> CD8 TEM (CLL)	0.0767236	B -> CD8 TEM	CLL	1.83532e-07	#N/A	-0.324441	0.0814216
B	CD8 TN	HLA-E	KLRK1	0.437308	3	HLA-E_KLRK1	HLA- E - KLRK1		adhesion-adhesion	CellChatDB;CellPhoneDB;CellPhoneDB_Cellinker;CellTalkDB;Cellinker;HPMR_Cellinker;LRdb;connectomeDB2020	B -> CD8 TN (CLL)	0.1016	B -> CD8 TN	CLL	1.83532e-07	1	-0.324441	0.154091
B	CD8 TEM	HLA-E	KLRK1	0.325974	3	HLA-E_KLRK1	HLA- E - KLRK1		adhesion-adhesion	CellChatDB;CellPhoneDB;CellPhoneDB_Cellinker;CellTalkDB;Cellinker;HPMR_Cellinker;LRdb;connectomeDB2020	B -> CD8 TEM (rLN)	0.0465269	B -> CD8 TEM	rLN	1.83532e-07	#N/A	-0.324441	0.0814216
B	CD8 TN	HLA-E	KLRK1	0.45456	3	HLA-E_KLRK1	HLA- E - KLRK1		adhesion-adhesion	CellChatDB;CellPhoneDB;CellPhoneDB_Cellinker;CellTalkDB;Cellinker;HPMR_Cellinker;LRdb;connectomeDB2020	B -> CD8 TN (rLN)	0.110811	B -> CD8 TN	rLN	1.83532e-07	1	-0.324441	0.154091
B	CD4 TEM	ICAM2	ITGAL	0.184014	3	ICAM2_ITGAL	ICAM2 - ITGAL		adhesion-adhesion	CellTalkDB;EMBRACE;Fantom5_LRdb;HPMR_LRdb;HPMR_talklr;LRdb;Ramilowski2015;Wang;connectomeDB2020;iTALK;talklr	B -> CD4 TEM (CLL)	0.00436396	B -> CD4 TEM	CLL	8.24884e-08	7.33632e-06	0.259921	0.69533
B	CD8 TEM	ICAM2	ITGB2	0.240258	3	ICAM2_ITGB2	ICAM2 - ITGB2		adhesion-adhesion	CellTalkDB;EMBRACE;Fantom5_LRdb;HPMR_LRdb;HPMR_talklr;HPRD;HPRD_LRdb;HPRD_talklr;LRdb;Ramilowski2015;UniProt_LRdb;Wang;connectomeDB2020;iTALK;talklr	B -> CD8 TEM (CLL)	0.0155734	B -> CD8 TEM	CLL	8.24884e-08	4.68312e-71	0.259921	0.722194
B	CD8 TEM	ICAM3	ITGAL	0.223584	3	ICAM3_ITGAL	ICAM3 - ITGAL		adhesion-adhesion	CellTalkDB;Cellinker;Fantom5_LRdb;HPMR_Cellinker;HPMR_LRdb;HPMR_talklr;HPRD;HPRD_LRdb;HPRD_talklr;LRdb;Ramilowski2015;STRING_talklr;Wang;connectomeDB2020;iTALK;talklr	B -> CD8 TEM (CLL)	0.0114177	B -> CD8 TEM	CLL	0.133741	2.07961e-27	0.198743	0.408709
B	TFH	ICAM3	ITGAL	0.219608	2	ICAM3_ITGAL	ICAM3 - ITGAL		adhesion-adhesion	CellTalkDB;Cellinker;Fantom5_LRdb;HPMR_Cellinker;HPMR_LRdb;HPMR_talklr;HPRD;HPRD_LRdb;HPRD_talklr;LRdb;Ramilowski2015;STRING_talklr;Wang;connectomeDB2020;iTALK;talklr	B -> TFH (CLL)	0.0105295	B -> TFH	CLL	0.133741	0.730156	0.198743	0.167866
B	CD4 TEM	ICAM3	ITGAL	0.243093	3	ICAM3_ITGAL	ICAM3 - ITGAL		adhesion-adhesion	CellTalkDB;Cellinker;Fantom5_LRdb;HPMR_Cellinker;HPMR_LRdb;HPMR_talklr;HPRD;HPRD_LRdb;HPRD_talklr;LRdb;Ramilowski2015;STRING_talklr;Wang;connectomeDB2020;iTALK;talklr	B -> CD4 TEM (CLL)	0.016348	B -> CD4 TEM	CLL	0.133741	7.33632e-06	0.198743	0.69533
B	TFH	ICAM3	ITGAL	0.214669	3	ICAM3_ITGAL	ICAM3 - ITGAL		adhesion-adhesion	CellTalkDB;Cellinker;Fantom5_LRdb;HPMR_Cellinker;HPMR_LRdb;HPMR_talklr;HPRD;HPRD_LRdb;HPRD_talklr;LRdb;Ramilowski2015;STRING_talklr;Wang;connectomeDB2020;iTALK;talklr	B -> TFH (rLN)	0.00948228	B -> TFH	rLN	0.133741	0.730156	0.198743	0.167866
B	CD8 TEM	ICAM3	ITGB2	0.3482	3	ICAM3_ITGB2	ICAM3 - ITGB2		adhesion-adhesion	CellTalkDB;Cellinker;Fantom5_LRdb;HPMR_Cellinker;HPMR_LRdb;HPMR_talklr;HPRD;HPRD_LRdb;HPRD_talklr;LRdb;Ramilowski2015;STRING_talklr;UniProt_LRdb;Wang;connectomeDB2020;iTALK;talklr	B -> CD8 TEM (CLL)	0.0565907	B -> CD8 TEM	CLL	0.133741	4.68312e-71	0.198743	0.722194
B	TFH	ICAM3	ITGB2	0.338253	3	ICAM3_ITGB2	ICAM3 - ITGB2		adhesion-adhesion	CellTalkDB;Cellinker;Fantom5_LRdb;HPMR_Cellinker;HPMR_LRdb;HPMR_talklr;HPRD;HPRD_LRdb;HPRD_talklr;LRdb;Ramilowski2015;STRING_talklr;UniProt_LRdb;Wang;connectomeDB2020;iTALK;talklr	B -> TFH (CLL)	0.0520074	B -> TFH	CLL	0.133741	1.75205e-51	0.198743	0.629404
B	CD4 TCM	ICAM3	ITGB2	0.21657	3	ICAM3_ITGB2	ICAM3 - ITGB2		adhesion-adhesion	CellTalkDB;Cellinker;Fantom5_LRdb;HPMR_Cellinker;HPMR_LRdb;HPMR_talklr;HPRD;HPRD_LRdb;HPRD_talklr;LRdb;Ramilowski2015;STRING_talklr;UniProt_LRdb;Wang;connectomeDB2020;iTALK;talklr	B -> CD4 TCM (rLN)	0.00987799	B -> CD4 TCM	rLN	0.133741	9.6898e-201	0.198743	0.733231
B	Tregs	ICAM3	ITGB2	0.226801	3	ICAM3_ITGB2	ICAM3 - ITGB2		adhesion-adhesion	CellTalkDB;Cellinker;Fantom5_LRdb;HPMR_Cellinker;HPMR_LRdb;HPMR_talklr;HPRD;HPRD_LRdb;HPRD_talklr;LRdb;Ramilowski2015;STRING_talklr;UniProt_LRdb;Wang;connectomeDB2020;iTALK;talklr	B -> Tregs (rLN)	0.0121655	B -> Tregs	rLN	0.133741	4.77397e-34	0.198743	0.569476
B	CD8 TEM	ICAM3	ITGB2	0.289055	3	ICAM3_ITGB2	ICAM3 - ITGB2		adhesion-adhesion	CellTalkDB;Cellinker;Fantom5_LRdb;HPMR_Cellinker;HPMR_LRdb;HPMR_talklr;HPRD;HPRD_LRdb;HPRD_talklr;LRdb;Ramilowski2015;STRING_talklr;UniProt_LRdb;Wang;connectomeDB2020;iTALK;talklr	B -> CD8 TEM (rLN)	0.0314438	B -> CD8 TEM	rLN	0.133741	4.68312e-71	0.198743	0.722194
B	CD4 TN	ICAM3	ITGB2	0.219867	3	ICAM3_ITGB2	ICAM3 - ITGB2		adhesion-adhesion	CellTalkDB;Cellinker;Fantom5_LRdb;HPMR_Cellinker;HPMR_LRdb;HPMR_talklr;HPRD;HPRD_LRdb;HPRD_talklr;LRdb;Ramilowski2015;STRING_talklr;UniProt_LRdb;Wang;connectomeDB2020;iTALK;talklr	B -> CD4 TN (rLN)	0.0105863	B -> CD4 TN	rLN	0.133741	4.27028e-112	0.198743	0.591543
B	TFH	ICAM3	ITGB2	0.277976	3	ICAM3_ITGB2	ICAM3 - ITGB2		adhesion-adhesion	CellTalkDB;Cellinker;Fantom5_LRdb;HPMR_Cellinker;HPMR_LRdb;HPMR_talklr;HPRD;HPRD_LRdb;HPRD_talklr;LRdb;Ramilowski2015;STRING_talklr;UniProt_LRdb;Wang;connectomeDB2020;iTALK;talklr	B -> TFH (rLN)	0.0273939	B -> TFH	rLN	0.133741	1.75205e-51	0.198743	0.629404
B	CD4 TEM	ICAM3	ITGB2	0.235294	3	ICAM3_ITGB2	ICAM3 - ITGB2		adhesion-adhesion	CellTalkDB;Cellinker;Fantom5_LRdb;HPMR_Cellinker;HPMR_LRdb;HPMR_talklr;HPRD;HPRD_LRdb;HPRD_talklr;LRdb;Ramilowski2015;STRING_talklr;UniProt_LRdb;Wang;connectomeDB2020;iTALK;talklr	B -> CD4 TEM (rLN)	0.0142642	B -> CD4 TEM	rLN	0.133741	2.13126e-11	0.198743	0.846721
B	CD8 TEM	IFNAR1	IFNGR1	0.15775	3	IFNAR1_IFNGR1	IFNAR1 - IFNGR1		adhesion-adhesion	SignaLink3	B -> CD8 TEM (CLL)	0.0017658	B -> CD8 TEM	CLL	1	9.73974e-07	0.145283	0.24215
B	CD4 TCM	IL10RB	IL10RA	0.156682	3	IL10RB_IL10RA	IL10RB - IL10RA		adhesion-adhesion	Cellinker;HPMR;HPRD;Wang	B -> CD4 TCM (CLL)	0.00169115	B -> CD4 TCM	CLL	0.000863765	7.80964e-56	0.163777	0.325007
B	Tregs	IL10RB	IL10RA	0.188061	3	IL10RB_IL10RA	IL10RB - IL10RA		adhesion-adhesion	Cellinker;HPMR;HPRD;Wang	B -> Tregs (CLL)	0.00490531	B -> Tregs	CLL	0.000863765	0.257022	0.163777	0.196612
B	CD8 TEM	IL10RB	IL10RA	0.185808	3	IL10RB_IL10RA	IL10RB - IL10RA		adhesion-adhesion	Cellinker;HPMR;HPRD;Wang	B -> CD8 TEM (CLL)	0.00459914	B -> CD8 TEM	CLL	0.000863765	5.00072e-08	0.163777	0.258009
B	CD4 TN	IL10RB	IL10RA	0.150082	3	IL10RB_IL10RA	IL10RB - IL10RA		adhesion-adhesion	Cellinker;HPMR;HPRD;Wang	B -> CD4 TN (CLL)	0.00127728	B -> CD4 TN	CLL	0.000863765	5.05531e-18	0.163777	0.215295
B	CD8 TN	IL10RB	IL10RA	0.149153	3	IL10RB_IL10RA	IL10RB - IL10RA		adhesion-adhesion	Cellinker;HPMR;HPRD;Wang	B -> CD8 TN (CLL)	0.00122535	B -> CD8 TN	CLL	0.000863765	0.000619841	0.163777	0.186071
B	TFH	IL10RB	IL10RA	0.156212	3	IL10RB_IL10RA	IL10RB - IL10RA		adhesion-adhesion	Cellinker;HPMR;HPRD;Wang	B -> TFH (CLL)	0.00165898	B -> TFH	CLL	0.000863765	3.63271e-29	0.163777	0.347706
B	CD4 TEM	IL10RB	IL10RA	0.16397	3	IL10RB_IL10RA	IL10RB - IL10RA		adhesion-adhesion	Cellinker;HPMR;HPRD;Wang	B -> CD4 TEM (CLL)	0.00224583	B -> CD4 TEM	CLL	0.000863765	1	0.163777	0.36338
B	CD4 TCM	IL16	CD4	0.234001	3	IL16_CD4	IL16 - CD4		ligand-adhesion	Baccin2019;CellChatDB;CellTalkDB;Cellinker;DIP;DLRP_Cellinker;DLRP_talklr;EMBRACE;Fantom5_LRdb;HPRD;HPRD_LRdb;HPRD_talklr;ICELLNET;InnateDB;Kirouac2010;LRdb;Ramilowski2015;Ramilowski2015_Baccin2019;STRING_talklr;connectomeDB2020;iTALK;talklr	B -> CD4 TCM (CLL)	0.0139332	B -> CD4 TCM	CLL	1.2346e-35	6.64666e-167	0.727288	0.553832
B	Tregs	IL16	CD4	0.23717	3	IL16_CD4	IL16 - CD4		ligand-adhesion	Baccin2019;CellChatDB;CellTalkDB;Cellinker;DIP;DLRP_Cellinker;DLRP_talklr;EMBRACE;Fantom5_LRdb;HPRD;HPRD_LRdb;HPRD_talklr;ICELLNET;InnateDB;Kirouac2010;LRdb;Ramilowski2015;Ramilowski2015_Baccin2019;STRING_talklr;connectomeDB2020;iTALK;talklr	B -> Tregs (CLL)	0.0147519	B -> Tregs	CLL	1.2346e-35	4.94466e-11	0.727288	0.262165
B	CD4 TN	IL16	CD4	0.22861	3	IL16_CD4	IL16 - CD4		ligand-adhesion	Baccin2019;CellChatDB;CellTalkDB;Cellinker;DIP;DLRP_Cellinker;DLRP_talklr;EMBRACE;Fantom5_LRdb;HPRD;HPRD_LRdb;HPRD_talklr;ICELLNET;InnateDB;Kirouac2010;LRdb;Ramilowski2015;Ramilowski2015_Baccin2019;STRING_talklr;connectomeDB2020;iTALK;talklr	B -> CD4 TN (CLL)	0.0125975	B -> CD4 TN	CLL	1.2346e-35	2.19162e-102	0.727288	0.468952
B	TFH	IL16	CD4	0.235483	3	IL16_CD4	IL16 - CD4		ligand-adhesion	Baccin2019;CellChatDB;CellTalkDB;Cellinker;DIP;DLRP_Cellinker;DLRP_talklr;EMBRACE;Fantom5_LRdb;HPRD;HPRD_LRdb;HPRD_talklr;ICELLNET;InnateDB;Kirouac2010;LRdb;Ramilowski2015;Ramilowski2015_Baccin2019;STRING_talklr;connectomeDB2020;iTALK;talklr	B -> TFH (CLL)	0.0143129	B -> TFH	CLL	1.2346e-35	0.915739	0.727288	0.194776
B	Tregs	IL16	CD4	0.175397	3	IL16_CD4	IL16 - CD4		ligand-adhesion	Baccin2019;CellChatDB;CellTalkDB;Cellinker;DIP;DLRP_Cellinker;DLRP_talklr;EMBRACE;Fantom5_LRdb;HPRD;HPRD_LRdb;HPRD_talklr;ICELLNET;InnateDB;Kirouac2010;LRdb;Ramilowski2015;Ramilowski2015_Baccin2019;STRING_talklr;connectomeDB2020;iTALK;talklr	B -> Tregs (rLN)	0.00334142	B -> Tregs	rLN	1.2346e-35	4.94466e-11	0.727288	0.262165
B	TFH	IL16	CD4	0.17694	3	IL16_CD4	IL16 - CD4		ligand-adhesion	Baccin2019;CellChatDB;CellTalkDB;Cellinker;DIP;DLRP_Cellinker;DLRP_talklr;EMBRACE;Fantom5_LRdb;HPRD;HPRD_LRdb;HPRD_talklr;ICELLNET;InnateDB;Kirouac2010;LRdb;Ramilowski2015;Ramilowski2015_Baccin2019;STRING_talklr;connectomeDB2020;iTALK;talklr	B -> TFH (rLN)	0.00351179	B -> TFH	rLN	1.2346e-35	0.915739	0.727288	0.194776
B	CD4 TCM	IL16	KCNA3	0.21611	3	IL16_KCNA3	IL16 - KCNA3		ligand-ion_channel	Baccin2019;CellTalkDB;Cellinker;EMBRACE;Fantom5_LRdb;HPRD;HPRD_LRdb;HPRD_talklr;LRdb;Ramilowski2015;Ramilowski2015_Baccin2019;iTALK;talklr	B -> CD4 TCM (CLL)	0.00978137	B -> CD4 TCM	CLL	1.2346e-35	6.02441e-127	0.727288	0.386368
B	CD4 TCM	IL18BP	IL6R	0.133345	3	IL18BP_IL6R	IL18BP - IL6R		ligand-adhesion	Cellinker;Wojtowicz2020	B -> CD4 TCM (CLL)	0.000553459	B -> CD4 TCM	CLL	3.00151e-77	9.0852e-34	0.335209	0.22109
B	Tregs	IL18BP	IL6R	0.13115	3	IL18BP_IL6R	IL18BP - IL6R		ligand-adhesion	Cellinker;Wojtowicz2020	B -> Tregs (CLL)	0.000488169	B -> Tregs	CLL	3.00151e-77	#N/A	0.335209	-0.0194328
B	CD4 TN	IL18BP	IL6R	0.130696	3	IL18BP_IL6R	IL18BP - IL6R		ligand-adhesion	Cellinker;Wojtowicz2020	B -> CD4 TN (CLL)	0.000475419	B -> CD4 TN	CLL	3.00151e-77	4.30548e-08	0.335209	0.156694
B	TFH	IL18BP	IL6R	0.1309	3	IL18BP_IL6R	IL18BP - IL6R		ligand-adhesion	Cellinker;Wojtowicz2020	B -> TFH (CLL)	0.000481096	B -> TFH	CLL	3.00151e-77	1.37868e-06	0.335209	-0.209622
B	Tregs	IL2RG	IL2RB	0.239752	2	IL2RG_IL2RB	IL2RG - IL2RB		adhesion-adhesion	DIP;HPRD;InnateDB;Lit-BM-17;NetPath;Wang	B -> Tregs (CLL)	0.015437	B -> Tregs	CLL	7.38629e-15	8.86163e-06	0.434852	0.26182
B	CD8 TEM	IL2RG	IL2RB	0.241306	3	IL2RG_IL2RB	IL2RG - IL2RB		adhesion-adhesion	DIP;HPRD;InnateDB;Lit-BM-17;NetPath;Wang	B -> CD8 TEM (CLL)	0.0158575	B -> CD8 TEM	CLL	7.38629e-15	2.74242e-15	0.434852	0.361639
B	Tregs	IL2RG	IL2RB	0.186929	3	IL2RG_IL2RB	IL2RG - IL2RB		adhesion-adhesion	DIP;HPRD;InnateDB;Lit-BM-17;NetPath;Wang	B -> Tregs (rLN)	0.00474996	B -> Tregs	rLN	7.38629e-15	8.86163e-06	0.434852	0.26182
B	CD4 TCM	IL4R	IL2RG	0.315361	3	IL4R_IL2RG	IL4R - IL2RG		adhesion-adhesion	HPRD;InnateDB;Lit-BM-17;NetPath;SIGNOR;SignaLink3;Wang	B -> CD4 TCM (CLL)	0.0419628	B -> CD4 TCM	CLL	#N/A	2.12182e-93	0.0117562	0.495609
B	Tregs	IL4R	IL2RG	0.321854	3	IL4R_IL2RG	IL4R - IL2RG		adhesion-adhesion	HPRD;InnateDB;Lit-BM-17;NetPath;SIGNOR;SignaLink3;Wang	B -> Tregs (CLL)	0.0447351	B -> Tregs	CLL	#N/A	2.42459e-28	0.0117562	0.550885
B	CD8 TEM	IL4R	IL2RG	0.325948	3	IL4R_IL2RG	IL4R - IL2RG		adhesion-adhesion	HPRD;InnateDB;Lit-BM-17;NetPath;SIGNOR;SignaLink3;Wang	B -> CD8 TEM (CLL)	0.0465152	B -> CD8 TEM	CLL	#N/A	1.01928e-67	0.0117562	0.685297
B	CD4 TN	IL4R	IL2RG	0.307038	3	IL4R_IL2RG	IL4R - IL2RG		adhesion-adhesion	HPRD;InnateDB;Lit-BM-17;NetPath;SIGNOR;SignaLink3;Wang	B -> CD4 TN (CLL)	0.0385064	B -> CD4 TN	CLL	#N/A	9.53595e-54	0.0117562	0.427219
B	CD8 TN	IL4R	IL2RG	0.310062	3	IL4R_IL2RG	IL4R - IL2RG		adhesion-adhesion	HPRD;InnateDB;Lit-BM-17;NetPath;SIGNOR;SignaLink3;Wang	B -> CD8 TN (CLL)	0.0397492	B -> CD8 TN	CLL	#N/A	1.36481e-13	0.0117562	0.386092
B	TFH	IL4R	IL2RG	0.313545	3	IL4R_IL2RG	IL4R - IL2RG		adhesion-adhesion	HPRD;InnateDB;Lit-BM-17;NetPath;SIGNOR;SignaLink3;Wang	B -> TFH (CLL)	0.0411995	B -> TFH	CLL	#N/A	5.03781e-40	0.0117562	0.563968
B	CD4 TEM	IL4R	IL2RG	0.312027	3	IL4R_IL2RG	IL4R - IL2RG		adhesion-adhesion	HPRD;InnateDB;Lit-BM-17;NetPath;SIGNOR;SignaLink3;Wang	B -> CD4 TEM (CLL)	0.040565	B -> CD4 TEM	CLL	#N/A	2.17825e-18	0.0117562	1.01571
B	CD4 TCM	IL4R	IL2RG	0.252563	3	IL4R_IL2RG	IL4R - IL2RG		adhesion-adhesion	HPRD;InnateDB;Lit-BM-17;NetPath;SIGNOR;SignaLink3;Wang	B -> CD4 TCM (rLN)	0.0190744	B -> CD4 TCM	rLN	#N/A	2.12182e-93	0.0117562	0.495609
B	Tregs	IL4R	IL2RG	0.257748	3	IL4R_IL2RG	IL4R - IL2RG		adhesion-adhesion	HPRD;InnateDB;Lit-BM-17;NetPath;SIGNOR;SignaLink3;Wang	B -> Tregs (rLN)	0.0206557	B -> Tregs	rLN	#N/A	2.42459e-28	0.0117562	0.550885
B	CD8 TEM	IL4R	IL2RG	0.255987	3	IL4R_IL2RG	IL4R - IL2RG		adhesion-adhesion	HPRD;InnateDB;Lit-BM-17;NetPath;SIGNOR;SignaLink3;Wang	B -> CD8 TEM (rLN)	0.0201119	B -> CD8 TEM	rLN	#N/A	1.01928e-67	0.0117562	0.685297
B	CD4 TN	IL4R	IL2RG	0.24962	3	IL4R_IL2RG	IL4R - IL2RG		adhesion-adhesion	HPRD;InnateDB;Lit-BM-17;NetPath;SIGNOR;SignaLink3;Wang	B -> CD4 TN (rLN)	0.0182044	B -> CD4 TN	rLN	#N/A	9.53595e-54	0.0117562	0.427219
B	CD8 TN	IL4R	IL2RG	0.252102	3	IL4R_IL2RG	IL4R - IL2RG		adhesion-adhesion	HPRD;InnateDB;Lit-BM-17;NetPath;SIGNOR;SignaLink3;Wang	B -> CD8 TN (rLN)	0.0189367	B -> CD8 TN	rLN	#N/A	1.36481e-13	0.0117562	0.386092
B	TFH	IL4R	IL2RG	0.249361	3	IL4R_IL2RG	IL4R - IL2RG		adhesion-adhesion	HPRD;InnateDB;Lit-BM-17;NetPath;SIGNOR;SignaLink3;Wang	B -> TFH (rLN)	0.0181289	B -> TFH	rLN	#N/A	5.03781e-40	0.0117562	0.563968
B	CD4 TEM	IL4R	IL2RG	0.24761	3	IL4R_IL2RG	IL4R - IL2RG		adhesion-adhesion	HPRD;InnateDB;Lit-BM-17;NetPath;SIGNOR;SignaLink3;Wang	B -> CD4 TEM (rLN)	0.0176221	B -> CD4 TEM	rLN	#N/A	2.17825e-18	0.0117562	1.01571
B	TFH	ITGA4	CD82	0.18867	3	ITGA4_CD82	ITGA4 - CD82		adhesion-adhesion	Cellinker;HPRD	B -> TFH (rLN)	0.00499025	B -> TFH	rLN	4.08002e-31	1	-0.704798	0.118059
B	TFH	ITGB2	CD82	0.185882	3	ITGB2_CD82	ITGB2 - CD82		adhesion-adhesion	HPRD;Wang	B -> TFH (rLN)	0.00460899	B -> TFH	rLN	1.1587e-09	1	-0.372748	0.118059
B	Tregs	ITGB2	ICAM2	0.16483	3	ITGB2_ICAM2	ITGB2 - ICAM2		adhesion-adhesion	CellChatDB;HPRD;Wang	B -> Tregs (rLN)	0.00231841	B -> Tregs	rLN	1.1587e-09	2.49665e-11	-0.372748	0.28861
B	Tregs	ITGB2	ICAM3	0.223814	3	ITGB2_ICAM3	ITGB2 - ICAM3		adhesion-adhesion	HPRD;Wang	B -> Tregs (rLN)	0.0114703	B -> Tregs	rLN	1.1587e-09	3.07507e-12	-0.372748	0.349411
B	TFH	ITGB2	ICAM3	0.226677	3	ITGB2_ICAM3	ITGB2 - ICAM3		adhesion-adhesion	HPRD;Wang	B -> TFH (rLN)	0.0121362	B -> TFH	rLN	1.1587e-09	0.0372797	-0.372748	0.189318
B	CD4 TEM	ITGB2	ICAM3	0.188606	2	ITGB2_ICAM3	ITGB2 - ICAM3		adhesion-adhesion	HPRD;Wang	B -> CD4 TEM (rLN)	0.00498139	B -> CD4 TEM	rLN	1.1587e-09	1	-0.372748	0.208747
B	CD4 TCM	LGALS1	ITGB1	0.16753	3	LGALS1_ITGB1	LGALS1 - ITGB1		ecm-adhesion	CellTalkDB;Cellinker;HPRD;InnateDB;LRdb;connectomeDB2020	B -> CD4 TCM (CLL)	0.00255659	B -> CD4 TCM	CLL	2.48469e-41	4.70043e-07	0.541848	0.170231
B	Tregs	LGALS1	ITGB1	0.168622	3	LGALS1_ITGB1	LGALS1 - ITGB1		ecm-adhesion	CellTalkDB;Cellinker;HPRD;InnateDB;LRdb;connectomeDB2020	B -> Tregs (CLL)	0.00265733	B -> Tregs	CLL	2.48469e-41	#N/A	0.541848	0.0934476
B	TFH	LGALS1	ITGB1	0.164482	3	LGALS1_ITGB1	LGALS1 - ITGB1		ecm-adhesion	CellTalkDB;Cellinker;HPRD;InnateDB;LRdb;connectomeDB2020	B -> TFH (CLL)	0.00228891	B -> TFH	CLL	2.48469e-41	1	0.541848	0.155391
B	CD4 TCM	LGALS1	PTPRC	0.247199	3	LGALS1_PTPRC	LGALS1 - PTPRC		ecm-adhesion	CellTalkDB;Cellinker;HPRD;LRdb;connectomeDB2020	B -> CD4 TCM (CLL)	0.0175039	B -> CD4 TCM	CLL	2.48469e-41	#N/A	0.541848	0.096287
B	Tregs	LGALS1	PTPRC	0.252062	3	LGALS1_PTPRC	LGALS1 - PTPRC		ecm-adhesion	CellTalkDB;Cellinker;HPRD;LRdb;connectomeDB2020	B -> Tregs (CLL)	0.0189249	B -> Tregs	CLL	2.48469e-41	0.388039	0.541848	-0.172114
B	CD8 TEM	LGALS1	PTPRC	0.252867	3	LGALS1_PTPRC	LGALS1 - PTPRC		ecm-adhesion	CellTalkDB;Cellinker;HPRD;LRdb;connectomeDB2020	B -> CD8 TEM (CLL)	0.0191654	B -> CD8 TEM	CLL	2.48469e-41	#N/A	0.541848	-0.0501739
B	CD4 TN	LGALS1	PTPRC	0.244013	2	LGALS1_PTPRC	LGALS1 - PTPRC		ecm-adhesion	CellTalkDB;Cellinker;HPRD;LRdb;connectomeDB2020	B -> CD4 TN (CLL)	0.0166034	B -> CD4 TN	CLL	2.48469e-41	1	0.541848	0.109775
B	CD8 TN	LGALS1	PTPRC	0.240927	2	LGALS1_PTPRC	LGALS1 - PTPRC		ecm-adhesion	CellTalkDB;Cellinker;HPRD;LRdb;connectomeDB2020	B -> CD8 TN (CLL)	0.0157545	B -> CD8 TN	CLL	2.48469e-41	1	0.541848	0.112801
B	TFH	LGALS1	PTPRC	0.254553	3	LGALS1_PTPRC	LGALS1 - PTPRC		ecm-adhesion	CellTalkDB;Cellinker;HPRD;LRdb;connectomeDB2020	B -> TFH (CLL)	0.0196739	B -> TFH	CLL	2.48469e-41	5.33045e-12	0.541848	-0.31567
B	CD4 TEM	LGALS1	PTPRC	0.272694	3	LGALS1_PTPRC	LGALS1 - PTPRC		ecm-adhesion	CellTalkDB;Cellinker;HPRD;LRdb;connectomeDB2020	B -> CD4 TEM (CLL)	0.02555	B -> CD4 TEM	CLL	2.48469e-41	1.45209e-09	0.541848	0.8007
B	CD4 TCM	LGALS9	CD44	0.223784	3	LGALS9_CD44	LGALS9 - CD44		cell_surface_ligand-adhesion	CellChatDB;CellPhoneDB;CellTalkDB;Cellinker;InnateDB;InnateDB_CellPhoneDB;connectomeDB2020	B -> CD4 TCM (CLL)	0.0114634	B -> CD4 TCM	CLL	#N/A	1	0.098815	-0.165406
B	Tregs	LGALS9	CD44	0.226003	3	LGALS9_CD44	LGALS9 - CD44		cell_surface_ligand-adhesion	CellChatDB;CellPhoneDB;CellTalkDB;Cellinker;InnateDB;InnateDB_CellPhoneDB;connectomeDB2020	B -> Tregs (CLL)	0.0119777	B -> Tregs	CLL	#N/A	1	0.098815	0.123821
B	CD8 TEM	LGALS9	CD44	0.222749	3	LGALS9_CD44	LGALS9 - CD44		cell_surface_ligand-adhesion	CellChatDB;CellPhoneDB;CellTalkDB;Cellinker;InnateDB;InnateDB_CellPhoneDB;connectomeDB2020	B -> CD8 TEM (CLL)	0.0112278	B -> CD8 TEM	CLL	#N/A	#N/A	0.098815	-0.0425777
B	CD4 TN	LGALS9	CD44	0.209348	3	LGALS9_CD44	LGALS9 - CD44		cell_surface_ligand-adhesion	CellChatDB;CellPhoneDB;CellTalkDB;Cellinker;InnateDB;InnateDB_CellPhoneDB;connectomeDB2020	B -> CD4 TN (CLL)	0.00842341	B -> CD4 TN	CLL	#N/A	1	0.098815	-0.114217
B	CD8 TN	LGALS9	CD44	0.204852	3	LGALS9_CD44	LGALS9 - CD44		cell_surface_ligand-adhesion	CellChatDB;CellPhoneDB;CellTalkDB;Cellinker;InnateDB;InnateDB_CellPhoneDB;connectomeDB2020	B -> CD8 TN (CLL)	0.00758513	B -> CD8 TN	CLL	#N/A	1.26717e-10	0.098815	-0.436707
B	TFH	LGALS9	CD44	0.22853	3	LGALS9_CD44	LGALS9 - CD44		cell_surface_ligand-adhesion	CellChatDB;CellPhoneDB;CellTalkDB;Cellinker;InnateDB;InnateDB_CellPhoneDB;connectomeDB2020	B -> TFH (CLL)	0.0125783	B -> TFH	CLL	#N/A	3.44599e-26	0.098815	0.434951
B	CD4 TEM	LGALS9	CD44	0.224474	3	LGALS9_CD44	LGALS9 - CD44		cell_surface_ligand-adhesion	CellChatDB;CellPhoneDB;CellTalkDB;Cellinker;InnateDB;InnateDB_CellPhoneDB;connectomeDB2020	B -> CD4 TEM (CLL)	0.011622	B -> CD4 TEM	CLL	#N/A	4.20058e-06	0.098815	0.686181
B	CD4 TCM	LGALS9	CD47	0.163401	3	LGALS9_CD47	LGALS9 - CD47		cell_surface_ligand-adhesion	CellPhoneDB;CellTalkDB;InnateDB-All_CellPhoneDB	B -> CD4 TCM (CLL)	0.00219866	B -> CD4 TCM	CLL	#N/A	1.40196e-17	0.098815	0.171376
B	Tregs	LGALS9	CD47	0.161982	3	LGALS9_CD47	LGALS9 - CD47		cell_surface_ligand-adhesion	CellPhoneDB;CellTalkDB;InnateDB-All_CellPhoneDB	B -> Tregs (CLL)	0.00208391	B -> Tregs	CLL	#N/A	#N/A	0.098815	0.0583772
B	CD8 TEM	LGALS9	CD47	0.164103	3	LGALS9_CD47	LGALS9 - CD47		cell_surface_ligand-adhesion	CellPhoneDB;CellTalkDB;InnateDB-All_CellPhoneDB	B -> CD8 TEM (CLL)	0.00225693	B -> CD8 TEM	CLL	#N/A	0.0106705	0.098815	0.166582
B	CD4 TN	LGALS9	CD47	0.161908	3	LGALS9_CD47	LGALS9 - CD47		cell_surface_ligand-adhesion	CellPhoneDB;CellTalkDB;InnateDB-All_CellPhoneDB	B -> CD4 TN (CLL)	0.00207799	B -> CD4 TN	CLL	#N/A	1.72214e-06	0.098815	0.153456
B	CD8 TN	LGALS9	CD47	0.160318	3	LGALS9_CD47	LGALS9 - CD47		cell_surface_ligand-adhesion	CellPhoneDB;CellTalkDB;InnateDB-All_CellPhoneDB	B -> CD8 TN (CLL)	0.00195457	B -> CD8 TN	CLL	#N/A	0.0358123	0.098815	0.15805
B	TFH	LGALS9	CD47	0.159879	3	LGALS9_CD47	LGALS9 - CD47		cell_surface_ligand-adhesion	CellPhoneDB;CellTalkDB;InnateDB-All_CellPhoneDB	B -> TFH (CLL)	0.00192136	B -> TFH	CLL	#N/A	#N/A	0.098815	0.0465538
B	CD4 TEM	LGALS9	CD47	0.169784	3	LGALS9_CD47	LGALS9 - CD47		cell_surface_ligand-adhesion	CellPhoneDB;CellTalkDB;InnateDB-All_CellPhoneDB	B -> CD4 TEM (CLL)	0.0027674	B -> CD4 TEM	CLL	#N/A	1	0.098815	0.230364
B	CD4 TCM	LGALS9	PTPRC	0.237642	3	LGALS9_PTPRC	LGALS9 - PTPRC		cell_surface_ligand-adhesion	CellChatDB;Cellinker	B -> CD4 TCM (CLL)	0.014876	B -> CD4 TCM	CLL	#N/A	#N/A	0.098815	0.096287
B	Tregs	LGALS9	PTPRC	0.242146	3	LGALS9_PTPRC	LGALS9 - PTPRC		cell_surface_ligand-adhesion	CellChatDB;Cellinker	B -> Tregs (CLL)	0.0160872	B -> Tregs	CLL	#N/A	0.388039	0.098815	-0.172114
B	CD8 TEM	LGALS9	PTPRC	0.242891	3	LGALS9_PTPRC	LGALS9 - PTPRC		cell_surface_ligand-adhesion	CellChatDB;Cellinker	B -> CD8 TEM (CLL)	0.0162923	B -> CD8 TEM	CLL	#N/A	#N/A	0.098815	-0.0501739
B	CD4 TN	LGALS9	PTPRC	0.234689	3	LGALS9_PTPRC	LGALS9 - PTPRC		cell_surface_ligand-adhesion	CellChatDB;Cellinker	B -> CD4 TN (CLL)	0.0141088	B -> CD4 TN	CLL	#N/A	1	0.098815	0.109775
B	CD8 TN	LGALS9	PTPRC	0.231827	3	LGALS9_PTPRC	LGALS9 - PTPRC		cell_surface_ligand-adhesion	CellChatDB;Cellinker	B -> CD8 TN (CLL)	0.0133857	B -> CD8 TN	CLL	#N/A	1	0.098815	0.112801
B	TFH	LGALS9	PTPRC	0.244451	3	LGALS9_PTPRC	LGALS9 - PTPRC		cell_surface_ligand-adhesion	CellChatDB;Cellinker	B -> TFH (CLL)	0.0167258	B -> TFH	CLL	#N/A	5.33045e-12	0.098815	-0.31567
B	CD4 TEM	LGALS9	PTPRC	0.261195	3	LGALS9_PTPRC	LGALS9 - PTPRC		cell_surface_ligand-adhesion	CellChatDB;Cellinker	B -> CD4 TEM (CLL)	0.0217409	B -> CD4 TEM	CLL	#N/A	1.45209e-09	0.098815	0.8007
B	CD4 TCM	LPL	CD44	0.209802	3	LPL_CD44	LPL - CD44		adhesion-adhesion	CellTalkDB;EMBRACE;Fantom5_LRdb;LRdb;STRING_talklr;iTALK;talklr	B -> CD4 TCM (CLL)	0.00851096	B -> CD4 TCM	CLL	0	1	0.447028	-0.165406
B	Tregs	LPL	CD44	0.211758	3	LPL_CD44	LPL - CD44		adhesion-adhesion	CellTalkDB;EMBRACE;Fantom5_LRdb;LRdb;STRING_talklr;iTALK;talklr	B -> Tregs (CLL)	0.00889399	B -> Tregs	CLL	0	1	0.447028	0.123821
B	CD8 TEM	LPL	CD44	0.208889	3	LPL_CD44	LPL - CD44		adhesion-adhesion	CellTalkDB;EMBRACE;Fantom5_LRdb;LRdb;STRING_talklr;iTALK;talklr	B -> CD8 TEM (CLL)	0.00833555	B -> CD8 TEM	CLL	0	#N/A	0.447028	-0.0425777
B	CD4 TN	LPL	CD44	0.197031	3	LPL_CD44	LPL - CD44		adhesion-adhesion	CellTalkDB;EMBRACE;Fantom5_LRdb;LRdb;STRING_talklr;iTALK;talklr	B -> CD4 TN (CLL)	0.006249	B -> CD4 TN	CLL	0	1	0.447028	-0.114217
B	CD8 TN	LPL	CD44	0.193036	3	LPL_CD44	LPL - CD44		adhesion-adhesion	CellTalkDB;EMBRACE;Fantom5_LRdb;LRdb;STRING_talklr;iTALK;talklr	B -> CD8 TN (CLL)	0.00562588	B -> CD8 TN	CLL	0	1.26717e-10	0.447028	-0.436707
B	TFH	LPL	CD44	0.213982	3	LPL_CD44	LPL - CD44		adhesion-adhesion	CellTalkDB;EMBRACE;Fantom5_LRdb;LRdb;STRING_talklr;iTALK;talklr	B -> TFH (CLL)	0.00934144	B -> TFH	CLL	0	3.44599e-26	0.447028	0.434951
B	CD4 TEM	LPL	CD44	0.21041	3	LPL_CD44	LPL - CD44		adhesion-adhesion	CellTalkDB;EMBRACE;Fantom5_LRdb;LRdb;STRING_talklr;iTALK;talklr	B -> CD4 TEM (CLL)	0.00862908	B -> CD4 TEM	CLL	0	4.20058e-06	0.447028	0.686181
B	Tregs	MIF	CD44	0.421457	2	MIF_CD44	MIF - CD44		ligand-adhesion	CellTalkDB	B -> Tregs (CLL)	0.0932269	B -> Tregs	CLL	1.17102e-07	1	0.31121	0.123821
B	TFH	MIF	CD44	0.429571	3	MIF_CD44	MIF - CD44		ligand-adhesion	CellTalkDB	B -> TFH (CLL)	0.0974997	B -> TFH	CLL	1.17102e-07	3.44599e-26	0.31121	0.434951
B	CD4 TCM	MIF	CD44	0.376468	3	MIF_CD44	MIF - CD44		ligand-adhesion	CellTalkDB	B -> CD4 TCM (rLN)	0.0702095	B -> CD4 TCM	rLN	1.17102e-07	1	0.31121	-0.165406
B	Tregs	MIF	CD44	0.393182	3	MIF_CD44	MIF - CD44		ligand-adhesion	CellTalkDB	B -> Tregs (rLN)	0.0786024	B -> Tregs	rLN	1.17102e-07	1	0.31121	0.123821
B	CD4 TN	MIF	CD44	0.379705	3	MIF_CD44	MIF - CD44		ligand-adhesion	CellTalkDB	B -> CD4 TN (rLN)	0.0718178	B -> CD4 TN	rLN	1.17102e-07	1	0.31121	-0.114217
B	CD8 TN	MIF	CD44	0.396152	3	MIF_CD44	MIF - CD44		ligand-adhesion	CellTalkDB	B -> CD8 TN (rLN)	0.0801155	B -> CD8 TN	rLN	1.17102e-07	1.26717e-10	0.31121	-0.436707
B	CD8 TEM	MIF	CD74	0.553191	3	MIF_CD74	MIF - CD74		ligand-adhesion	CellPhoneDB;CellTalkDB;HPRD;I2D_CellPhoneDB;ICELLNET;InnateDB-All_CellPhoneDB;Kirouac2010;SIGNOR;Wang;connectomeDB2020	B -> CD8 TEM (CLL)	0.164032	B -> CD8 TEM	CLL	1.17102e-07	1.17376e-133	0.31121	1.48264
B	CD4 TEM	MIF	CD74	0.526594	3	MIF_CD74	MIF - CD74		ligand-adhesion	CellPhoneDB;CellTalkDB;HPRD;I2D_CellPhoneDB;ICELLNET;InnateDB-All_CellPhoneDB;Kirouac2010;SIGNOR;Wang;connectomeDB2020	B -> CD4 TEM (CLL)	0.149719	B -> CD4 TEM	CLL	1.17102e-07	2.41427e-25	0.31121	1.66954
B	CD4 TCM	MS4A1	CD53	0.342452	3	MS4A1_CD53	MS4A1 - CD53		adhesion-adhesion	Cellinker	B -> CD4 TCM (CLL)	0.0539276	B -> CD4 TCM	CLL	1.28172e-35	#N/A	-0.820866	0.0077297
B	Tregs	MS4A1	CD53	0.355015	3	MS4A1_CD53	MS4A1 - CD53		adhesion-adhesion	Cellinker	B -> Tregs (CLL)	0.0597978	B -> Tregs	CLL	1.28172e-35	#N/A	-0.820866	-0.08046
B	CD8 TEM	MS4A1	CD53	0.355401	3	MS4A1_CD53	MS4A1 - CD53		adhesion-adhesion	Cellinker	B -> CD8 TEM (CLL)	0.059981	B -> CD8 TEM	CLL	1.28172e-35	#N/A	-0.820866	-0.0817057
B	CD4 TN	MS4A1	CD53	0.328883	3	MS4A1_CD53	MS4A1 - CD53		adhesion-adhesion	Cellinker	B -> CD4 TN (CLL)	0.0478066	B -> CD4 TN	CLL	1.28172e-35	#N/A	-0.820866	0.0195921
B	CD8 TN	MS4A1	CD53	0.335909	3	MS4A1_CD53	MS4A1 - CD53		adhesion-adhesion	Cellinker	B -> CD8 TN (CLL)	0.0509454	B -> CD8 TN	CLL	1.28172e-35	#N/A	-0.820866	-0.00981511
B	TFH	MS4A1	CD53	0.342973	3	MS4A1_CD53	MS4A1 - CD53		adhesion-adhesion	Cellinker	B -> TFH (CLL)	0.0541669	B -> TFH	CLL	1.28172e-35	0.000534784	-0.820866	-0.319838
B	CD4 TEM	MS4A1	CD53	0.284216	3	MS4A1_CD53	MS4A1 - CD53		adhesion-adhesion	Cellinker	B -> CD4 TEM (CLL)	0.0296452	B -> CD4 TEM	CLL	1.28172e-35	#N/A	-0.820866	0.0861613
B	CD4 TCM	MS4A1	CD53	0.42469	3	MS4A1_CD53	MS4A1 - CD53		adhesion-adhesion	Cellinker	B -> CD4 TCM (rLN)	0.0949262	B -> CD4 TCM	rLN	1.28172e-35	#N/A	-0.820866	0.0077297
B	Tregs	MS4A1	CD53	0.474073	3	MS4A1_CD53	MS4A1 - CD53		adhesion-adhesion	Cellinker	B -> Tregs (rLN)	0.121313	B -> Tregs	rLN	1.28172e-35	#N/A	-0.820866	-0.08046
B	CD8 TEM	MS4A1	CD53	0.476153	3	MS4A1_CD53	MS4A1 - CD53		adhesion-adhesion	Cellinker	B -> CD8 TEM (rLN)	0.122436	B -> CD8 TEM	rLN	1.28172e-35	#N/A	-0.820866	-0.0817057
B	CD4 TN	MS4A1	CD53	0.317419	3	MS4A1_CD53	MS4A1 - CD53		adhesion-adhesion	Cellinker	B -> CD4 TN (rLN)	0.0428347	B -> CD4 TN	rLN	1.28172e-35	#N/A	-0.820866	0.0195921
B	CD8 TN	MS4A1	CD53	0.43685	3	MS4A1_CD53	MS4A1 - CD53		adhesion-adhesion	Cellinker	B -> CD8 TN (rLN)	0.101356	B -> CD8 TN	rLN	1.28172e-35	#N/A	-0.820866	-0.00981511
B	TFH	MS4A1	CD53	0.480304	3	MS4A1_CD53	MS4A1 - CD53		adhesion-adhesion	Cellinker	B -> TFH (rLN)	0.124679	B -> TFH	rLN	1.28172e-35	0.000534784	-0.820866	-0.319838
B	CD4 TEM	MS4A1	CD53	0.457004	3	MS4A1_CD53	MS4A1 - CD53		adhesion-adhesion	Cellinker	B -> CD4 TEM (rLN)	0.112122	B -> CD4 TEM	rLN	1.28172e-35	#N/A	-0.820866	0.0861613
B	CD4 TCM	MS4A1	CD82	0.247749	3	MS4A1_CD82	MS4A1 - CD82		adhesion-adhesion	Cellinker	B -> CD4 TCM (CLL)	0.0176619	B -> CD4 TCM	CLL	1.28172e-35	1.53682e-30	-0.820866	0.229647
B	Tregs	MS4A1	CD82	0.250396	3	MS4A1_CD82	MS4A1 - CD82		adhesion-adhesion	Cellinker	B -> Tregs (CLL)	0.0184318	B -> Tregs	CLL	1.28172e-35	0.0159555	-0.820866	0.18856
B	CD8 TEM	MS4A1	CD82	0.238959	3	MS4A1_CD82	MS4A1 - CD82		adhesion-adhesion	Cellinker	B -> CD8 TEM (CLL)	0.0152249	B -> CD8 TEM	CLL	1.28172e-35	8.09242e-06	-0.820866	0.210018
B	TFH	MS4A1	CD82	0.327168	3	MS4A1_CD82	MS4A1 - CD82		adhesion-adhesion	Cellinker	B -> TFH (CLL)	0.0470506	B -> TFH	CLL	1.28172e-35	1	-0.820866	0.118059
B	CD4 TEM	MS4A1	CD82	0.265157	3	MS4A1_CD82	MS4A1 - CD82		adhesion-adhesion	Cellinker	B -> CD4 TEM (CLL)	0.0230211	B -> CD4 TEM	CLL	1.28172e-35	1	-0.820866	0.275324
B	TFH	MS4A1	CD82	0.314773	3	MS4A1_CD82	MS4A1 - CD82		adhesion-adhesion	Cellinker	B -> TFH (rLN)	0.0417152	B -> TFH	rLN	1.28172e-35	1	-0.820866	0.118059
B	Tregs	PTPRC	CD247	0.376289	3	PTPRC_CD247	PTPRC - CD247		adhesion-receptor	DEPOD;HPRD;Wang	B -> Tregs (rLN)	0.0701209	B -> Tregs	rLN	1	#N/A	-0.164503	0.0391259
B	CD4 TN	PTPRC	CD247	0.352382	3	PTPRC_CD247	PTPRC - CD247		adhesion-receptor	DEPOD;HPRD;Wang	B -> CD4 TN (rLN)	0.0585527	B -> CD4 TN	rLN	1	3.3855e-11	-0.164503	0.193752
B	TFH	PTPRC	CD247	0.372423	3	PTPRC_CD247	PTPRC - CD247		adhesion-receptor	DEPOD;HPRD;Wang	B -> TFH (rLN)	0.068213	B -> TFH	rLN	1	#N/A	-0.164503	0.0454535
B	CD4 TEM	PTPRC	CD247	0.373729	3	PTPRC_CD247	PTPRC - CD247		adhesion-receptor	DEPOD;HPRD;Wang	B -> CD4 TEM (rLN)	0.0688563	B -> CD4 TEM	rLN	1	#N/A	-0.164503	0.0998446
B	Tregs	PTPRC	CD4	0.250748	3	PTPRC_CD4	PTPRC - CD4		adhesion-adhesion	HPRD;Wang	B -> Tregs (rLN)	0.0185354	B -> Tregs	rLN	1	4.94466e-11	-0.164503	0.262165
B	TFH	PTPRC	CD4	0.253864	3	PTPRC_CD4	PTPRC - CD4		adhesion-adhesion	HPRD;Wang	B -> TFH (rLN)	0.0194653	B -> TFH	rLN	1	0.915739	-0.164503	0.194776
B	Tregs	SELL	SELPLG	0.220178	3	SELL_SELPLG	SELL - SELPLG		adhesion-adhesion	CellPhoneDB;HPRD	B -> Tregs (CLL)	0.0106544	B -> Tregs	CLL	0.588428	8.71733e-19	-0.25958	0.415005
B	TFH	TGFB1	APP	0.156373	3	TGFB1_APP	TGFB1 - APP		ecm-adhesion	HPRD;IntAct;Lit-BM-17;SPIKE;Wang	B -> TFH (CLL)	0.00166994	B -> TFH	CLL	0.65625	4.57577e-33	0.14622	0.316828
B	CD4 TEM	TGFB1	TGFBR2	0.179248	3	TGFB1_TGFBR2	TGFB1 - TGFBR2		ecm-adhesion	ACSN_SignaLink3;Baccin2019;CancerCellMap;CellCall;CellTalkDB;DIP;DLRP_talklr;EMBRACE;Fantom5_LRdb;Guide2Pharma;HPMR;HPMR_LRdb;HPMR_talklr;HPRD;HPRD_LRdb;HPRD_talklr;InnateDB;IntAct;LRdb;Lit-BM-17;NetPath;Ramilowski2015;Ramilowski2015_Baccin2019;SIGNOR;SPIKE;STRING_talklr;SignaLink3;UniProt_LRdb;connectomeDB2020;iTALK;talklr	B -> CD4 TEM (CLL)	0.00377689	B -> CD4 TEM	CLL	0.65625	5.19404e-08	0.14622	0.7895
B	TFH	TGFBR2	CD44	0.239304	2	TGFBR2_CD44	TGFBR2 - CD44		adhesion-adhesion	HPRD;PhosphoPoint	B -> TFH (CLL)	0.0153171	B -> TFH	CLL	3.42829e-08	3.44599e-26	0.284725	0.434951
