# Supplementary material for: Integrative multi-omics reveals a regulatory and exhausted T-cell landscape in CLL and identifies galectin-9 as an immunotherapy target
Source: Nat Commun. 2025 Aug 7;16:7271. doi: 10.1038/s41467-025-61822-x (PMC12331977; doi:10.1038/s41467-025-61822-x)
Supplement: Supplementary file 17 — Source Data Fig. 7 [file 41467_2025_61822_MOESM17_ESM.xlsx]

## Sheet: Fig7C
Fig 7C: % of Galectin-9+ cells out of B cells in WT vs TCL1 AT mice
B cells	CLL cells
26.5	92.2
32.8	86.2
29	87.8
16.1	88.6
46	86.2

## Sheet: Fig7D
Fig 7C: % of TIM3+ cells out of cells in WT vs TCL1 AT mice
	WT	TCL1 AT
CD8 TN	0.043	2.12
	0.065	1.5
	0.11	1.51
	0	1.71
	0.11	0.35
CD8 TM	0.23	3.67
	0.22	2.62
	0.36	5.25
	0.55	4.99
	0.44	2.11
CD8 TEF	0.43	29
	0.23	18.5
	0.7	27.4
	1.1	30
	0.9	20.2
CD4 TCONV	0.34	6.17
	0.34	3.98
	0.45	6.94
	0.56	5.54
	0.62	3.49
CD4 TREG	0.87	13
	0.69	15.3
	1.02	15.6
	3	12.9
	1.21	13.9

## Sheet: Fig7F
Fig 7F: Absolute counts of CLL cells (x106 /mL) in Isotype- and a-Galectin9-treated mice over time
	Isotype											a-Galectin9
Week 3	4.83	3.85	1.43	2.34	3.73	2.14	4.49	4.66	2.49	2.89	3.81	1.67	1.08	1.82	0.6	0.49	0.36	0.28	1.28
Week 5	65.15	103.2	32.27	40.54	71.23	10.22	42.38	102.01	49.18	34.73	NA	43.96	60.69	38.4	12.26	13.69	29.81	7.78	31.8
Week 6	185.39	307.03	65.84	93.83	184.73	58.91	154.46	146.87	152.43	108.17	129.36	32.89	NA	134.85	28.2	8.26	65.35	59.71	78.29
Week 7	412.94	311.15	166.18	347.03	261.17	150.1	252.88	205.44	325.95	276.96	323.33	315.57	NA	313.76	104.28	132.95	120.74	97.05	88.64

## Sheet: Fig7G
Fig 7G: Spleen weight (g) of Isotype- and a-Galectin9-treated mice at endpoint
WT	a-Galectin9
2.07	1.7
1.53	0.69
1.61	1.38
1.71	1.2
1.55	1.57
1.67	1.32
1.71	1.1
2.07	1.35
1.55
1.64
2.02

## Sheet: Fig7H
Fig 7H: % of CD39+ cells out of CD8 T cells in spleen of Isotype- and a-Galectin9-treated mice at endpoint
WT	a-Galectin9
59.4	46.1
74.6	32.6
53	58.6
47.5	51.4
57.9	55.4
64.9	53.9
63.7	58.9
59.1	56.5
64.5
51.9
67.4

## Sheet: Fig7I
Fig 7I: % of CD107A+ cells out of CD8 T cells in spleen of Isotype- and a-Galectin9-treated mice at endpoint
WT	a-Galectin9
23.7	27.9
23.6	29.4
31.7	35.7
27.6	45.3
32.5	36.8
36.7	38.6
26.2	29.5
27	27.3
17.2
23.1
26.9

## Sheet: Fig7J
Fig 7J: % of CD107A+ cells out of CD8 T cells in spleen of Isotype- and a-Galectin9-treated mice at endpoint
WT	a-Galectin9
56.8	11.9
79.8	7.17
56.2	19.1
41.9	18.9
52.6	18.6
76	24.7
65.3	24.6
56.8	18.9
59.9
17.8
31.5

## Sheet: Fig7K
Fig 7K: % of CD107A+ cells out of CD8 T cells in spleen of Isotype- and a-Galectin9-treated mice at endpoint
WT	a-Galectin9
83.4	7.58
83.5	2.86
81.4	11.4
67.8	10.8
77.6	10.6
80.7	11.4
84.2	12.3
86.4	8.34
58
11.8
19.4

## Sheet: Fig7L
Fig 7L: % of CD107A+ cells out of CD8 T cells in spleen of Isotype- and a-Galectin9-treated mice at endpoint
WT	a-Galectin9
91	18.9
91.1	9.03
90.7	18.1
88	21.5
76.7	21.7
89	23.3
89.7	20.3
87.6	17.5
77.2
21.6
17.3
