# Supplementary material for: Integrative multi-omics reveals a regulatory and exhausted T-cell landscape in CLL and identifies galectin-9 as an immunotherapy target
Source: Nat Commun. 2025 Aug 7;16:7271. doi: 10.1038/s41467-025-61822-x (PMC12331977; doi:10.1038/s41467-025-61822-x)
Supplement: Supplementary file 19 — Source Data Fig. S1 [file 41467_2025_61822_MOESM19_ESM.xlsx]

## Sheet: Suppl. Fig1B
	CD4 TCM1 CCR7	CD4 TCM2 CD25	CD4 TEM NCAM	CD4 TEM TBET	CD4 TN	CD4 TEM GZMK	CD4 TCM3	CD4 TEM CD39	CD4 TEM CTLA4	CD4 TREG CM1	CD4 TREG CM2	CD4 TFH	CD4 TEM PD1	TEM ICOS	CD8 TEX CD39	CD8 TN	DN TEF CD38	DN TEM KLRG1	CD8 TCM	CD4 TREG PD1	TPR	DN TEF TBET	DN TEM HELIOS	CD8 TEM GZMK	CD8 TEM TBET GZMK	CD8 TEX CD38	CD8 TEM TBET	CD8 TEF TBET	CD4 TREG CD39	CD8 TEF NCAM	Total
BC05PB	4539	1294	145	1619	7910	399	6994	3943	59	45	1271	88	20	175	27	5594	160	141	3453	7	4	731	31	1032	1367	397	2882	3086	227	393	48033
BC09BM	339	47	6	394	173	105	618	5	0	13	123	13	0	101	14	87	20	14	291	14	9	328	0	410	293	96	1848	203	81	67	5712
BC09PB	3316	651	22	1946	1796	348	3518	473	31	139	789	25	0	180	23	826	73	205	2146	18	20	1084	2	1111	1438	41	8450	638	332	233	29874
BC11BM	60	6	0	392	228	25	418	22	1	0	111	1	1	353	0	98	16	12	35	0	0	100	0	93	25	8	626	17	0	24	2672
BC12LN	8208	239	38	171	821	28138	5232	257	119	212	3728	485	60	376	607	497	785	47	366	1302	1176	179	746	890	907	2169	449	153	2769	70	61196
BC12PB	74953	7782	10535	24935	6698	9603	18660	97752	619	2082	5879	1058	75	1469	976	4302	498	6660	6239	1175	846	28902	907	4037	25438	609	89326	3810	5936	29091	470852
BC13LN	4158	57	8	484	4318	64980	12034	50	108	38	11965	1595	648	199	144	1633	525	19	1518	1246	466	43	413	25320	2636	23936	1594	880	843	26	161884
BC14LN	4447	144	4	188	1357	5582	13325	48	229	350	4465	2062	592	270	238	415	628	64	309	1109	208	189	130	6194	2052	2247	449	233	1069	8	48605
BC14PB	3525	904	35	11032	1782	1607	13107	1091	63	263	2658	92	14	407	96	363	121	876	1064	77	45	3314	10	22183	7546	426	52015	2807	443	167	128133
BC15LN1	1018	43	11	849	1623	1543	14148	67	63	36	6803	69	76	164	160	2600	2332	21	270	304	48	60	106	3060	151	413	1413	175	152	2	37780
BC15LN2	1758	37	9	217	1784	8243	17679	446	100	1137	8759	762	233	378	1323	2829	2822	68	556	2756	665	275	563	8349	611	4549	596	1130	1071	1	69706
BC15PB	33263	5550	274	3946	6912	6557	26008	43742	462	1952	8729	1379	100	965	1057	5371	1414	2100	12313	1888	783	25638	577	11051	23413	2806	23823	23849	7339	2770	286031
BC1LN	1654	181	16	209	593	1885	3889	151	65	63	1647	105	281	1278	137	154	742	22	213	422	72	26	364	3564	517	738	310	90	376	18	19782
BC1PB	92159	11662	5453	18949	25935	6252	44197	66484	230	1201	11248	452	259	930	543	4754	3624	1800	7193	1222	530	2935	578	11014	16917	1927	35891	2693	6180	8299	391511
BC2LN	13193	281	161	393	2182	2127	2481	1256	240	2987	2183	527	919	5628	5335	1436	231	31	1162	1846	1026	25	1255	3093	935	2465	374	118	2424	29	56343
BC3BM	1708	280	36	3442	2683	719	7145	1278	11	26	1340	123	8	450	115	1173	113	505	756	84	11	893	10	3617	1292	195	3766	486	131	56	32452
BC3LN	8340	390	3	376	4244	2727	5416	234	63	272	2311	1977	903	146	351	2916	302	55	438	2336	125	212	354	2565	2216	1469	457	299	2724	12	44233
BC4LN	72	17	1	20	170	522	861	46	3	9	266	26	57	1244	12	49	160	6	81	24	77	1	40	481	61	73	47	22	17	3	4468
BC5LN1	269	16	3	28	1922	169	2353	49	75	40	827	22	96	1348	20	504	227	6	113	69	12	1	17	301	39	41	124	69	31	2	8793
BC5LN2	160	19	0	8	2195	8	1036	4	6	25	249	28	1	33	11	602	15	5	124	19	0	12	0	69	14	5	22	71	35	0	4776
BC8LN	113154	320	10	164	760	6419	3870	2314	3841	52478	24031	471	4367	377	22610	3280	4017	12	1651	30012	5109	38	8721	6764	857	4069	172	42	42577	9	342516
BC8PB	17038	6623	1482	43366	21216	972	13779	20197	138	284	3843	209	17	481	168	1570	519	84	2059	165	97	16571	58	2735	5604	654	35675	2927	1599	15753	215883
BC9LN	466	143	1	196	67	744	796	11	12	76	225	18	47	16	22	44	131	11	399	103	32	74	64	393	291	128	289	40	84	1	4924
HD10LN	55941	3452	89	3810	12382	53443	57281	517	378	561	35015	5602	1679	816	11186	5643	12527	163	4477	9943	4698	537	1093	21395	15166	18170	4854	2363	13058	182	356421
HD11LN	8934	492	55	426	2471	2772	6450	2895	40	877	11675	421	79	331	534	2664	362	98	1236	2836	771	1663	327	709	1206	871	1089	1773	5709	200	59966
HD1LN	340	42	11	438	45	2143	802	179	12	404	1768	128	103	1956	102	44	369	71	73	1849	156	46	68	1347	889	938	1597	153	1825	2	17900
HD2LN	8308	277	0	97	88	3025	4846	209	2391	1913	5473	5442	26284	263	875	207	2367	84	1048	7135	514	13	2369	8450	1899	1408	314	98	3031	5	88433
HD4LN	1824	29	2	569	1105	1234	1709	422	1115	182	1418	672	339	297	187	236	118	1	195	1697	710	21	206	1181	620	2057	1013	39	1180	22	20400
HD5LN	208	5	1	18	282	3301	436	10	6	10	880	97	32	81	200	149	1634	8	6	136	128	3	103	806	54	629	5	47	193	0	9468
HD6LN	288	21	0	148	504	812	1214	24	77	14	480	220	61	370	35	67	106	3	47	138	34	0	7	958	132	346	128	85	137	1	6457
HD8LN	121	19	3	33	437	213	366	7	3	27	157	13	17	18	7	117	78	3	21	26	1	2	8	83	24	21	49	17	57	2	1950
HD9LN	14278	805	1	523	320	8828	6188	1595	387	4140	8780	2623	2000	6080	7314	1293	2331	15	8836	4510	3584	62	3365	8272	2941	4446	893	227	11595	55	116287
RLN1	1727	328	11	77	4135	418	2674	1081	154	44	809	796	180	672	88	4393	808	277	277	150	28	307	33	930	618	875	55	943	398	1	23287
RLN10	1412	97	0	94	2959	1485	20563	1243	531	117	4817	3666	3107	165	35	1617	1157	50	1353	201	244	83	82	2789	337	240	774	253	418	1	49890
RLN11	21835	1776	17	543	82464	1424	20924	1063	348	226	7908	1604	137	935	258	40107	698	261	4865	655	65	683	97	2260	4531	2461	1268	3934	2084	64	205495
RLN12	25006	792	8	182	21818	6984	17269	10139	3782	410	4432	63697	6002	443	768	7721	8180	290	1490	718	835	173	896	4814	6740	9945	163	826	1693	17	206233
RLN13	20209	1183	5	267	29189	4837	23824	1541	844	791	5738	22539	1254	506	458	3981	1920	5737	2081	1413	126	637	123	5040	9619	3051	407	764	2873	79	151036
RLN2	1495	84	7	140	12428	348	5231	81	258	141	1236	645	158	1346	71	1690	478	59	400	87	11	25	22	950	282	259	87	251	261	0	28531
RLN3	10470	844	11	771	9622	4793	13546	2286	524	759	4945	18245	5399	5262	483	4728	2568	118	3719	2336	315	282	399	6562	2030	2388	899	1799	4222	94	110419
RLN4	380824	823	17	157	8852	4228	24754	9459	1825	12096	35540	3367	30110	894	5552	102286	4243	399	8193	10239	1554	630	12000	28523	3983	9837	245	884	37077	6	738597
RLN5	25363	1165	16	963	57932	3966	35560	4449	5911	555	13922	4840	6137	9640	2774	41781	2078	534	3688	3891	460	361	1354	12043	5865	3778	3238	4086	5566	233	262149
RLN6	12680	345	11	358	7447	11600	14015	1833	775	256	1283	11221	326	336	326	5058	3209	38	1438	327	418	39	42	4963	6923	5601	739	599	1083	27	93316
RLN7	5713	72	2	70	7974	679	6529	407	933	127	1656	9231	656	161	216	6891	2560	168	1133	304	30	279	18	1730	1788	789	233	992	594	2	51937
RLN8	1240	505	7	71	1607	2348	1695	434	315	209	802	3919	342	208	53	717	393	93	486	266	250	131	31	1500	1861	1051	131	480	1093	2	22240
RLN9	6194	368	5	376	97834	806	20886	1111	2144	449	7013	4111	953	725	177	35747	1829	1108	1106	405	60	468	54	3511	1500	770	1079	3134	1125	9	1.95E+05
