# Supplementary material for: Integrative multi-omics reveals a regulatory and exhausted T-cell landscape in CLL and identifies galectin-9 as an immunotherapy target
Source: Nat Commun. 2025 Aug 7;16:7271. doi: 10.1038/s41467-025-61822-x (PMC12331977; doi:10.1038/s41467-025-61822-x)
Supplement: Supplementary file 20 — Source Data Fig. S2 [file 41467_2025_61822_MOESM20_ESM.xlsx]

## Sheet: FigS2C
Samples	CD4 TCM1 CCR7	CD4 TCM2 CD25	CD4 TEM NCAM	CD4 TEM TBET	CD4 TN	CD4 TEM GZMK	CD4 TCM3	CD4 TEM CD39	CD4 TEM CTLA4	CD4 TREG CM1	CD4 TREG CM2	CD4 TFH	CD4 TEM PD1	TEM ICOS	CD8 TEX CD39	CD8 TN	DN TEF CD38	DN TEM KLRG1	CD8 TCM	CD4 TREG PD1	TPR	DN TEF TBET	DN TEM HELIOS	CD8 TEM GZMK	CD8 TEM TBET GZMK	CD8 TEX CD38	CD8 TEM TBET	CD8 TEF TBET	CD4 TREG CD39	CD8 TEF NCAM	Total
BC05PB	9.44975	2.69398	0.301876	3.3706	16.4678	0.830679	14.5608	8.20894	0.122832	0.0936856	2.6461	0.183207	0.041638	0.364333	0.0562114	11.6462	0.333104	0.293548	7.18881	0.0145733	0.00832761	1.52187	0.064539	2.14852	2.84596	0.826515	6.00004	6.42475	0.472592	0.818187	100
BC09BM	5.93487	0.822829	0.105042	6.89776	3.02871	1.83824	10.8193	0.087535	0	0.227591	2.15336	0.227591	0	1.76821	0.245098	1.52311	0.35014	0.245098	5.09454	0.245098	0.157563	5.7423	0	7.17787	5.12955	1.68067	32.3529	3.55392	1.41807	1.17297	100
BC09PB	11.1	2.17915	0.0736426	6.51403	6.01192	1.16489	11.7761	1.58332	0.103769	0.465288	2.64109	0.0836848	0	0.602531	0.07699	2.76495	0.24436	0.686215	7.1835	0.0602531	0.0669478	3.62857	0.00669478	3.71895	4.81355	0.137243	28.2855	2.13564	1.11133	0.779942	100
BC11BM	2.24551	0.224551	0	14.6707	8.53293	0.935629	15.6437	0.823353	0.0374251	0	4.15419	0.0374251	0.0374251	13.2111	0	3.66766	0.598802	0.449102	1.30988	0	0	3.74251	0	3.48054	0.935629	0.299401	23.4281	0.636228	0	0.898204	100
BC12LN	13.4126	0.390548	0.0620956	0.27943	1.34159	45.9801	8.54958	0.419962	0.194457	0.346428	6.0919	0.792535	0.0980456	0.614419	0.991895	0.812145	1.28276	0.0768024	0.598078	2.12759	1.92169	0.292503	1.21903	1.45434	1.48212	3.54435	0.733708	0.250016	4.52481	0.114387	100
BC12PB	15.9186	1.65275	2.23743	5.29572	1.42253	2.03949	3.96303	20.7607	0.131464	0.442177	1.24859	0.224699	0.0159286	0.311988	0.207284	0.913663	0.105766	1.41446	1.32504	0.249548	0.179674	6.13823	0.19263	0.857382	5.40255	0.12934	18.9711	0.809171	1.26069	6.17837	100
BC13LN	2.56851	0.0352104	0.00494181	0.29898	2.66734	40.1399	7.43372	0.0308863	0.0667144	0.0234736	7.39109	0.985273	0.400287	0.122928	0.0889526	1.00875	0.324306	0.0117368	0.937708	0.769687	0.28786	0.0265622	0.255121	15.6408	1.62833	14.7859	0.984656	0.543599	0.520743	0.0160609	100
BC14LN	9.14926	0.296266	0.00822961	0.386791	2.79189	11.4844	27.4149	0.0987553	0.471145	0.720091	9.1863	4.24236	1.21798	0.555498	0.489662	0.853822	1.29205	0.131674	0.635737	2.28166	0.42794	0.388849	0.267462	12.7435	4.22179	4.62298	0.923773	0.479375	2.19936	0.0164592	100
BC14PB	2.75105	0.705517	0.0273154	8.6098	1.39074	1.25417	10.2292	0.851459	0.0491677	0.205255	2.07441	0.0718004	0.0109261	0.317639	0.0749222	0.283299	0.0944331	0.683665	0.830387	0.0600938	0.0351198	2.58638	0.00780439	17.3125	5.88919	0.332467	40.5945	2.19069	0.345735	0.130333	100
BC15LN1	2.69455	0.113817	0.0291159	2.24722	4.29592	4.08417	37.4484	0.177343	0.166755	0.0952885	18.0069	0.182636	0.201165	0.434092	0.423504	6.88195	6.17258	0.055585	0.714664	0.804659	0.127051	0.158814	0.280572	8.09952	0.399682	1.09317	3.74007	0.463208	0.402329	0.00529381	100
BC15LN2	2.52202	0.0530801	0.0129114	0.311307	2.55932	11.8254	25.3622	0.63983	0.14346	1.63114	12.5656	1.09316	0.334261	0.542278	1.89797	4.05847	4.04843	0.0975526	0.797636	3.95375	0.954007	0.394514	0.807678	11.9774	0.876539	6.52598	0.85502	1.62109	1.53645	0.0014346	100
BC15PB	11.6292	1.94035	0.0957938	1.37957	2.41652	2.29241	9.09272	15.2927	0.161521	0.682444	3.05177	0.482116	0.0349612	0.337376	0.36954	1.87777	0.494352	0.734186	4.30478	0.660068	0.273747	8.96336	0.201726	3.86357	8.18548	0.981013	8.32882	8.33791	2.56581	0.968426	100
BC1LNA	8.36114	0.914973	0.0808816	1.05652	2.99767	9.52886	19.6593	0.76332	0.328582	0.318471	8.32575	0.530786	1.42048	6.46042	0.692549	0.778485	3.75088	0.111212	1.07674	2.13325	0.363967	0.131433	1.84006	18.0164	2.61349	3.73066	1.56708	0.454959	1.90072	0.0909918	100
BC1PB	23.5393	2.97872	1.39281	4.83997	6.62433	1.59689	11.2888	16.9814	0.0587468	0.30676	2.87297	0.11545	0.066154	0.237541	0.138693	1.21427	0.925644	0.459757	1.83724	0.312124	0.135373	0.74966	0.147633	2.8132	4.32095	0.492196	9.1673	0.687848	1.5785	2.11974	100
BC2LNA	23.4155	0.498731	0.28575	0.697513	3.87271	3.77509	4.40339	2.2292	0.425962	5.30146	3.87448	0.935342	1.63108	9.98882	9.46879	2.54868	0.409989	0.0550201	2.06237	3.27636	1.82099	0.0443711	2.22743	5.48959	1.65948	4.37499	0.663791	0.209432	4.30222	0.0514705	100
BC3BM	5.26316	0.862813	0.110933	10.6064	8.2676	2.21558	22.0171	3.93812	0.0338962	0.0801183	4.12918	0.379021	0.0246518	1.38666	0.35437	3.61457	0.348207	1.55614	2.32959	0.258844	0.0338962	2.75176	0.0308147	11.1457	3.98126	0.600887	11.6048	1.4976	0.403673	0.172563	100
BC3LN	18.8547	0.881695	0.00678227	0.850044	9.59465	6.16508	12.2443	0.529017	0.142428	0.614926	5.22461	4.46951	2.04146	0.33007	0.793525	6.59236	0.682748	0.124342	0.990211	5.28112	0.282594	0.47928	0.800307	5.79884	5.00983	3.32105	1.03317	0.675966	6.1583	0.0271291	100
BC4LN	1.61146	0.380483	0.0223814	0.447628	3.80483	11.6831	19.2704	1.02954	0.0671441	0.201432	5.95345	0.581916	1.27574	27.8424	0.268577	1.09669	3.58102	0.134288	1.81289	0.537153	1.72337	0.0223814	0.895255	10.7654	1.36526	1.63384	1.05192	0.49239	0.380483	0.0671441	100
BC5LN1	3.05925	0.181963	0.034118	0.318435	21.8583	1.92198	26.7599	0.557261	0.852951	0.454907	9.40521	0.250199	1.09178	15.3304	0.227454	5.73183	2.5816	0.0682361	1.28511	0.784715	0.136472	0.0113727	0.193336	3.42318	0.443535	0.46628	1.41021	0.784715	0.352553	0.0227454	100
BC5LN2	3.35008	0.397822	0	0.167504	45.959	0.167504	21.6918	0.0837521	0.125628	0.523451	5.21357	0.586265	0.020938	0.690955	0.230318	12.6047	0.31407	0.10469	2.59631	0.397822	0	0.251256	0	1.44472	0.293132	0.10469	0.460637	1.4866	0.732831	0	100
BC8LN	33.0361	0.0934263	0.00291957	0.047881	0.221887	1.87407	1.12987	0.675589	1.12141	15.3213	7.01602	0.137512	1.27498	0.110068	6.60115	0.957619	1.17279	0.00350349	0.482021	8.76222	1.49161	0.0110944	2.54616	1.9748	0.250207	1.18797	0.0502166	0.0122622	12.4307	0.00262761	100
BC8PB	7.89224	3.06787	0.686483	20.0877	9.82755	0.450244	6.38262	9.35553	0.0639235	0.131553	1.78013	0.0968117	0.00787464	0.222806	0.0778199	0.727246	0.240408	0.03891	0.953757	0.0764303	0.0449317	7.67592	0.0268664	1.26689	2.59585	0.302942	16.5252	1.35583	0.740679	7.29701	100
BC9LN	9.46385	2.90414	0.0203087	3.9805	1.36068	15.1097	16.1657	0.223396	0.243704	1.54346	4.56946	0.365556	0.954509	0.324939	0.446791	0.893582	2.66044	0.223396	8.10317	2.0918	0.649878	1.50284	1.29976	7.98132	5.90983	2.59951	5.86921	0.812348	1.70593	0.0203087	100
HD10LN	15.6952	0.968518	0.0249705	1.06896	3.47398	14.9943	16.0712	0.145053	0.106054	0.157398	9.82406	1.57174	0.471072	0.228943	3.13842	1.58324	3.51466	0.0457324	1.2561	2.78968	1.3181	0.150665	0.30666	6.00273	4.25508	5.0979	1.36187	0.66298	3.66364	0.0510632	100
HD11LN	14.8984	0.820465	0.0917186	0.710403	4.12067	4.62262	10.7561	4.82774	0.0667045	1.4625	19.4694	0.702065	0.131741	0.551979	0.890505	4.44252	0.603675	0.163426	2.06117	4.72935	1.28573	2.77324	0.545309	1.18234	2.01114	1.45249	1.81603	2.95668	9.52039	0.333522	100
HD1LN	1.89944	0.234637	0.0614525	2.44693	0.251397	11.9721	4.48045	1	0.0670391	2.25698	9.87709	0.715084	0.575419	10.9274	0.569832	0.24581	2.06145	0.396648	0.407821	10.3296	0.871508	0.256983	0.379888	7.52514	4.96648	5.24022	8.92179	0.854749	10.1955	0.0111732	100
HD2LN	9.39468	0.313231	0	0.109688	0.0995104	3.42067	5.47985	0.236337	2.70374	2.16322	6.18887	6.15381	29.7219	0.2974	0.98945	0.234076	2.6766	0.0949872	1.18508	8.06826	0.581231	0.0147004	2.67886	9.55526	2.14739	1.59217	0.355071	0.110818	3.42745	0.005654	100
HD4LN	8.94118	0.142157	0.00980392	2.78922	5.41667	6.04902	8.37745	2.06863	5.46569	0.892157	6.95098	3.29412	1.66176	1.45588	0.916667	1.15686	0.578431	0.00490196	0.955882	8.31863	3.48039	0.102941	1.0098	5.78922	3.03922	10.0833	4.96569	0.191176	5.78431	0.107843	100
HD5LN	2.19687	0.0528095	0.0105619	0.190114	2.97845	34.8648	4.60499	0.105619	0.0633714	0.105619	9.29447	1.0245	0.337981	0.855513	2.11238	1.57372	17.2581	0.0844951	0.0633714	1.43642	1.35192	0.0316857	1.08787	8.51289	0.570342	6.64343	0.0528095	0.496409	2.03845	0	100
HD6LN	4.46028	0.325228	0	2.29209	7.80548	12.5755	18.8013	0.37169	1.1925	0.216819	7.43379	3.40716	0.944711	5.73022	0.542047	1.03763	1.64163	0.0464612	0.727892	2.13722	0.52656	0	0.108409	14.8366	2.04429	5.35853	1.98234	1.3164	2.12173	0.0154871	100
HD8LN	6.20513	0.974359	0.153846	1.69231	22.4103	10.9231	18.7692	0.358974	0.153846	1.38462	8.05128	0.666667	0.871795	0.923077	0.358974	6	4	0.153846	1.07692	1.33333	0.0512821	0.102564	0.410256	4.25641	1.23077	1.07692	2.51282	0.871795	2.92308	0.102564	100
HD9LN	12.2782	0.692253	0.000859941	0.449749	0.275181	7.59156	5.32132	1.37161	0.332797	3.56016	7.55029	2.25563	1.71988	5.22844	6.28961	1.1119	2.00452	0.0128991	7.59844	3.87834	3.08203	0.0533164	2.8937	7.11343	2.52909	3.8233	0.767928	0.195207	9.97102	0.0472968	100
RLN1	7.41615	1.40851	0.0472367	0.330657	17.7567	1.79499	11.4828	4.64207	0.661313	0.188947	3.47404	3.41822	0.772963	2.88573	0.377893	18.8646	3.46975	1.1895	1.1895	0.644136	0.120239	1.31833	0.14171	3.99364	2.65384	3.75746	0.236183	4.04947	1.70911	0.00429424	100
RLN10	2.83023	0.194428	0	0.188415	5.93105	2.97655	41.2167	2.49148	1.06434	0.234516	9.65524	7.34817	6.2277	0.330728	0.0701543	3.24113	2.3191	0.10022	2.71197	0.402886	0.489076	0.166366	0.164362	5.5903	0.675486	0.481058	1.55141	0.507116	0.837843	0.00200441	100
RLN11	10.6256	0.864255	0.00827271	0.26424	40.1294	0.692961	10.1822	0.517288	0.169347	0.109978	3.84827	0.780554	0.0666683	0.454999	0.125551	19.5173	0.339668	0.12701	2.36745	0.318743	0.0316309	0.332368	0.0472031	1.09978	2.20492	1.1976	0.617047	1.9144	1.01414	0.0311443	100
RLN12	12.1251	0.384032	0.00387911	0.0882497	10.5793	3.38646	8.37354	4.91628	1.83385	0.198804	2.14903	30.8859	2.9103	0.214806	0.372394	3.74382	3.96639	0.140618	0.722484	0.34815	0.404882	0.0838857	0.43446	2.33425	3.26815	4.82222	0.0790368	0.400518	0.820916	0.0082431	100
RLN13	13.3803	0.783257	0.00331047	0.176779	19.3259	3.20255	15.7737	1.02029	0.558807	0.523716	3.79909	14.9229	0.830266	0.335019	0.303239	2.6358	1.27122	3.79843	1.37782	0.935539	0.0834238	0.421754	0.0814375	3.33695	6.36868	2.02005	0.269472	0.50584	1.9022	0.0523054	100
RLN2	5.23991	0.294417	0.0245347	0.490694	43.5596	1.21973	18.3344	0.283902	0.90428	0.494199	4.33213	2.2607	0.553784	4.71768	0.248852	5.92338	1.67537	0.206793	1.40198	0.304931	0.0385546	0.087624	0.0771091	3.32971	0.988399	0.907785	0.304931	0.879745	0.914794	0	100
RLN3	9.48206	0.764361	0.00996205	0.698249	8.71408	4.34074	12.2678	2.0703	0.474556	0.687382	4.4784	16.5234	4.88956	4.76548	0.437425	4.28187	2.32569	0.106866	3.36808	2.11558	0.285277	0.255391	0.361351	5.94282	1.83845	2.16267	0.814171	1.62925	3.82362	0.0851303	100
RLN4	51.5605	0.111427	0.00230166	0.0212565	1.19849	0.572437	3.35149	1.28067	0.24709	1.6377	4.81183	0.455864	4.07665	0.12104	0.751695	13.8487	0.574468	0.0540213	1.10927	1.38628	0.210399	0.0852969	1.6247	3.86178	0.539266	1.33185	0.033171	0.119686	5.01992	0.000812351	100
RLN5	9.67503	0.444404	0.0061034	0.367348	22.0989	1.51288	13.5648	1.69713	2.25482	0.211712	5.31072	1.84628	2.34104	3.6773	1.05818	15.9379	0.792679	0.203701	1.40683	1.48427	0.175473	0.137708	0.5165	4.59395	2.23728	1.44117	1.23518	1.55866	2.12322	0.0888808	100
RLN6	13.5882	0.369712	0.0117879	0.383643	7.98041	12.4309	15.0189	1.96429	0.830511	0.274337	1.3749	12.0247	0.349351	0.360067	0.349351	5.42029	3.43885	0.0407218	1.541	0.350422	0.44794	0.0417935	0.0450084	5.31849	7.41888	6.00219	0.791933	0.641905	1.16057	0.0289339	100
RLN7	10.9999	0.138629	0.00385082	0.134779	15.3532	1.30735	12.571	0.783642	1.79641	0.244527	3.18848	17.7735	1.26307	0.309991	0.415888	13.268	4.92905	0.323469	2.18149	0.585325	0.0577623	0.537189	0.0346574	3.33096	3.44263	1.51915	0.44862	1.91001	1.14369	0.00385082	100
RLN8	5.57554	2.27068	0.0314748	0.319245	7.22572	10.5576	7.6214	1.95144	1.41637	0.939748	3.60612	17.6214	1.53777	0.935252	0.238309	3.22392	1.76709	0.418165	2.18525	1.19604	1.1241	0.589029	0.139388	6.7446	8.36781	4.72572	0.589029	2.15827	4.91457	0.00899281	100
RLN9	3.17548	0.188663	0.00256335	0.192764	50.1566	0.413213	10.7076	0.569577	1.09917	0.230189	3.59536	2.10759	0.488575	0.371686	0.0907427	18.3264	0.937675	0.568039	0.567014	0.207632	0.0307602	0.23993	0.0276842	1.79999	0.769006	0.394756	0.553172	1.60671	0.576754	0.00461404	100
