# Supplementary material for: Integrative multi-omics reveals a regulatory and exhausted T-cell landscape in CLL and identifies galectin-9 as an immunotherapy target
Source: Nat Commun. 2025 Aug 7;16:7271. doi: 10.1038/s41467-025-61822-x (PMC12331977; doi:10.1038/s41467-025-61822-x)
Supplement: Supplementary file 21 — Source Data Fig. S3 [file 41467_2025_61822_MOESM21_ESM.xlsx]

## Sheet: FigS3B,C
Samples	CD8 PD1neg	Bprolif	CD4 PD1neg	CD4 PD1pos	CD8 PD1pos	Myeloid	Tregs	Other (mainly CLL)
TMACLL003	0.0939296	0.0136619	0.104497	0.0652564	0.0893659	0.0675342	0.105374	0.460382
TMACLL004	0.0685037	0.0104377	0.0947426	0.061117	0.0457976	0.0725825	0.0266243	0.620195
TMACLL005	0.0515433	0.0274738	0.0648163	0.0832033	0.0773828	0.084191	0.0907044	0.520685
TMACLL008	0.0668637	0.0249651	0.0660939	0.0506862	0.079384	0.0288837	0.0123139	0.67081
TMACLL009	0.0572862	0.0242789	0.11377	0.0753449	0.0536744	0.0400803	0.0379233	0.597642
TMACLL010	0.082189	0.00916046	0.0569938	0.0737886	0.0651001	0.0710374	0.027083	0.614648
TMACLL012	0.0524999	0.0278949	0.0654444	0.0478708	0.0445993	0.0790579	0.0262818	0.656351
TMACLL013	0.0807439	0.0498007	0.0494443	0.0494443	0.0727732	0.0967502	0.0205748	0.580469
TMACLL015	0.105373	0.056826	0.0517338	0.0298657	0.0939082	0.100344	0.0683224	0.493627
TMACLL016	0.0551603	0.0717265	0.072571	0.137619	0.0680422	0.0288137	0.0229224	0.543145
TMACLL017	0.00537183	0.00375738	0.0045939	0.0173188	0.0288695	0.0623925	0.0148534	0.862843
TMACLL021	0.00233694	0.00456924	0.0022323	0.00596442	0.0180677	0.0297524	0.00310429	0.933973
TMACLL023	0.0944775	0.0241135	0.0906256	0.0625839	0.0773213	0.103208	0.0708462	0.476824
TMACLL024	0.0478559	0.0231834	0.0759649	0.0835125	0.0435494	0.00938526	0.00372402	0.712825
TMACLL028	0.0327547	0.0237283	0.0408755	0.042083	0.0243019	0.082566	0.0165132	0.737177
TMACLL029	0.0603542	0.0105219	0.0445919	0.0821977	0.0858076	0.063621	0.0307857	0.62212
TMACLL031	0.0847967	0.0122794	0.0534971	0.0657765	0.0708857	0.100511	0.0115925	0.600661
TMACLL033	0.0580229	0.0306522	0.0617146	0.0695454	0.0757728	0.0224857	0.063952	0.617854
TMACLL035	0.0541289	0.033503	0.0777921	0.0776189	0.0494383	0.0251717	0.0217626	0.660585
TMACLL037	0.0874183	0.00196927	0.0622342	0.0608662	0.075521	0.10684	0.103431	0.502514
TMACLL038	0.061431	0.0530906	0.0780271	0.0901778	0.0548264	0.0674428	0.0846317	0.510373
TMACLL039	0.0588712	0.0127696	0.130666	0.0486478	0.129972	0.0368427	0.0877667	0.494464
TMACLL040	0.0509432	0.0375729	0.0632055	0.0838207	0.0491638	0.0185494	0.0371857	0.659559
TMACLL043	0.0714024	0.0120779	0.0852104	0.0702046	0.0732657	0.0578273	0.0111462	0.618865
TMACLL044	0.0347858	0.0478951	0.0856721	0.163183	0.0430945	0.0600443	0.0312777	0.534047
TMACLL046	0.0327589	0.0158802	0.0616524	0.0587534	0.0159768	0.0619101	0.014785	0.738283
TMACLL048	0.0583878	0.0215142	0.102696	0.0954248	0.0541122	0.0292211	0.012037	0.626607
TMACLL049	0.0425916	0.0331075	0.0620809	0.0922008	0.0453361	0.00291819	0.0309536	0.690811
TMACLL050	0.0591225	0.0132003	0.0695959	0.0858019	0.044063	0.078613	0.0158651	0.633738
