# Supplementary material for: Integrative multi-omics reveals a regulatory and exhausted T-cell landscape in CLL and identifies galectin-9 as an immunotherapy target
Source: Nat Commun. 2025 Aug 7;16:7271. doi: 10.1038/s41467-025-61822-x (PMC12331977; doi:10.1038/s41467-025-61822-x)
Supplement: Supplementary file 22 — Source Data Fig. S4 [file 41467_2025_61822_MOESM22_ESM.xlsx]

## Sheet: FigS4A,B
FigS4A,B: % of T cell clusters increased in rLN vs CLL LNs
Samples	CD4 TCM1 CCR7	CD4 TCM2 CD25	CD4 TEM NCAM	CD4 TEM TBET	CD4 TN	CD4 TEM GZMK	CD4 TCM3	CD4 TEM CD39	CD4 TEM CTLA4	CD4 TREG CM1	CD4 TREG CM2	CD4 TFH	CD4 TEM PD1	TEM ICOS	CD8 TEX CD39	CD8 TN	DN TEF CD38	DN TEM KLRG1	CD8 TCM	CD4 TREG PD1	TPR	DN TEF TBET	DN TEM HELIOS	CD8 TEM GZMK	CD8 TEM TBET GZMK	CD8 TEX CD38	CD8 TEM TBET	CD8 TEF TBET	CD4 TREG CD39	CD8 TEF NCAM
BC05PB	9.44975	2.69398	0.301876	3.3706	16.4678	0.830679	14.5608	8.20894	0.122832	0.0936856	2.6461	0.183207	0.041638	0.364333	0.0562114	11.6462	0.333104	0.293548	7.18881	0.0145733	0.00832761	1.52187	0.064539	2.14852	2.84596	0.826515	6.00004	6.42475	0.472592	0.818187
BC09BM	5.93487	0.822829	0.105042	6.89776	3.02871	1.83824	10.8193	0.087535	0	0.227591	2.15336	0.227591	0	1.76821	0.245098	1.52311	0.35014	0.245098	5.09454	0.245098	0.157563	5.7423	0	7.17787	5.12955	1.68067	32.3529	3.55392	1.41807	1.17297
BC09PB	11.1	2.17915	0.0736426	6.51403	6.01192	1.16489	11.7761	1.58332	0.103769	0.465288	2.64109	0.0836848	0	0.602531	0.07699	2.76495	0.24436	0.686215	7.1835	0.0602531	0.0669478	3.62857	0.00669478	3.71895	4.81355	0.137243	28.2855	2.13564	1.11133	0.779942
BC11BM	2.24551	0.224551	0	14.6707	8.53293	0.935629	15.6437	0.823353	0.0374251	0	4.15419	0.0374251	0.0374251	13.2111	0	3.66766	0.598802	0.449102	1.30988	0	0	3.74251	0	3.48054	0.935629	0.299401	23.4281	0.636228	0	0.898204
BC12LN	13.4126	0.390548	0.0620956	0.27943	1.34159	45.9801	8.54958	0.419962	0.194457	0.346428	6.0919	0.792535	0.0980456	0.614419	0.991895	0.812145	1.28276	0.0768024	0.598078	2.12759	1.92169	0.292503	1.21903	1.45434	1.48212	3.54435	0.733708	0.250016	4.52481	0.114387
BC12PB	15.9186	1.65275	2.23743	5.29572	1.42253	2.03949	3.96303	20.7607	0.131464	0.442177	1.24859	0.224699	0.0159286	0.311988	0.207284	0.913663	0.105766	1.41446	1.32504	0.249548	0.179674	6.13823	0.19263	0.857382	5.40255	0.12934	18.9711	0.809171	1.26069	6.17837
BC13LN	2.56851	0.0352104	0.00494181	0.29898	2.66734	40.1399	7.43372	0.0308863	0.0667144	0.0234736	7.39109	0.985273	0.400287	0.122928	0.0889526	1.00875	0.324306	0.0117368	0.937708	0.769687	0.28786	0.0265622	0.255121	15.6408	1.62833	14.7859	0.984656	0.543599	0.520743	0.0160609
BC14LN	9.14926	0.296266	0.00822961	0.386791	2.79189	11.4844	27.4149	0.0987553	0.471145	0.720091	9.1863	4.24236	1.21798	0.555498	0.489662	0.853822	1.29205	0.131674	0.635737	2.28166	0.42794	0.388849	0.267462	12.7435	4.22179	4.62298	0.923773	0.479375	2.19936	0.0164592
BC14PB	2.75105	0.705517	0.0273154	8.6098	1.39074	1.25417	10.2292	0.851459	0.0491677	0.205255	2.07441	0.0718004	0.0109261	0.317639	0.0749222	0.283299	0.0944331	0.683665	0.830387	0.0600938	0.0351198	2.58638	0.00780439	17.3125	5.88919	0.332467	40.5945	2.19069	0.345735	0.130333
BC15LN1	2.69455	0.113817	0.0291159	2.24722	4.29592	4.08417	37.4484	0.177343	0.166755	0.0952885	18.0069	0.182636	0.201165	0.434092	0.423504	6.88195	6.17258	0.055585	0.714664	0.804659	0.127051	0.158814	0.280572	8.09952	0.399682	1.09317	3.74007	0.463208	0.402329	0.00529381
BC15PB	11.6292	1.94035	0.0957938	1.37957	2.41652	2.29241	9.09272	15.2927	0.161521	0.682444	3.05177	0.482116	0.0349612	0.337376	0.36954	1.87777	0.494352	0.734186	4.30478	0.660068	0.273747	8.96336	0.201726	3.86357	8.18548	0.981013	8.32882	8.33791	2.56581	0.968426
BC1LNA	8.36114	0.914973	0.0808816	1.05652	2.99767	9.52886	19.6593	0.76332	0.328582	0.318471	8.32575	0.530786	1.42048	6.46042	0.692549	0.778485	3.75088	0.111212	1.07674	2.13325	0.363967	0.131433	1.84006	18.0164	2.61349	3.73066	1.56708	0.454959	1.90072	0.0909918
BC1PB	23.5393	2.97872	1.39281	4.83997	6.62433	1.59689	11.2888	16.9814	0.0587468	0.30676	2.87297	0.11545	0.066154	0.237541	0.138693	1.21427	0.925644	0.459757	1.83724	0.312124	0.135373	0.74966	0.147633	2.8132	4.32095	0.492196	9.1673	0.687848	1.5785	2.11974
BC2LN	23.4155	0.498731	0.28575	0.697513	3.87271	3.77509	4.40339	2.2292	0.425962	5.30146	3.87448	0.935342	1.63108	9.98882	9.46879	2.54868	0.409989	0.0550201	2.06237	3.27636	1.82099	0.0443711	2.22743	5.48959	1.65948	4.37499	0.663791	0.209432	4.30222	0.0514705
BC3BM	5.26316	0.862813	0.110933	10.6064	8.2676	2.21558	22.0171	3.93812	0.0338962	0.0801183	4.12918	0.379021	0.0246518	1.38666	0.35437	3.61457	0.348207	1.55614	2.32959	0.258844	0.0338962	2.75176	0.0308147	11.1457	3.98126	0.600887	11.6048	1.4976	0.403673	0.172563
BC3LN	18.8547	0.881695	0.00678227	0.850044	9.59465	6.16508	12.2443	0.529017	0.142428	0.614926	5.22461	4.46951	2.04146	0.33007	0.793525	6.59236	0.682748	0.124342	0.990211	5.28112	0.282594	0.47928	0.800307	5.79884	5.00983	3.32105	1.03317	0.675966	6.1583	0.0271291
BC4LN	1.61146	0.380483	0.0223814	0.447628	3.80483	11.6831	19.2704	1.02954	0.0671441	0.201432	5.95345	0.581916	1.27574	27.8424	0.268577	1.09669	3.58102	0.134288	1.81289	0.537153	1.72337	0.0223814	0.895255	10.7654	1.36526	1.63384	1.05192	0.49239	0.380483	0.0671441
BC5LN1	3.05925	0.181963	0.034118	0.318435	21.8583	1.92198	26.7599	0.557261	0.852951	0.454907	9.40521	0.250199	1.09178	15.3304	0.227454	5.73183	2.5816	0.0682361	1.28511	0.784715	0.136472	0.0113727	0.193336	3.42318	0.443535	0.46628	1.41021	0.784715	0.352553	0.0227454
BC8LN	33.0361	0.0934263	0.00291957	0.047881	0.221887	1.87407	1.12987	0.675589	1.12141	15.3213	7.01602	0.137512	1.27498	0.110068	6.60115	0.957619	1.17279	0.00350349	0.482021	8.76222	1.49161	0.0110944	2.54616	1.9748	0.250207	1.18797	0.0502166	0.0122622	12.4307	0.00262761
BC8PB	7.89224	3.06787	0.686483	20.0877	9.82755	0.450244	6.38262	9.35553	0.0639235	0.131553	1.78013	0.0968117	0.00787464	0.222806	0.0778199	0.727246	0.240408	0.03891	0.953757	0.0764303	0.0449317	7.67592	0.0268664	1.26689	2.59585	0.302942	16.5252	1.35583	0.740679	7.29701
BC9LN	9.46385	2.90414	0.0203087	3.9805	1.36068	15.1097	16.1657	0.223396	0.243704	1.54346	4.56946	0.365556	0.954509	0.324939	0.446791	0.893582	2.66044	0.223396	8.10317	2.0918	0.649878	1.50284	1.29976	7.98132	5.90983	2.59951	5.86921	0.812348	1.70593	0.0203087
HD10LN	15.6952	0.968518	0.0249705	1.06896	3.47398	14.9943	16.0712	0.145053	0.106054	0.157398	9.82406	1.57174	0.471072	0.228943	3.13842	1.58324	3.51466	0.0457324	1.2561	2.78968	1.3181	0.150665	0.30666	6.00273	4.25508	5.0979	1.36187	0.66298	3.66364	0.0510632
HD11LN	14.8984	0.820465	0.0917186	0.710403	4.12067	4.62262	10.7561	4.82774	0.0667045	1.4625	19.4694	0.702065	0.131741	0.551979	0.890505	4.44252	0.603675	0.163426	2.06117	4.72935	1.28573	2.77324	0.545309	1.18234	2.01114	1.45249	1.81603	2.95668	9.52039	0.333522
HD1LN	1.89944	0.234637	0.0614525	2.44693	0.251397	11.9721	4.48045	1	0.0670391	2.25698	9.87709	0.715084	0.575419	10.9274	0.569832	0.24581	2.06145	0.396648	0.407821	10.3296	0.871508	0.256983	0.379888	7.52514	4.96648	5.24022	8.92179	0.854749	10.1955	0.0111732
HD2LN	9.39468	0.313231	0	0.109688	0.0995104	3.42067	5.47985	0.236337	2.70374	2.16322	6.18887	6.15381	29.7219	0.2974	0.98945	0.234076	2.6766	0.0949872	1.18508	8.06826	0.581231	0.0147004	2.67886	9.55526	2.14739	1.59217	0.355071	0.110818	3.42745	0.005654
HD4LN	8.94118	0.142157	0.00980392	2.78922	5.41667	6.04902	8.37745	2.06863	5.46569	0.892157	6.95098	3.29412	1.66176	1.45588	0.916667	1.15686	0.578431	0.00490196	0.955882	8.31863	3.48039	0.102941	1.0098	5.78922	3.03922	10.0833	4.96569	0.191176	5.78431	0.107843
HD5LN	2.19687	0.0528095	0.0105619	0.190114	2.97845	34.8648	4.60499	0.105619	0.0633714	0.105619	9.29447	1.0245	0.337981	0.855513	2.11238	1.57372	17.2581	0.0844951	0.0633714	1.43642	1.35192	0.0316857	1.08787	8.51289	0.570342	6.64343	0.0528095	0.496409	2.03845	0
HD6LN	4.46028	0.325228	0	2.29209	7.80548	12.5755	18.8013	0.37169	1.1925	0.216819	7.43379	3.40716	0.944711	5.73022	0.542047	1.03763	1.64163	0.0464612	0.727892	2.13722	0.52656	0	0.108409	14.8366	2.04429	5.35853	1.98234	1.3164	2.12173	0.0154871
HD8LN	6.20513	0.974359	0.153846	1.69231	22.4103	10.9231	18.7692	0.358974	0.153846	1.38462	8.05128	0.666667	0.871795	0.923077	0.358974	6	4	0.153846	1.07692	1.33333	0.0512821	0.102564	0.410256	4.25641	1.23077	1.07692	2.51282	0.871795	2.92308	0.102564
HD9LN	12.2782	0.692253	0.000859941	0.449749	0.275181	7.59156	5.32132	1.37161	0.332797	3.56016	7.55029	2.25563	1.71988	5.22844	6.28961	1.1119	2.00452	0.0128991	7.59844	3.87834	3.08203	0.0533164	2.8937	7.11343	2.52909	3.8233	0.767928	0.195207	9.97102	0.0472968
RLN1	7.41615	1.40851	0.0472367	0.330657	17.7567	1.79499	11.4828	4.64207	0.661313	0.188947	3.47404	3.41822	0.772963	2.88573	0.377893	18.8646	3.46975	1.1895	1.1895	0.644136	0.120239	1.31833	0.14171	3.99364	2.65384	3.75746	0.236183	4.04947	1.70911	0.00429424
RLN10	2.83023	0.194428	0	0.188415	5.93105	2.97655	41.2167	2.49148	1.06434	0.234516	9.65524	7.34817	6.2277	0.330728	0.0701543	3.24113	2.3191	0.10022	2.71197	0.402886	0.489076	0.166366	0.164362	5.5903	0.675486	0.481058	1.55141	0.507116	0.837843	0.00200441
RLN11	10.6256	0.864255	0.00827271	0.26424	40.1294	0.692961	10.1822	0.517288	0.169347	0.109978	3.84827	0.780554	0.0666683	0.454999	0.125551	19.5173	0.339668	0.12701	2.36745	0.318743	0.0316309	0.332368	0.0472031	1.09978	2.20492	1.1976	0.617047	1.9144	1.01414	0.0311443
RLN12	12.1251	0.384032	0.00387911	0.0882497	10.5793	3.38646	8.37354	4.91628	1.83385	0.198804	2.14903	30.8859	2.9103	0.214806	0.372394	3.74382	3.96639	0.140618	0.722484	0.34815	0.404882	0.0838857	0.43446	2.33425	3.26815	4.82222	0.0790368	0.400518	0.820916	0.0082431
RLN13	13.3803	0.783257	0.00331047	0.176779	19.3259	3.20255	15.7737	1.02029	0.558807	0.523716	3.79909	14.9229	0.830266	0.335019	0.303239	2.6358	1.27122	3.79843	1.37782	0.935539	0.0834238	0.421754	0.0814375	3.33695	6.36868	2.02005	0.269472	0.50584	1.9022	0.0523054
RLN2	5.23991	0.294417	0.0245347	0.490694	43.5596	1.21973	18.3344	0.283902	0.90428	0.494199	4.33213	2.2607	0.553784	4.71768	0.248852	5.92338	1.67537	0.206793	1.40198	0.304931	0.0385546	0.087624	0.0771091	3.32971	0.988399	0.907785	0.304931	0.879745	0.914794	0
RLN3	9.48206	0.764361	0.00996205	0.698249	8.71408	4.34074	12.2678	2.0703	0.474556	0.687382	4.4784	16.5234	4.88956	4.76548	0.437425	4.28187	2.32569	0.106866	3.36808	2.11558	0.285277	0.255391	0.361351	5.94282	1.83845	2.16267	0.814171	1.62925	3.82362	0.0851303
RLN4	51.5605	0.111427	0.00230166	0.0212565	1.19849	0.572437	3.35149	1.28067	0.24709	1.6377	4.81183	0.455864	4.07665	0.12104	0.751695	13.8487	0.574468	0.0540213	1.10927	1.38628	0.210399	0.0852969	1.6247	3.86178	0.539266	1.33185	0.033171	0.119686	5.01992	0.000812351
RLN5	9.67503	0.444404	0.0061034	0.367348	22.0989	1.51288	13.5648	1.69713	2.25482	0.211712	5.31072	1.84628	2.34104	3.6773	1.05818	15.9379	0.792679	0.203701	1.40683	1.48427	0.175473	0.137708	0.5165	4.59395	2.23728	1.44117	1.23518	1.55866	2.12322	0.0888808
RLN6	13.5882	0.369712	0.0117879	0.383643	7.98041	12.4309	15.0189	1.96429	0.830511	0.274337	1.3749	12.0247	0.349351	0.360067	0.349351	5.42029	3.43885	0.0407218	1.541	0.350422	0.44794	0.0417935	0.0450084	5.31849	7.41888	6.00219	0.791933	0.641905	1.16057	0.0289339
RLN7	10.9999	0.138629	0.00385082	0.134779	15.3532	1.30735	12.571	0.783642	1.79641	0.244527	3.18848	17.7735	1.26307	0.309991	0.415888	13.268	4.92905	0.323469	2.18149	0.585325	0.0577623	0.537189	0.0346574	3.33096	3.44263	1.51915	0.44862	1.91001	1.14369	0.00385082
RLN8	5.57554	2.27068	0.0314748	0.319245	7.22572	10.5576	7.6214	1.95144	1.41637	0.939748	3.60612	17.6214	1.53777	0.935252	0.238309	3.22392	1.76709	0.418165	2.18525	1.19604	1.1241	0.589029	0.139388	6.7446	8.36781	4.72572	0.589029	2.15827	4.91457	0.00899281
RLN9	3.17548	0.188663	0.00256335	0.192764	50.1566	0.413213	10.7076	0.569577	1.09917	0.230189	3.59536	2.10759	0.488575	0.371686	0.0907427	18.3264	0.937675	0.568039	0.567014	0.207632	0.0307602	0.23993	0.0276842	1.79999	0.769006	0.394756	0.553172	1.60671	0.576754	0.00461404

## Sheet: FigS4C
FigS4C: % of T cell clusters increased in rLN vs CLL LNs
Samples	CD4 TN	CD8 TN	CD4 TFH	CD4 TEM CTLA4	CD4 TEM CD39	CD8 TEF TBET
BC12LN	1.34159	0.812145	0.792535	0.194457	0.419962	0.250016
BC13LN	2.66734	1.00875	0.985273	0.0667144	0.0308863	0.543599
BC14LN	2.79189	0.853822	4.24236	0.471145	0.0987553	0.479375
BC15LN1	4.29592	6.88195	0.182636	0.166755	0.177343	0.463208
BC1LN	2.99767	0.778485	0.530786	0.328582	0.76332	0.454959
BC2LN	3.87271	2.54868	0.935342	0.425962	2.2292	0.209432
BC3LN	9.59465	6.59236	4.46951	0.142428	0.529017	0.675966
BC4LN	3.80483	1.09669	0.581916	0.0671441	1.02954	0.49239
BC5LN1	21.8583	5.73183	0.250199	0.852951	0.557261	0.784715
BC8LN	0.221887	0.957619	0.137512	1.12141	0.675589	0.0122622
BC9LN	1.36068	0.893582	0.365556	0.243704	0.223396	0.812348
HD10LN	3.47398	1.58324	1.57174	0.106054	0.145053	0.66298
HD11LN	4.12067	4.44252	0.702065	0.0667045	4.82774	2.95668
HD1LN	0.251397	0.24581	0.715084	0.0670391	1	0.854749
HD2LN	0.0995104	0.234076	6.15381	2.70374	0.236337	0.110818
HD4LN	5.41667	1.15686	3.29412	5.46569	2.06863	0.191176
HD5LN	2.97845	1.57372	1.0245	0.0633714	0.105619	0.496409
HD6LN	7.80548	1.03763	3.40716	1.1925	0.37169	1.3164
HD8LN	22.4103	6	0.666667	0.153846	0.358974	0.871795
HD9LN	0.275181	1.1119	2.25563	0.332797	1.37161	0.195207

## Sheet: FigS4D-F
FigS4D: % of T cell clusters in rLN and CLL LNs associated with age at sampling
Samples	Age_sampling	CD8 TN	TREG CM2	CD4 TREG PD1
BC12LN	77.3699	0.812145	6.0919	2.12759
BC13LN	72.0384	1.00875	7.39109	0.769687
BC14LN	71.9699	0.853822	9.1863	2.28166
BC15LN1	57.263	6.88195	18.0069	0.804659
BC1LN	72.2904	0.778485	8.32575	2.13325
BC2LN	69.1096	2.54868	3.87448	3.27636
BC3LN	57.5123	6.59236	5.22461	5.28112
BC4LN	56.6027	1.09669	5.95345	0.537153
BC5LN1	47.1589	5.73183	9.40521	0.784715
BC8LN	74.8904	0.957619	7.01602	8.76222
BC9LN	53.4877	0.893582	4.56946	2.0918
HD10LN	70.8329	1.58324	9.82406	2.78968
HD11LN	69.5918	4.44252	19.4694	4.72935
HD1LN	72.6849	0.24581	9.87709	10.3296
HD2LN	77.9863	0.234076	6.18887	8.06826
HD4LN	79.5068	1.15686	6.95098	8.31863
HD5LN	71.5863	1.57372	9.29447	1.43642
HD6LN	76.137	1.03763	7.43379	2.13722
HD8LN	72.4	6	8.05128	1.33333
HD9LN	75.0548	1.1119	7.55029	3.87834
RLN1	NA	18.8646	3.47404	0.644136
RLN10	52	3.24113	9.65524	0.402886
RLN11	34	19.5173	3.84827	0.318743
RLN12	30	3.74382	2.14903	0.34815
RLN13	59	2.6358	3.79909	0.935539
RLN2	32	5.92338	4.33213	0.304931
RLN3	50	4.28187	4.4784	2.11558
RLN4	39	13.8487	4.81183	1.38628
RLN5	20	15.9379	5.31072	1.48427
RLN6	49	5.42029	1.3749	0.350422
RLN7	18	13.268	3.18848	0.585325
RLN8	33	3.22392	3.60612	1.19604
RLN9	20	18.3264	3.59536	0.207632

## Sheet: FigS4G
FigS4G: Survivial probability in CLL patients with high or low frequencies of CD8 TEM GZMK cells (n= 14)
Samples	CD8 TEM GZMK	Date diagnosis_treatment (months)
BC13LN	15.6408	52.2333
BC14LN	12.7435	122.367
BC15LN1	8.09952	19.6
BC1LN	18.0164	26.3
BC2LN	5.48959	2.9
BC4LN	10.7654	39.3333
BC8LN	1.9748	0
BC9LN	7.98132	14.9
HD11LN	1.18234	19.2667
HD1LN	7.52514	8.1
HD4LN	5.78922	1.03333
HD5LN	8.51289	14.6667
HD6LN	14.8366	6.53333
HD8LN	4.25641	16.4

## Sheet: FigS4H
FigS4H: % of cell subset in PB of CLL patients with deletion in 17p vs WT
	Samples	CD4 TCM1 CCR7	CD4 TCM2 CD25	CD4 TEM NCAM	CD4 TEM TBET	CD4 TN	CD4 TEM GZMK	CD4 TCM3	CD4 TEM CD39	CD4 TEM CTLA4	CD4 TREG CM1	CD4 TREG CM2	CD4 TFH	CD4 TEM PD1	TEM ICOS	CD8 TEX CD39	CD8 TN	DN TEF CD38	DN TEM KLRG1	CD8 TCM	CD4 TREG PD1	TPR	DN TEF TBET	DN TEM HELIOS	CD8 TEM GZMK	CD8 TEM TBET GZMK	CD8 TEX CD38	CD8 TEM TBET	CD8 TEF TBET	CD4 TREG CD39	CD8 TEF NCAM
del17p	BC1_PB	23.54	2.98	1.39	4.84	6.62	1.6	11.29	16.98	0.06	0.31	2.87	0.12	0.07	0.24	0.14	1.21	0.93	0.46	1.84	0.31	0.14	0.75	0.15	2.81	4.32	0.49	9.17	0.69	1.58	2.12
	BC12_PB	15.92	1.65	2.24	5.3	1.42	2.04	3.96	20.76	0.13	0.44	1.25	0.22	0.02	0.31	0.21	0.91	0.11	1.41	1.33	0.25	0.18	6.14	0.19	0.86	5.4	0.13	18.97	0.81	1.26	6.18
	BC15_PB	11.63	1.94	0.1	1.38	2.42	2.29	9.09	15.29	0.16	0.68	3.05	0.48	0.03	0.34	0.37	1.88	0.49	0.73	4.3	0.66	0.27	8.96	0.2	3.86	8.19	0.98	8.33	8.34	2.57	0.97
WT	BC5_PB	9.45	2.69	0.3	3.37	16.47	0.83	14.56	8.21	0.12	0.09	2.65	0.18	0.04	0.36	0.06	11.65	0.33	0.29	7.19	0.01	0.01	1.52	0.06	2.15	2.85	0.83	6	6.42	0.47	0.82
	BC8_PB	7.89	3.07	0.69	20.09	9.83	0.45	6.38	9.36	0.06	0.13	1.78	0.1	0.01	0.22	0.08	0.73	0.24	0.04	0.95	0.08	0.04	7.68	0.03	1.27	2.6	0.3	16.53	1.36	0.74	7.3
	BC9_PB	11.1	2.18	0.07	6.51	6.01	1.16	11.78	1.58	0.1	0.47	2.64	0.08	0	0.6	0.08	2.76	0.24	0.69	7.18	0.06	0.07	3.63	0.01	3.72	4.81	0.14	28.29	2.14	1.11	0.78
	BC14_PB	2.75	0.71	0.03	8.61	1.39	1.25	10.23	0.85	0.05	0.21	2.07	0.07	0.01	0.32	0.07	0.28	0.09	0.68	0.83	0.06	0.04	2.59	0.01	17.31	5.89	0.33	40.59	2.19	0.35	0.13
