# Supplementary material for: Integrative multi-omics reveals a regulatory and exhausted T-cell landscape in CLL and identifies galectin-9 as an immunotherapy target
Source: Nat Commun. 2025 Aug 7;16:7271. doi: 10.1038/s41467-025-61822-x (PMC12331977; doi:10.1038/s41467-025-61822-x)
Supplement: Supplementary file 23 — Source Data Fig. S5 [file 41467_2025_61822_MOESM23_ESM.xlsx]

## Sheet: FigS5C
	BC0_LN	BC0_PB	BC1_LN	BC1_PB	BC2_LN	BC2_PB	BC3_LN	BC3_PB	BC9_LN	BC9_PB
0: CD8 TPEX	197	1435	553	603	136	2031	366	2351	133	1980
1: CD4 TCM1	391	928	158	2340	162	1489	255	1388	84	1416
2: CD4 TN	670	553	155	1443	186	1413	301	1449	69	887
3: CD4 TEM	109	1149	142	507	35	2615	91	878	31	885
4: CD4 TCM2	458	812	165	1399	151	763	318	922	83	950
5: CD8 TEM	31	1240	167	435	30	1297	100	1578	14	940
06: CD8 TCM	96	386	106	393	26	918	95	611	32	409
7: CD4 TREG	356	345	145	498	121	205	358	454	37	357
8: CD4 TFH	262	231	75	576	56	385	195	635	30	249
9: NK-like	22	225	65	209	15	809	39	601	12	385
10: MAIT	25	164	21	374	6	195	19	639	4	186
11: CD8 TN	214	99	28	140	61	170	116	414	5	179
12: CCL1	67	98	8	191	18	214	32	370	7	349
13: CLL2	64	121	19	126	14	74	33	145	8	331
14: CD8 TEX	28	38	80	73	19	126	57	101	22	55
15: TPR	8	24	14	26	7	63	16	52	10	32

## Sheet: FigS5E
FigS5E: Pearson correlation of major T-cell subset frequencies determined with scRNA-seq and the mass cytometry data for the 5 CLL patient samples analyzed with both techniques
	BC09_LN	BC09_PB	BC01_LN	BC01_PB	BC03_LN	BC02_LN
CD4 TN	12.5455	1.59981
CD8 TN	0.0909091	1.00506
TREG	6.72727	11.6523
TFH	5.45455	0.429799
CD4 TCM	30.3636	33.5482
CD4 TEM	5.63636	24.1404
CD8 TEM	36.5455	26.8147
TPR	1.81818	0.764088
CD4 TN	10.6368		7.09517
CD8 TN	2.14654		3.26315
TREG	4.28109		5.04879
TFH	2.8597		0.0987654
CD4 TCM	28.3727		29.5658
CD4 TEM	10.6128		11.1401
CD8 TEM	40.5804		43.7048
TPR	0.833739		0.0796011
CD4 TN	8.6689			3.48229
CD8 TN	1.56596			0.90434
TREG	8.10962			14.7278
TFH	4.19463			0.616595
CD4 TCM	18.0649			33.6132
CD4 TEM	7.94183			15.3092
CD8 TEM	50.6711			30.9237
TPR	0.782998			0.422808
CD4 TN	17.1135				7.13561
CD8 TN	1.66014				1.30799
TREG	5.05372				5.46187
TFH	6.83031				0.124306
CD4 TCM	44.3372				40.7248
CD4 TEM	6.0121				26.8605
CD8 TEM	17.8347				18.2392
TPR	0.308313				0.145821
CD4 TN	13.2716					10.0059
CD8 TN	5.11464					6.87493
TREG	15.7848					18.0196
TFH	8.59788					4.61087
CD4 TCM	25.6455					33.3514
CD4 TEM	4.01235					10.1521
CD8 TEM	27.2487					16.4603
TPR	0.705467					0.294707
CD4 TN	18.7879					4.55875
CD8 TN	6.16116					3.00017
TREG	12.2222					19.7254
TFH	5.56557					1.10104
CD4 TCM	31.6162					33.334
CD4 TEM	3.53535					10.6468
CD8 TEM	21.3131					25.4931
TPR	0.707071					2.14357
