# Supplementary material for: Integrative multi-omics reveals a regulatory and exhausted T-cell landscape in CLL and identifies galectin-9 as an immunotherapy target
Source: Nat Commun. 2025 Aug 7;16:7271. doi: 10.1038/s41467-025-61822-x (PMC12331977; doi:10.1038/s41467-025-61822-x)
Supplement: Supplementary file 24 — Source Data Fig. S6 [file 41467_2025_61822_MOESM24_ESM.xlsx]

## Sheet: FigS6A,B
FigS6A: List of DEG genes between the 13 clusters identified in LNs of 5 CLL patients analyzed by scRNA-seq
p_val	avg_log2FC	pct.1	pct.2	p_val_adj	cluster	gene
0	0.682908	1	0.995	0	0	RPS13
0	0.689084	1	0.996	0	0	RPS3A
0	0.598632	1	0.997	0	0	RPL32
0	0.563028	1	0.997	0	0	RPS14
5.49570331270528e-315	0.560774	1	0.998	1.04061142226074e-310	0	RPS12
2.56763752593645e-276	0.692075	0.998	0.983	4.86182165536067e-272	0	RPS5
3.12869330687419e-260	0.527973	1	0.997	5.92418077656628e-256	0	RPS8
3.81270906812134e-255	0.611676	0.998	0.991	7.21936462048776e-251	0	RPL5
1.22734934125567e-248	0.503047	1	0.996	2.3239859776676e-244	0	RPL18
1.42519849248406e-229	0.722522	0.996	0.966	2.69861334551856e-225	0	EEF1B2
1.72749526911289e-222	0.579072	0.999	0.986	3.27101229206526e-218	0	RPL22
1.32351413331674e-201	0.500248	1	0.996	2.50607401143525e-197	0	TPT1
5.0429919092932e-200	0.508364	1	0.996	9.54890518024667e-196	0	RPS6
2.82576451257426e-188	0.664445	0.99	0.942	5.35058510455937e-184	0	EEF1G
8.6888538485618e-182	2.16911	0.39	0.096	1.64523447622518e-177	0	FHIT
4.66348400726846e-177	1.40475	0.764	0.424	8.83030696776282e-173	0	NOSIP
8.49647473242251e-167	2.56747	0.281	0.052	1.6088074905842e-162	0	TMIGD2
2.59838755450458e-161	0.50929	0.997	0.98	4.92004683445441e-157	0	RPL10A
5.15588150013617e-160	1.40431	0.687	0.331	9.76266162050784e-156	0	CCR7
4.61853359298829e-156	1.60948	0.588	0.247	8.74519335832333e-152	0	CD55
8.9076280234662e-151	0.582794	0.996	0.971	1.68665936624332e-146	0	PABPC1
6.19326030592548e-150	1.58059	0.591	0.262	1.17269383892699e-145	0	ABLIM1
1.04211326341278e-146	1.71227	0.472	0.169	1.9732414642721e-142	0	PRKCQ-AS1
1.5954836661411e-143	1.78274	0.435	0.146	3.02104832183817e-139	0	TRABD2A
2.15330670715864e-143	1.95015	0.402	0.126	4.07728625000488e-139	0	LYPD3
3.44704767092854e-140	0.845463	0.919	0.655	6.52698476490318e-136	0	CD7
1.71531491204151e-139	1.6751	0.459	0.163	3.24794878595061e-135	0	SATB1
2.1182129687449e-135	0.623039	0.981	0.927	4.01083625631847e-131	0	RPL7
3.91591615309201e-130	0.718777	0.95	0.83	7.41478723587972e-126	0	SNHG29
6.62113175022735e-130	1.2253	0.682	0.354	1.25371129690555e-125	0	LEF1
1.9860322263592e-126	0.69013	0.967	0.762	3.76055202061114e-122	0	LTB
4.41010329756365e-125	0.701973	0.95	0.814	8.35053059393678e-121	0	LDHB
8.92416905789295e-123	2.09959	0.294	0.076	1.68979141111203e-118	0	TSHZ2
3.57271602347529e-117	0.926843	0.796	0.468	6.76493779045046e-113	0	SELL
1.99828359928935e-111	1.83274	0.278	0.074	3.78374999525438e-107	0	ADTRP
3.36154621478868e-102	1.06302	0.614	0.309	6.36508775770236e-98	0	MAL
8.66173780715728e-97	1.55354	0.367	0.136	1.64010005378523e-92	0	ACTN1
8.07381736700887e-87	0.602164	0.93	0.804	1.52877731844313e-82	0	GAS5
1.78184507168978e-85	0.92789	0.685	0.419	3.3739236432446e-81	0	FLT3LG
6.36691489711207e-84	1.53962	0.347	0.136	1.20557533576817e-79	0	BACH2
6.45177192691456e-76	1.28029	0.332	0.13	1.22164301436127e-71	0	AIF1
3.35482448204534e-75	0.649207	0.865	0.7	6.35236015675286e-71	0	EIF3E
3.13732142830232e-74	0.600881	0.801	0.514	5.94051812449044e-70	0	KLF2
1.83217783275506e-69	1.04836	0.457	0.226	3.46922872632171e-65	0	AREG
2.14103610677791e-68	0.510305	0.93	0.848	4.05405186818398e-64	0	NOP53
1.61467594029458e-63	1.10765	0.412	0.202	3.05738889294778e-59	0	CHRM3-AS2
4.40779076501936e-59	0.986936	0.411	0.205	8.34615181356416e-55	0	C1orf162
1.05735572386232e-58	1.16203	0.376	0.182	2.00210306313329e-54	0	KLF3
1.41161469784136e-58	0.764298	0.652	0.417	2.67289243036261e-54	0	TCF7
1.61193960627824e-56	1.27649	0.346	0.164	3.05220764448785e-52	0	SC5D
1.12594541495862e-52	1.21248	0.286	0.124	2.13197764322415e-48	0	EPHX2
3.25247401762078e-49	0.984065	0.365	0.187	6.15855955236495e-45	0	PLAC8
2.06222930800569e-45	1.1927	0.264	0.118	3.90483119470877e-41	0	S1PR1
4.59111806807752e-43	1.07138	0.326	0.167	8.69328206190478e-39	0	PDE3B
1.02506975982682e-42	0.656529	0.66	0.483	1.94096959023209e-38	0	RSL1D1
5.24376079055572e-42	0.894307	0.441	0.26	9.92906105691726e-38	0	LDLRAP1
2.46792044985222e-41	0.624581	0.679	0.504	4.67300737179519e-37	0	FOXP1
4.15214279411573e-41	0.535364	0.753	0.576	7.86208238065813e-37	0	RGS10
6.96878995097581e-41	0.8727	0.427	0.251	1.31954037721727e-36	0	RASGRP2
2.52505072681092e-38	0.758769	0.511	0.331	4.78118355121648e-34	0	CAMK4
3.36637544079761e-38	1.02256	0.333	0.182	6.37423189715028e-34	0	SH3YL1
3.9791230252749e-37	1.005	0.345	0.19	7.53446944835803e-33	0	AP3M2
3.15855309328962e-33	0.76667	0.479	0.321	5.9807202821439e-29	0	APEX1
3.61307843145964e-32	0.67088	0.491	0.324	6.84136400996883e-28	0	OXNAD1
2.67260721396734e-31	0.939673	0.315	0.18	5.06058175964716e-27	0	THOC3
3.61253933366442e-30	0.608446	0.503	0.337	6.84034322829358e-26	0	MGAT4A
4.0066569060284e-30	0.671258	0.532	0.383	7.58660485156477e-26	0	DCXR
4.38519798110893e-29	0.53233	0.61	0.467	8.30337237722976e-25	0	MTRNR2L8
5.53111150236021e-29	0.831226	0.285	0.158	1.04731596297191e-24	0	ZNF10
1.51879747344187e-28	0.584093	0.62	0.466	2.87584301596219e-24	0	PIK3IP1
2.01714326161732e-27	0.600322	0.517	0.362	3.8194607658724e-23	0	TMEM123
5.08926757125737e-27	0.672072	0.451	0.303	9.63652814617583e-23	0	ADD3
1.56486285109386e-26	0.507559	0.691	0.563	2.96306780854623e-22	0	NDFIP1
3.59200182545691e-26	0.643686	0.542	0.401	6.80145545650266e-22	0	PRMT2
7.68756953037215e-25	0.524458	0.566	0.422	1.45564129057597e-20	0	FBL
1.75125926374694e-24	0.717276	0.346	0.22	3.31600941590483e-20	0	IMPDH2
1.38537465891441e-22	0.614086	0.368	0.24	2.62320691665444e-18	0	IL6ST
7.3292452234497e-22	0.541606	0.516	0.382	1.3877925830602e-17	0	ALKBH7
2.04730014584464e-21	0.679429	0.358	0.237	3.87656282615683e-17	0	SSH2
2.24865729465765e-21	0.532411	0.496	0.364	4.25783258743426e-17	0	RIPOR2
1.18349308581443e-20	0.619242	0.331	0.21	2.24094415798962e-16	0	SPINT2
2.02844899786104e-18	0.531766	0.39	0.27	3.84086817744988e-14	0	AQP3
2.12428057717593e-18	0.528415	0.431	0.308	4.02232527288262e-14	0	PPA1
3.90500095994374e-18	0.6832	0.268	0.167	7.39411931765347e-14	0	IFITM3
8.60272013499266e-18	0.520412	0.484	0.361	1.62892505756086e-13	0	C1QBP
9.77358268832339e-18	0.557202	0.404	0.287	1.85062788203403e-13	0	PLSCR3
3.24571683610971e-17	0.561528	0.42	0.304	6.14576482917373e-13	0	SAMHD1
1.25889865675951e-16	0.508881	0.411	0.297	2.38372460657413e-12	0	RCAN3
2.64075242832411e-16	0.637547	0.322	0.221	5.0002647230317e-12	0	RAPGEF6
5.75310602238249e-16	0.674734	0.25	0.158	1.08935062533812e-11	0	MLLT3
8.37382306853816e-16	0.544397	0.398	0.293	1.5855833980277e-11	0	SNHG32
1.48679730272281e-15	0.557267	0.377	0.27	2.81525069270563e-11	0	LINC00861
1.18090668585356e-14	0.680074	0.291	0.2	2.23604680966372e-10	0	CHMP7
1.24446296866032e-14	0.581425	0.364	0.265	2.35639063115831e-10	0	EPB41L4A-AS1
3.01329568122938e-13	0.623515	0.253	0.169	5.70567537240783e-09	0	THEM4
2.81615097733282e-12	0.59093	0.414	0.327	5.3323818755797e-08	0	AL135905.2
3.15618224520439e-12	0.522145	0.313	0.226	5.97623108129452e-08	0	TESPA1
2.03171212288112e-11	0.567167	0.3	0.218	3.8470469046754e-07	0	STMN3
2.96662742227433e-10	0.510909	0.281	0.204	5.61730902407643e-06	0	NSMCE1
3.04468955773563e-10	0.503732	0.29	0.213	5.76511967757242e-06	0	CCDC57
4.79527412003459e-07	0.502716	0.263	0.206	0.00907985	0	C16orf54
4.02052148044824e-166	1.83124	0.518	0.194	7.61285742322874e-162	1	CD40LG
3.45360908481412e-131	0.967572	0.95	0.852	6.53940880209554e-127	1	CD69
3.69686022099545e-126	1.2742	0.915	0.832	7.00000482845489e-122	1	FOS
3.294060439398e-121	0.753534	0.984	0.969	6.23730344200011e-117	1	JUNB
6.60793657147855e-116	0.927008	0.91	0.791	1.25121278980946e-111	1	SLC2A3
9.68275902451978e-103	0.996756	0.799	0.565	1.83343042129282e-98	1	IL7R
1.16883729132011e-98	2.01018	0.252	0.069	2.21319341111462e-94	1	LINC00892
1.43471814197853e-92	1.03774	0.904	0.771	2.71663880183634e-88	1	JUN
9.58816122770159e-92	0.860779	0.935	0.834	1.8155183284653e-87	1	KLF6
1.48148469696354e-83	0.508868	0.976	0.933	2.80519127370046e-79	1	FXYD5
3.08359077866021e-83	1.11703	0.63	0.41	5.83877913939311e-79	1	INPP4B
3.47657258694026e-74	0.978905	0.707	0.501	6.58289019337138e-70	1	GPR183
3.48190861753156e-70	0.65224	0.943	0.877	6.592993967296e-66	1	DUSP1
9.13263025117116e-65	1.82744	0.251	0.095	1.72926353805926e-60	1	FXYD7
3.05994788111684e-58	0.987523	0.489	0.287	5.79401131289474e-54	1	CD4
5.19237449555289e-56	1.08832	0.552	0.376	9.83176110732939e-52	1	SOCS3
6.60634820170585e-44	0.724088	0.722	0.53	1.250912031993e-39	1	ANXA1
8.05556840499394e-44	0.74896	0.648	0.506	1.5253218774856e-39	1	NR3C1
1.67985235121975e-41	1.06523	0.691	0.578	3.1808004270346e-37	1	DDIT4
7.24910861291898e-41	1.33133	0.346	0.203	1.37261871585621e-36	1	PRMT9
2.17893828160891e-39	0.923465	0.526	0.378	4.12581963622647e-35	1	ICOS
9.55431422201803e-39	1.14111	0.326	0.185	1.80910939793911e-34	1	IL6R
4.37025282603653e-38	1.20941	0.276	0.145	8.27507372610017e-34	1	APP
1.46263928341077e-36	1.05067	0.417	0.276	2.7695074831383e-32	1	GLIPR1
1.06499315105431e-35	0.94143	0.464	0.328	2.01656453152133e-31	1	SOCS1
1.1180002500211e-34	1.22444	0.259	0.135	2.11693347341494e-30	1	LPAR6
1.49195487313227e-34	0.970772	0.402	0.263	2.82501655227595e-30	1	SCML4
1.5267582845849e-34	0.578204	0.784	0.705	2.8909168118615e-30	1	PPP1R15A
4.41433207895053e-34	0.84643	0.617	0.5	8.35853779149282e-30	1	FOSB
8.19636584099549e-33	0.725306	0.995	0.99	1.5519818719925e-28	1	H3F3B
2.18893003948063e-32	0.764362	0.742	0.711	4.14473902975657e-28	1	BTG2
8.96514633818342e-32	0.697397	0.563	0.433	1.69755045913503e-27	1	TCF7
1.72458481295983e-31	0.980083	0.336	0.209	3.26550134333943e-27	1	SPINT2
8.02495743362113e-31	0.567625	0.679	0.592	1.51952569005616e-26	1	HSP90B1
2.19908688608493e-30	1.08581	0.375	0.241	4.16397101880182e-26	1	AREG
2.52157736730954e-29	0.939093	0.378	0.254	4.7746067450006e-25	1	TTC39C
2.44324320584421e-28	1.19211	0.268	0.157	4.62628101026602e-24	1	SERINC5
1.07009318328232e-26	1.03	0.335	0.219	2.02622144254508e-22	1	C1orf162
1.12332007001366e-24	0.551227	0.512	0.389	2.12700655257086e-20	1	ALOX5AP
1.59933257522309e-24	0.712738	0.459	0.341	3.02833623118492e-20	1	TRAT1
2.08062841054608e-22	0.831303	0.35	0.244	3.93966989536899e-18	1	IL6ST
9.63022199665833e-22	0.606737	0.601	0.528	1.82348253506725e-17	1	CSRNP1
1.07581338880821e-20	0.879369	0.321	0.223	2.03705265170835e-16	1	CTSB
1.67430259581734e-20	0.608206	0.444	0.331	3.17029196518014e-16	1	S100A11
3.13212303588943e-20	0.734014	0.377	0.274	5.93067496845664e-16	1	GPRIN3
4.04553059012973e-20	0.733824	0.566	0.485	7.66021217241064e-16	1	CITED2
1.54242332361924e-18	0.579096	0.559	0.49	2.92057856327302e-14	1	ARHGAP15
9.67701390245019e-18	0.666443	0.67	0.647	1.83234258242894e-13	1	CYCS
1.78750864345555e-17	0.672052	0.854	0.829	3.38464761638308e-13	1	DNAJB1
2.21554613714759e-17	0.845128	0.28	0.191	4.19513661068896e-13	1	FKBP5
2.37775567214861e-17	0.738417	0.314	0.219	4.50228036521339e-13	1	CHRM3-AS2
2.7098115487244e-17	0.757065	0.432	0.348	5.13102816750965e-13	1	NFKBIZ
4.20758744092259e-17	0.564243	0.508	0.429	7.96706681938692e-13	1	CCNH
6.07219102087956e-17	0.506907	0.444	0.339	1.14976936980355e-12	1	MAL
3.23031576047976e-16	0.893423	0.274	0.186	6.11660289246843e-12	1	RHOB
9.695898447773e-16	0.562413	0.774	0.741	1.83591837108582e-11	1	YPEL5
2.25591723317773e-14	0.53265	0.426	0.346	4.27157928102203e-10	1	CAMK4
5.00960064768291e-13	0.543765	0.419	0.337	9.4856788263876e-09	1	OXNAD1
8.01051965389474e-13	0.727463	0.28	0.205	1.51679189646497e-08	1	PHTF2
9.95759329044048e-13	0.578183	0.361	0.284	1.8854702895449e-08	1	SFXN1
1.70497565628205e-12	0.518002	0.514	0.46	3.22837140517007e-08	1	PTGER4
3.81247075991234e-12	0.522912	0.431	0.358	7.21891338389401e-08	1	TC2N
3.92918367037064e-12	0.654318	0.338	0.266	7.4399092798468e-08	1	NUP58
2.46270847821032e-11	0.648136	0.365	0.303	4.66313850349124e-07	1	RANBP2
5.63531353809442e-11	0.633693	0.293	0.226	1.06704661843818e-06	1	RAPGEF6
6.92167498889701e-11	0.522115	0.402	0.336	1.31061915914765e-06	1	SEMA4D
1.44524200212006e-10	0.643929	0.27	0.203	2.73656573101433e-06	1	AP3M2
2.62918833954028e-10	0.658649	0.256	0.19	4.97836812091953e-06	1	STOM
2.34512021475856e-09	0.635692	0.271	0.212	4.44048512664534e-05	1	DYNLT3
2.81398459538751e-09	0.58925	0.284	0.222	5.32827983136624e-05	1	SORL1
3.81607974260763e-09	0.567315	0.346	0.291	7.22574699262755e-05	1	DNAJB9
4.00454390049023e-09	0.507488	0.342	0.279	7.58260387557826e-05	1	AQP3
6.76682060648159e-09	0.542766	0.32	0.258	0.00012813	1	CTSA
7.20945913035365e-09	0.682929	0.266	0.211	0.000136511	1	DEGS1
1.33200925679816e-08	0.623107	0.31	0.254	0.000252216	1	RORA
1.53059144936288e-08	0.56025	0.337	0.284	0.000289817	1	RGS14
2.18699841783825e-08	0.518208	0.331	0.28	0.000414108	1	PRNP
7.40702859640317e-08	0.604981	0.263	0.21	0.00140252	1	CRTAP
1.7273107639554e-07	0.656876	0.287	0.233	0.00327066	1	HIST1H1D
2.38561106267971e-07	0.613223	0.263	0.214	0.00451715	1	KCNA3
1.54747974452427e-06	0.598011	0.261	0.217	0.0293015	1	PNP
3.61338336525067e-06	0.506222	0.28	0.235	0.0684194	1	TMEM173
4.57391879874206e-06	0.564018	0.277	0.235	0.0866072	1	JAK3
9.42326402371727e-06	0.573824	0.293	0.252	0.17843	1	ARL4A
1.06019610792686e-05	0.78421	0.317	0.276	0.200748	1	HIST1H1C
1.71420657892639e-05	0.508903	0.262	0.222	0.324585	1	TNFSF8
1.82015208338567e-05	0.634616	0.312	0.279	0.344646	1	CHMP1B
1.88056806637988e-05	0.51494	0.276	0.238	0.356086	1	TRAF1
3.56931255616035e-05	0.54968	0.255	0.219	0.675849	1	VMP1
7.10936454840108e-05	0.627086	0.317	0.29	1	1	EIF4A3
0.00706323	0.52095	0.259	0.242	1	1	BCL2A1
0	2.90144	0.948	0.188	0	2	NKG7
0	4.31773	0.866	0.124	0	2	CCL4
0	2.67414	0.947	0.217	0	2	GZMA
0	2.94278	0.989	0.262	0	2	CCL5
0	2.06571	0.932	0.27	0	2	GZMK
0	2.41382	0.98	0.406	0	2	CST7
0	2.46835	0.792	0.226	0	2	CD8A
0	4.75098	0.497	0.041	0	2	CCL4L2
0	3.58155	0.493	0.054	0	2	GZMH
5.39591818842934e-318	2.44623	0.607	0.149	1.0217171089791e-313	2	KLRG1
1.76344558618759e-311	1.12438	0.782	0.252	3.33908421744621e-307	2	HLA-DRB1
1.7436210295959e-297	2.83198	0.383	0.048	3.30154641953984e-293	2	TRBV27
5.24600367189168e-287	0.669436	1	1	9.9333079527269e-283	2	HLA-B
1.48199506130323e-279	3.8944	0.295	0.027	2.80615764857767e-275	2	CCL3
6.49717787370228e-279	3.26242	0.369	0.05	1.23024063038553e-274	2	XCL2
8.64981033958774e-257	2.35686	0.583	0.175	1.63784158780094e-252	2	CMC1
2.44193313338251e-249	2.35569	0.513	0.128	4.62380038805979e-245	2	PLEK
7.86167525364862e-247	0.766481	0.999	0.998	1.48860820927837e-242	2	HLA-C
8.50534403337951e-243	2.59878	0.462	0.104	1.61048689272041e-238	2	CRTAM
5.30702011659465e-235	1.63331	0.677	0.22	1.0048842590772e-230	2	CD8B
6.1307301738656e-226	2.97992	0.37	0.069	1.16085375842145e-221	2	ZEB2
1.29384177645291e-225	1.69165	0.916	0.766	2.44988940371359e-221	2	DUSP2
1.7795881367219e-218	0.816302	0.75	0.322	3.36965013688292e-214	2	HLA-DPA1
5.38502302909616e-217	0.727289	0.983	0.866	1.01965411055936e-212	2	CD74
1.27206854228048e-211	1.52345	0.814	0.494	2.40866178480809e-207	2	GZMM
2.11079278959765e-205	1.68675	0.686	0.283	3.99678614710315e-201	2	CTSW
2.78661032063666e-201	1.89827	0.557	0.176	5.27644664212552e-197	2	KLRK1
1.36263706427954e-200	2.19543	0.37	0.072	2.58015328121331e-196	2	TRAV29DV5
3.29908826323266e-182	2.79662	0.333	0.068	6.24682362643105e-178	2	TNFSF9
6.3618713557516e-182	2.81373	0.28	0.045	1.20462034121157e-177	2	DTHD1
1.41419469951868e-181	1.55196	0.758	0.383	2.67777766353862e-177	2	RGS1
2.37047347071658e-179	0.971898	0.942	0.831	4.48849151680185e-175	2	HCST
2.19903399517941e-177	2.64298	0.338	0.071	4.16387086987221e-173	2	IFNG
3.94864372290573e-172	2.54374	0.361	0.086	7.476756889322e-168	2	AOAH
8.3686655010547e-172	2.61652	0.324	0.067	1.58460681262471e-167	2	EOMES
1.1875947555777e-169	0.555613	1	0.997	2.24871066968638e-165	2	HLA-A
1.10180123391186e-160	0.94668	0.689	0.317	2.08626063641212e-156	2	HLA-DPB1
2.67326823466842e-159	2.24817	0.396	0.114	5.06183340234466e-155	2	MATK
4.38247835305874e-155	2.45189	0.319	0.073	8.29822276151672e-151	2	F2R
6.72295002513235e-152	2.42984	0.354	0.092	1.27299058725881e-147	2	ENC1
1.24136592943366e-150	0.911904	0.927	0.791	2.35052638738263e-146	2	CD99
5.44910597213512e-144	1.49324	0.615	0.294	1.03178821582378e-139	2	SH2D1A
3.19717301823406e-141	2.04308	0.405	0.13	6.05384711002619e-137	2	SAMD3
1.52514244008169e-130	0.991276	0.916	0.835	2.88785721029468e-126	2	SRSF7
6.65846154117858e-130	1.76513	0.428	0.154	1.26077969282216e-125	2	FABP5
8.31629709846516e-124	1.58767	0.505	0.219	1.57469085559438e-119	2	LYST
2.70496170010414e-119	0.505656	0.994	0.983	5.12184497914718e-115	2	PFN1
3.39217184415035e-113	1.387	0.535	0.244	6.42307738689868e-109	2	CYTOR
1.25219217085102e-110	0.839096	0.943	0.891	2.37102587550641e-106	2	PNRC1
4.1395809055368e-107	2.00012	0.359	0.129	7.83829644463394e-103	2	CHST12
1.41204376335963e-104	2.22144	0.252	0.064	2.67370486592147e-100	2	SLAMF7
1.96588779192116e-102	0.585223	0.969	0.902	3.72240853400271e-98	2	IL32
4.57085836474935e-101	0.99984	0.442	0.175	8.65492031365289e-97	2	HLA-DQB1
8.9066698126577e-100	1.09879	0.953	0.883	1.68647792902674e-95	2	ZFP36
1.75959862236197e-98	1.6535	0.457	0.215	3.3317999914424e-94	2	APOBEC3G
2.00481958746534e-98	0.540763	0.345	0.11	3.79612588886562e-94	2	HLA-DQA1
5.79831859427104e-98	0.566659	0.978	0.959	1.09791162582522e-93	2	ATP5F1E
3.19485238409593e-96	0.846154	0.849	0.679	6.04945298928565e-92	2	PTPRCAP
2.31452166882069e-95	1.17407	0.691	0.482	4.38254677991198e-91	2	CLEC2B
2.48593574568725e-95	0.739743	0.909	0.81	4.70711933445881e-91	2	CYBA
1.08827584842922e-90	1.00967	0.697	0.473	2.06065031900072e-86	2	FYN
1.50943788657573e-88	1.46828	0.484	0.256	2.85812063823115e-84	2	APMAP
4.33080859224954e-88	0.533049	0.998	0.998	8.20038606942451e-84	2	EIF1
1.29365307655017e-87	1.50208	0.402	0.174	2.44953210044775e-83	2	PRF1
8.75390974886474e-83	0.681427	0.948	0.854	1.65755281094754e-78	2	CD69
2.04795123839812e-82	1.01489	0.633	0.415	3.87779566990685e-78	2	CTSC
3.57304604283764e-78	1.90218	0.303	0.117	6.76556268211307e-74	2	ABI3
4.08974836043968e-76	1.43014	0.461	0.246	7.74393852049254e-72	2	RUNX3
5.80713022042762e-75	1.46871	0.408	0.2	1.09958010723797e-70	2	ARAP2
9.12218501066621e-74	1.59484	0.389	0.18	1.72728573176965e-69	2	MAP3K8
9.18973661489824e-74	1.62295	0.35	0.151	1.74007662803098e-69	2	PVRIG
1.42937871736621e-72	1.24997	0.482	0.264	2.70652860133291e-68	2	HNRNPLL
1.6989243039955e-71	1.44	0.377	0.172	3.21691316961548e-67	2	STOM
3.38329352274216e-71	1.25233	0.504	0.302	6.40626628531229e-67	2	ARPC5L
3.5368232051268e-70	0.840079	0.743	0.606	6.6969747389076e-66	2	WIPF1
1.2323485426133e-68	0.95506	0.645	0.471	2.33345196543829e-64	2	PRKCH
1.56229038953986e-68	0.910066	0.688	0.534	2.95819685259373e-64	2	SLC9A3R1
3.3218380414104e-68	0.775511	0.779	0.653	6.28990033141058e-64	2	PLAAT4
1.19925007812223e-67	1.52633	0.252	0.087	2.27078002292445e-63	2	LAG3
2.48300033873376e-67	0.524448	0.941	0.927	4.70156114139237e-63	2	PPDPF
4.35629253892146e-67	1.78612	0.264	0.098	8.24863992244778e-63	2	PECAM1
1.58943955374109e-64	1.04597	0.623	0.469	3.00960379500875e-60	2	GNG2
1.63520478328428e-64	1.07992	0.653	0.487	3.09626025714879e-60	2	ADGRE5
6.0258627338044e-64	0.884994	0.697	0.521	1.14099710864586e-59	2	LITAF
6.14918740408535e-64	1.5959	0.388	0.203	1.16434863496356e-59	2	SERTAD1
1.82767987698616e-63	0.573561	0.981	0.985	3.46071184707329e-59	2	BTG1
3.71463435965483e-62	1.02651	0.694	0.593	7.03366016000641e-58	2	SRSF2
1.91117393556323e-61	0.789128	0.735	0.621	3.61880784698898e-57	2	GUK1
1.3445251748223e-60	1.35244	0.461	0.276	2.54585841852602e-56	2	SRRT
1.0298577192747e-59	1.51674	0.256	0.095	1.95003559144665e-55	2	TNFRSF9
1.04079943924313e-59	0.666162	0.81	0.73	1.97075373820686e-55	2	ITGB2
5.5396441486675e-59	1.10113	0.472	0.27	1.04893161955019e-54	2	ITGA4
1.37870659355408e-58	1.03614	0.649	0.486	2.61058093489466e-54	2	PIK3R1
1.01331788930463e-56	0.817494	0.705	0.579	1.91871742339831e-52	2	STK17A
1.18276019390491e-56	1.36229	0.323	0.151	2.23955642715895e-52	2	C12orf75
1.24572265352726e-55	0.966357	0.581	0.418	2.35877584445386e-51	2	GSTP1
2.41064435302555e-55	0.638408	0.829	0.77	4.56455508245388e-51	2	SUB1
2.92794210499618e-55	0.667295	0.808	0.69	5.54405837581027e-51	2	IER2
3.43708586952891e-55	1.18524	0.468	0.29	6.508122093953e-51	2	NFATC2
2.51141984600264e-54	1.15859	0.378	0.193	4.75537347840599e-50	2	LYAR
7.93865464040237e-52	1.07211	0.392	0.208	1.50318425616019e-47	2	TOX
1.0635309285985e-51	0.564065	0.853	0.771	2.01379581330126e-47	2	TRBC2
1.11888542465086e-50	0.632086	0.833	0.774	2.1186095515764e-46	2	MYL12B
1.0028565960229e-49	0.7705	0.822	0.725	1.89890896456936e-45	2	NR4A2
1.94923462490165e-49	0.774029	0.676	0.564	3.69087576225128e-45	2	PSMB9
7.75146577014304e-49	1.34507	0.364	0.203	1.46774004357658e-44	2	THEMIS
1.32944385199442e-48	1.92571	0.588	0.41	2.51730193375143e-44	2	MT2A
1.58490570308767e-46	1.15808	0.306	0.147	3.00101894879649e-42	2	HIST2H2AA4
6.33844404744103e-46	1.17978	0.362	0.2	1.20018438038296e-41	2	ACTN4
1.16406709864081e-44	1.14368	0.416	0.263	2.20416105127638e-40	2	IDH2
3.27212422209267e-43	1.42004	0.319	0.174	6.19576721453246e-39	2	IFNGR1
1.70886886063649e-42	1.07929	0.421	0.27	3.23574318761519e-38	2	PARP8
1.06238787356428e-41	1.0151	0.616	0.51	2.01163143859396e-37	2	TUBA4A
2.20515001188987e-41	1.05707	0.401	0.249	4.17545154751347e-37	2	TSEN54
2.40094773174209e-41	0.967268	0.491	0.351	4.54619453005365e-37	2	AKNA
9.17671496715375e-41	1.51317	0.269	0.137	1.73761097903056e-36	2	JMJD6
1.09180508003658e-40	1.10748	0.352	0.199	2.06733291904926e-36	2	ANXA2
1.3778862956894e-40	0.534247	0.858	0.804	2.60902770088787e-36	2	UBB
4.5329358681348e-40	0.620296	0.746	0.663	8.58311406631324e-36	2	LCP1
4.80567376119828e-40	1.21216	0.334	0.19	9.09954326682895e-36	2	DNAJC1
2.99365010009665e-39	1.22418	0.311	0.171	5.66847646453301e-35	2	RAB27A
3.06072897389088e-39	1.19469	0.318	0.174	5.79549031206237e-35	2	PYHIN1
5.17895558195485e-39	0.813997	0.564	0.447	9.80635239443151e-35	2	ARHGAP9
1.59763469539291e-38	1.09323	0.401	0.258	3.02512129572648e-34	2	IL2RB
9.30655258022795e-38	0.980907	0.546	0.426	1.76219573106616e-33	2	HERPUD1
1.60892462815551e-37	0.600475	0.752	0.689	3.04649878341246e-33	2	CALR
4.82231286746698e-37	0.794654	0.568	0.452	9.13104941454872e-33	2	PDCD4
8.8304785726873e-37	0.923706	0.477	0.343	1.67205111773834e-32	2	PTP4A2
1.71501589183658e-36	1.24594	0.253	0.125	3.24738259119257e-32	2	MYO1F
2.22222405936356e-36	1.43218	0.285	0.158	4.2077812564049e-32	2	MRPL10
1.16327803557551e-35	0.820955	0.578	0.483	2.20266696036223e-31	2	TERF2IP
1.38217702430829e-35	0.674282	0.664	0.59	2.61715219552776e-31	2	HLA-F
1.47008661732571e-35	0.917041	0.449	0.311	2.78360900990622e-31	2	ITGAL
3.12852583575307e-34	0.672315	0.677	0.585	5.92386366999843e-30	2	TAGAP
4.99030005065432e-34	0.919779	0.489	0.373	9.44913314591396e-30	2	IQGAP1
1.09520056985718e-33	0.94576	0.419	0.284	2.07376227902457e-29	2	WNK1
2.69165375920262e-33	0.63305	0.682	0.617	5.09664639305016e-29	2	ARHGDIA
3.40114213205975e-33	0.717873	0.588	0.492	6.44006262705514e-29	2	FNBP1
6.82650083551469e-33	0.752255	0.554	0.445	1.29259793320471e-28	2	PPP2R5C
7.20618262639077e-32	0.857375	0.432	0.292	1.36449068030709e-27	2	RHOC
3.423556382161e-31	0.62261	0.613	0.531	6.48250400962185e-27	2	NDUFA3
4.14615046963058e-31	0.729335	0.554	0.428	7.8507359142455e-27	2	TENT5C
5.2348707945942e-31	0.895585	0.471	0.356	9.91222784956412e-27	2	ARF6
3.19973799046538e-30	0.727282	0.543	0.437	6.0587038849462e-26	2	PPP1R18
6.73160538594271e-30	0.686075	0.302	0.17	1.27462947982825e-25	2	HLA-DMA
8.97936991150774e-30	1.1125	0.365	0.247	1.70024369274399e-25	2	RBM38
2.92180410769239e-29	1.02366	0.348	0.229	5.53243607791554e-25	2	ARHGAP25
4.66199537826446e-29	0.655909	0.62	0.544	8.82748824874376e-25	2	CDC42SE2
8.00971347937621e-29	0.83943	0.477	0.357	1.51663924731989e-24	2	SYTL3
8.95997298741729e-29	0.9913	0.431	0.319	1.69657088516746e-24	2	CEMIP2
1.18212374383257e-28	0.655394	0.495	0.365	2.23835130894698e-24	2	RNF19A
3.95192003932468e-28	0.638702	0.594	0.496	7.48296059446128e-24	2	SUN2
1.38145142864534e-27	0.915547	0.374	0.247	2.61577828013995e-23	2	ID2
2.69080166425475e-27	0.825556	0.528	0.439	5.09503295126638e-23	2	DNAJB6
3.78453600738584e-27	1.09055	0.344	0.234	7.1660189299851e-23	2	AKIRIN2
7.16104751250632e-27	0.611112	0.639	0.586	1.35594434649307e-22	2	CAP1
7.32416318783452e-27	0.998416	0.255	0.141	1.38683029961647e-22	2	PDCD1
2.627816206391e-26	0.669259	0.519	0.418	4.97576998680135e-22	2	RNF213
9.10614174513305e-26	0.646691	0.674	0.612	1.72424793944094e-21	2	HSPA5
1.17699826979685e-25	0.584514	0.645	0.587	2.22864622386033e-21	2	TAPBP
8.38393320384637e-25	0.723537	0.526	0.451	1.58749775214831e-20	2	MAP1LC3B
1.16854757897356e-24	1.00819	0.327	0.219	2.21264484078643e-20	2	NIN
1.23963619568616e-24	0.558822	0.894	0.842	2.34725113653175e-20	2	KLF6
2.51294857045735e-24	0.794345	0.382	0.273	4.75826811816099e-20	2	CBLB
2.89739810297557e-24	0.702837	0.476	0.375	5.48622330798425e-20	2	OPTN
3.05226797557363e-24	0.830379	0.412	0.302	5.77946941174867e-20	2	LINC01138
3.75646346223702e-24	0.773735	0.479	0.384	7.1128635657458e-20	2	SASH3
6.72081601894178e-24	0.511862	0.746	0.712	1.27258651318663e-19	2	STK17B
3.12574867843193e-23	0.691259	0.566	0.501	5.91860512261085e-19	2	BRD2
5.13868837073914e-23	0.92757	0.313	0.207	9.73010642999455e-19	2	RFTN1
4.01641856659734e-22	0.773765	0.422	0.328	7.60508855585206e-18	2	SURF4
5.83761442243651e-22	0.98349	0.335	0.236	1.10535229088835e-17	2	CNOT1
6.30527035560317e-22	0.58161	0.622	0.581	1.19390294183346e-17	2	RBM8A
1.23931773973779e-21	0.849192	0.433	0.35	2.34664814019351e-17	2	AMD1
1.63883197059989e-21	0.784546	0.402	0.31	3.10312833633089e-17	2	TMEM109
2.07175325869463e-21	0.891823	0.352	0.254	3.92286479533828e-17	2	STK10
4.0220872792488e-21	0.522081	0.691	0.672	7.61582226325761e-17	2	ATP5IF1
5.13613693653205e-21	0.537476	0.547	0.458	9.72527528932343e-17	2	IRF1
1.16358144262129e-20	0.607213	0.53	0.456	2.20324146160342e-16	2	PET100
1.8721912091159e-20	0.873558	0.35	0.254	3.54499405446095e-16	2	UTRN
1.98004640192007e-20	0.892814	0.348	0.25	3.74921786203566e-16	2	IKZF3
2.65769723403966e-20	0.746074	0.408	0.318	5.0323497126541e-16	2	REEP5
4.54024104441865e-20	0.910873	0.317	0.222	8.59694641760671e-16	2	GRAMD1A
6.07083063318997e-20	0.516165	0.613	0.56	1.14951178039452e-15	2	EIF4G2
7.28486114401365e-20	0.547163	0.58	0.526	1.37938845761898e-15	2	SEC61B
9.40743767724737e-20	0.925766	0.324	0.233	1.78129832418679e-15	2	LASP1
1.34163804042202e-19	0.887129	0.361	0.273	2.54039162953909e-15	2	MFSD10
1.7425826404068e-19	0.611401	0.514	0.454	3.29958022961027e-15	2	TMEM50A
2.84648095682221e-19	0.544866	0.898	0.885	5.38981169174285e-15	2	DUSP1
2.91835873906554e-19	1.1783	0.252	0.164	5.5259122724206e-15	2	SLA2
6.50254201703749e-19	0.501036	0.603	0.538	1.23125633092605e-14	2	LCP2
8.34853735360317e-19	0.501467	0.613	0.571	1.58079554790476e-14	2	PPP1CA
1.15666496907436e-18	0.842675	0.318	0.224	2.19014511894231e-14	2	BTG3
1.35992555222305e-18	0.949408	0.364	0.284	2.57501903313434e-14	2	RAB5IF
1.48151413443843e-18	0.686662	0.426	0.35	2.80524701355916e-14	2	RAB1B
2.09426476546141e-18	0.613788	0.698	0.658	3.96549033340118e-14	2	MCL1
2.22550675247331e-18	0.914517	0.305	0.219	4.21399703580821e-14	2	AP3S1
4.52350433359867e-18	0.60753	0.508	0.454	8.56525545566909e-14	2	GABARAPL2
6.69088751725546e-18	1.05987	0.262	0.179	1.26691955139232e-13	2	NELFCD
6.79482600107274e-18	0.543701	0.536	0.483	1.28660030330312e-13	2	DRAP1
1.01521746990978e-17	0.97881	0.261	0.176	1.92231427927417e-13	2	SSBP4
4.14764410713377e-17	0.708267	0.381	0.3	7.8535641168578e-13	2	CAPN2
5.87609147386469e-17	0.520179	0.527	0.457	1.11263792057628e-12	2	MSN
6.13923248160144e-17	0.637422	0.498	0.434	1.16246367039123e-12	2	REL
6.98987524063707e-17	0.670095	0.509	0.449	1.32353287681463e-12	2	DNAJA1
1.21759128749748e-16	0.879766	0.316	0.235	2.30550910287647e-12	2	RAB8B
1.59049719176223e-16	0.896122	0.311	0.226	3.01160643260178e-12	2	MYLIP
2.47755438789126e-16	0.607546	0.469	0.4	4.6912492334721e-12	2	RASSF5
4.96996328352314e-16	0.539195	0.496	0.433	9.41062547735107e-12	2	PAXX
6.35540286178184e-16	0.876006	0.291	0.207	1.20339553187839e-11	2	TRG-AS1
1.25292652634354e-15	0.510969	0.517	0.473	2.37241637763149e-11	2	P4HB
1.57833534573159e-15	0.644592	0.461	0.405	2.98857797714276e-11	2	FAM49B
1.59336867209562e-15	0.759704	0.427	0.362	3.01704358061306e-11	2	ODC1
2.44579939183375e-15	0.751178	0.386	0.318	4.6311211484372e-11	2	PDLIM2
2.45033908742499e-15	0.535342	0.527	0.483	4.63971706203921e-11	2	ARL6IP1
2.48418494409563e-15	0.864442	0.288	0.208	4.70380419164508e-11	2	CD63
3.3550460395591e-15	0.556656	0.462	0.404	6.35277967590516e-11	2	NDUFB10
4.1852003539852e-15	0.892374	0.277	0.197	7.92467687027098e-11	2	ZBTB38
5.69161863154941e-15	0.715325	0.393	0.336	1.07770798788388e-10	2	RAB5C
5.70164509200906e-15	0.808723	0.296	0.216	1.07960649817192e-10	2	RNPEPL1
9.79793566172447e-15	0.818783	0.289	0.211	1.85523911754753e-10	2	SMS
1.13637083871453e-14	0.699211	0.372	0.298	2.15171818310597e-10	2	MATR3.1
1.20577183919976e-14	0.769121	0.349	0.279	2.28312897752475e-10	2	JPT1
1.6551436147973e-14	0.760987	0.36	0.293	3.13401443461868e-10	2	TAP2
1.66950806900386e-14	0.792111	0.324	0.251	3.16121352865881e-10	2	SRSF9
2.39261845499458e-14	0.619698	0.456	0.41	4.53042304453225e-10	2	GPI
3.32029136738902e-14	0.591064	0.726	0.693	6.28697170415111e-10	2	TNFAIP3
3.70400412663766e-14	0.868288	0.279	0.207	7.01353181378841e-10	2	SDF2L1
9.34305813149389e-14	0.751372	0.325	0.25	1.76910805719837e-09	2	SYNE1
1.09768664615112e-13	0.572768	0.398	0.323	2.07846966448716e-09	2	PIM3
1.48099869883218e-13	0.590632	0.47	0.423	2.80427103623872e-09	2	GNAS
1.61036258263723e-13	0.508718	0.535	0.513	3.0492215502236e-09	2	FKBP8
1.71375209324863e-13	0.660953	0.346	0.269	3.24498958856628e-09	2	GPR174
1.98457591352532e-13	0.558104	0.47	0.415	3.75779449226019e-09	2	AKAP13
4.21610923184438e-13	0.591039	0.441	0.391	7.98320283049734e-09	2	RASAL3
5.78197069723392e-13	0.812062	0.285	0.216	1.09481615152124e-08	2	ZNF655
6.29010617855291e-13	0.961378	0.254	0.187	1.19103160490899e-08	2	ISG20L2
8.10755627951987e-13	0.750254	0.3	0.226	1.53516578152709e-08	2	AC026979.2
8.9289116668231e-13	0.744387	0.298	0.229	1.69068942411295e-08	2	RABGAP1L
9.17286090717274e-13	0.747814	0.314	0.248	1.73688121277316e-08	2	CHIC2
9.74411631209657e-13	0.582006	0.471	0.43	1.84504842369549e-08	2	BZW1
2.03759060227933e-12	0.823665	0.298	0.23	3.85817780541592e-08	2	GABARAPL1
2.85019650629795e-12	0.530179	0.431	0.369	5.39684708467517e-08	2	TAP1
2.85587880024836e-12	0.613139	0.481	0.407	5.40760650827027e-08	2	MYADM
4.94164118089412e-12	0.69522	0.322	0.257	9.35699757602302e-08	2	MAP4K1
5.68807814546443e-12	0.575203	0.441	0.401	1.07703759684369e-07	2	POMP
5.94656994252858e-12	0.670813	0.336	0.267	1.12598301861779e-07	2	DYNLRB1
5.9537698573446e-12	0.60378	0.382	0.32	1.1273463224882e-07	2	NUCB2
6.74866050366564e-12	0.538578	0.519	0.495	1.27785886636909e-07	2	KRT10
2.03066982405722e-11	0.733902	0.31	0.247	3.84507331185235e-07	2	PTPN22
2.49962265719292e-11	0.770749	0.255	0.189	4.7330355013948e-07	2	APOL6
3.14305656522162e-11	0.721143	0.272	0.208	5.95137760624713e-07	2	TPST2
3.77835805779157e-11	0.553824	0.471	0.438	7.15432098242834e-07	2	DDX3X
4.63211249822843e-11	0.638161	0.355	0.296	8.77090501539554e-07	2	CFLAR
5.41823035930001e-11	0.787735	0.281	0.217	1.02594191853346e-06	2	H2AFX
6.85026766746943e-11	0.734911	0.314	0.257	1.29709818283534e-06	2	PITPNC1
8.95294169526449e-11	0.869893	0.265	0.206	1.69523950999833e-06	2	B4GALT1
9.14743842052368e-11	0.638202	0.358	0.307	1.73206746492616e-06	2	COX17
1.04548422191052e-10	0.592146	0.368	0.31	1.97962437418757e-06	2	RBBP6
1.38972234909898e-10	0.63288	0.387	0.338	2.63143926801893e-06	2	CORO7
1.79022777611414e-10	0.700992	0.322	0.262	3.38979629407213e-06	2	DDX3Y
2.08934193181358e-10	0.650707	0.357	0.3	3.95616894788902e-06	2	TMX4
2.85162056467475e-10	0.61931	0.322	0.262	5.39954353921164e-06	2	DGKZ
3.01701021157075e-10	0.69422	0.306	0.25	5.71270883560921e-06	2	STAT4
7.5415740633581e-10	0.623341	0.268	0.202	1.42799704889686e-05	2	CXCR3
1.03884821283356e-09	0.527443	0.418	0.379	1.96705909100035e-05	2	LSM14A
1.06414294147954e-09	0.61393	0.322	0.266	2.01495465969151e-05	2	BTN3A2
1.28060487378135e-09	2.14521	0.296	0.244	2.42482532850499e-05	2	MT1X
1.35038711887834e-09	0.592784	0.378	0.328	2.55695800959613e-05	2	ARHGAP30
1.54837886529684e-09	0.629644	0.328	0.278	2.93185538143957e-05	2	STUB1
1.76396411419155e-09	0.741025	0.284	0.228	3.34006605022169e-05	2	STARD7
2.40021987925724e-09	0.534316	0.368	0.322	4.54481634137358e-05	2	SH3BP1
3.63734314046818e-09	0.859184	0.268	0.214	6.8873092364765e-05	2	NR4A3
3.70547843217088e-09	0.606608	0.336	0.286	7.01632341131556e-05	2	PSTPIP1
3.89756752131507e-09	0.689289	0.327	0.274	7.38004410161009e-05	2	MARCKSL1
4.46948266637257e-09	0.730439	0.327	0.269	8.46296542877647e-05	2	HIST1H1E
5.90624344701177e-09	0.688119	0.266	0.213	0.000111835	2	KLF12
6.19844912241948e-09	0.710949	0.342	0.292	0.000117368	2	H1FX
9.92979694318828e-09	0.675292	0.288	0.237	0.000188021	2	RASSF1
1.27608428138447e-08	0.585891	0.36	0.319	0.000241627	2	TGFB1
1.71502207511179e-08	0.692362	0.266	0.214	0.000324739	2	LINC00623
2.33711702845091e-08	0.60636	0.342	0.302	0.000442533	2	RBCK1
3.02775393410051e-08	0.541159	0.338	0.291	0.000573305	2	SHFL
3.31578851947763e-08	0.719157	0.266	0.217	0.000627845	2	MAZ
3.80291634764525e-08	0.597389	0.316	0.27	0.000720082	2	RNF166
3.81770957506421e-08	0.681863	0.293	0.242	0.000722883	2	SNHG9
5.04231737260327e-08	0.719007	0.25	0.202	0.000954763	2	SELENOS
5.1714758522903e-08	0.643588	0.324	0.275	0.000979219	2	HIST1H1C
6.73488257738713e-08	0.652804	0.269	0.222	0.00127525	2	C7orf50
7.50286830410232e-08	0.579813	0.372	0.339	0.00142067	2	MLF2
9.46380997921799e-08	0.655616	0.272	0.225	0.00179197	2	PKN1
1.30112343838504e-07	0.674806	0.268	0.224	0.00246368	2	SFT2D1
1.60092360274644e-07	0.581956	0.311	0.272	0.00303135	2	TMEM9B
1.63697240388868e-07	0.698284	0.256	0.211	0.00309961	2	ATP2A3
1.79526846797057e-07	0.515283	0.31	0.265	0.00339934	2	CLTB
2.42347867911767e-07	0.567086	0.329	0.295	0.00458886	2	PIN1
3.56469815031438e-07	0.609069	0.385	0.351	0.00674976	2	TUBB4B
4.01520443925146e-07	0.552942	0.351	0.312	0.00760279	2	CDK2AP2
5.47933689307325e-07	0.557041	0.267	0.219	0.0103751	2	NAA10
6.28207131589535e-07	0.60823	0.26	0.215	0.0118951	2	SNRPD3
6.73561123263831e-07	0.531436	0.356	0.328	0.0127539	2	FERMT3
8.9926253999787e-07	0.606233	0.309	0.277	0.0170275	2	KDELR2
1.05792171815088e-06	0.67734	0.256	0.215	0.0200317	2	CTDSP1
1.07558651077678e-06	0.537729	0.383	0.359	0.0203662	2	MGAT4A
1.14355280454259e-06	0.575089	0.343	0.313	0.0216532	2	ARRB2
1.42595204422569e-06	0.500321	0.306	0.266	0.0270004	2	RBMS1
1.44820708715973e-06	0.597045	0.253	0.209	0.0274218	2	CASP1
2.33856528986384e-06	0.511203	0.367	0.346	0.0442807	2	ELOC
2.49353491716041e-06	0.534796	0.338	0.311	0.0472151	2	WTAP
2.64546233501075e-06	0.623352	0.293	0.263	0.0500918	2	DGCR6L
3.30385784481727e-06	0.520217	0.349	0.326	0.0625585	2	BUD31
3.35011419813845e-06	0.59036	0.272	0.234	0.0634344	2	CCSER2
6.06597809290235e-06	0.608843	0.293	0.256	0.114859	2	KPNA2
6.96677077014989e-06	0.606703	0.264	0.228	0.131916	2	ZBTB1
8.2847356230564e-06	0.563649	0.265	0.232	0.156871	2	PRELID3B
8.56856237373522e-06	0.597899	0.254	0.218	0.162246	2	TLN1
1.31132567039715e-05	0.534295	0.264	0.227	0.2483	2	PRKACB
1.35009854293202e-05	0.583351	0.272	0.24	0.255641	2	TMEM248
1.43587509588681e-05	0.506868	0.311	0.284	0.271883	2	COMMD7
1.60640832429727e-05	0.566205	0.264	0.229	0.304173	2	POLR2A
3.03221714205699e-05	0.514837	0.262	0.225	0.57415	2	YPEL3
5.72539407792764e-05	0.58562	0.251	0.221	1	2	VKORC1
0.000112481	0.511322	0.254	0.225	1	2	CIR1
0.000128412	0.535138	0.278	0.254	1	2	LBR
0.000136903	0.562723	0.277	0.254	1	2	HNRNPL
0.000222563	0.624536	0.254	0.234	1	2	CMC2
0.000226161	0.553779	0.282	0.263	1	2	SF3B4
0.000231353	0.504297	0.266	0.24	1	2	RTF1
0.000289413	0.503142	0.292	0.273	1	2	MOB1A
0.000292719	0.51177	0.268	0.245	1	2	CNPPD1
0.00225879	0.558413	0.261	0.244	1	2	CDK17
0	1.64845	0.906	0.284	0	3	CCL5
0	1.83081	0.818	0.218	0	3	NKG7
3.61003886103282e-318	1.57766	0.892	0.285	6.83560858336565e-314	3	GZMK
1.15095563565347e-304	2.40083	0.638	0.159	2.17933449610985e-300	3	LYAR
4.43297903864293e-294	1.42355	0.847	0.242	8.39384580967038e-290	3	GZMA
8.19729054840355e-239	1.93342	0.741	0.282	1.55215696534021e-234	3	CTSW
6.42956711586852e-230	1.27118	0.919	0.424	1.2174385333897e-225	3	CST7
8.30958088557689e-181	2.02132	0.448	0.111	1.57341914068398e-176	3	MATK
8.13996216445189e-177	3.13107	0.256	0.035	1.54130183583897e-172	3	HOPX
1.42892976355807e-174	1.66792	0.564	0.181	2.7056785072972e-170	3	KLRK1
3.42619136783356e-173	1.87767	0.469	0.126	6.48749335499285e-169	3	SAMD3
5.46900297807747e-171	1.35529	0.678	0.251	1.03555571389897e-166	3	CD8A
1.61669187928569e-153	1.91083	0.457	0.135	3.06120607342746e-149	3	C12orf75
2.03514533482331e-135	1.61093	0.457	0.142	3.85354769148795e-131	3	PLEK
1.94741019282898e-133	1.3408	0.606	0.237	3.68742120012168e-129	3	CD8B
2.17330606142002e-128	1.57102	0.488	0.172	4.11515502729882e-124	3	KLRG1
1.19914049782363e-117	1.03223	0.909	0.769	2.27057253262905e-113	3	DUSP2
2.23454560994592e-115	0.790082	0.944	0.832	4.2311121124326e-111	3	HCST
6.68239947803054e-105	1.67541	0.476	0.197	1.26531234116508e-100	3	CMC1
2.20617338164621e-102	0.983718	0.786	0.502	4.17738929814709e-98	3	GZMM
2.02667968245545e-89	1.7636	0.297	0.09	3.8375179787294e-85	3	LINC01871
6.26964253947097e-89	0.577814	0.982	0.936	1.18715681484883e-84	3	SH3BGRL3
2.09531663302918e-85	0.975288	0.763	0.514	3.96748204464075e-81	3	LITAF
4.50289756781618e-84	1.29087	0.449	0.188	8.52623654465993e-80	3	ANXA2
3.23301214907564e-83	1.49145	0.425	0.175	6.12170850427472e-79	3	PRF1
1.39966678418026e-76	1.1438	0.598	0.34	2.65026905584532e-72	3	FLNA
9.17468109170789e-74	0.578839	0.93	0.793	1.73722586471489e-69	3	CD99
1.92616772445623e-66	1.33414	0.41	0.19	3.64719858625787e-62	3	TPST2
1.14020190379949e-62	1.00933	0.331	0.128	2.15897230484433e-58	3	CRTAM
7.83874062770727e-61	0.950919	0.638	0.414	1.48426553785637e-56	3	PAXX
9.49381512284337e-59	0.722791	0.778	0.526	1.79765389351039e-54	3	KLF2
1.66058325408369e-56	1.08795	0.256	0.089	3.14431439160746e-52	3	LAG3
3.91241263102333e-54	1.29446	0.298	0.121	7.40815331684267e-50	3	MYO1F
6.25167155332146e-51	0.675395	0.788	0.634	1.18375400862142e-46	3	S100A10
1.66826968528558e-47	0.983502	0.427	0.222	3.15886864908825e-43	3	APOBEC3G
2.06023195395662e-46	1.00988	0.444	0.248	3.90104920481686e-42	3	CDC25B
6.19864143603977e-46	0.546024	0.861	0.71	1.17371275591413e-41	3	EMP3
6.91975194414422e-46	0.512601	0.897	0.814	1.31025503062371e-41	3	CYBA
2.69960278263081e-45	0.674012	0.629	0.414	5.11169786891144e-41	3	GSTP1
3.73388739272171e-45	0.815484	0.459	0.249	7.07011577811855e-41	3	RUNX3
1.30687949849197e-43	0.909648	0.363	0.177	2.47457633039455e-39	3	STOM
5.20895220795493e-43	0.545631	0.828	0.685	9.86315100576266e-39	3	PTPRCAP
1.52953327954393e-42	1.11723	0.255	0.105	2.89617126481644e-38	3	AOAH
1.87991136823136e-42	0.898723	0.613	0.409	3.55961217574609e-38	3	MT2A
3.80655102177342e-40	0.855575	0.373	0.189	7.20770435972798e-36	3	CXCR3
1.64615525418743e-39	0.5481	0.861	0.761	3.11699497380389e-35	3	S100A4
8.44973054227654e-39	0.557975	0.756	0.62	1.59995647818006e-34	3	GUK1
1.61284523935358e-38	0.646116	0.518	0.312	3.053922460716e-34	3	SH2D1A
1.90722204404629e-37	0.63845	0.362	0.187	3.61132494040165e-33	3	MAP3K8
2.3770437838619e-37	0.742658	0.463	0.274	4.50093240474251e-33	3	ITGA4
3.28154263157883e-37	0.873748	0.443	0.265	6.21360097289452e-33	3	APMAP
5.75665631367945e-36	0.568645	0.715	0.533	1.0900228729952e-31	3	SLC9A3R1
1.9311884201815e-35	0.829548	0.481	0.303	3.65670527361368e-31	3	TGFB1
1.85837301727164e-31	0.589546	0.644	0.472	3.51882930820384e-27	3	AHNAK
3.77935992020448e-30	0.654011	0.541	0.368	7.15621800890718e-26	3	OPTN
6.54443250690614e-30	0.612958	0.559	0.398	1.23918829518268e-25	3	IL10RA
7.98838012368071e-30	0.929592	0.325	0.182	1.51259977641894e-25	3	LGALS1
4.80124051530292e-29	0.84042	0.316	0.172	9.09114891572609e-25	3	RAB27A
1.83668868667064e-28	1.01993	0.275	0.146	3.47777002821085e-24	3	RAB29
6.82968881671756e-28	0.559703	0.644	0.491	1.29320157744547e-23	3	SUN2
8.10594701763794e-28	0.757511	0.398	0.245	1.53486106778974e-23	3	ID2
1.06658342108123e-27	0.600932	0.575	0.414	2.01957570781732e-23	3	BIN2
1.83686934270966e-27	0.906136	0.357	0.215	3.47811210042074e-23	3	NELL2
2.54144223741727e-27	0.505614	0.653	0.482	4.8122208765496e-23	3	FYN
9.38695281470601e-27	0.723188	0.444	0.293	1.77741951546458e-22	3	CAPN2
1.63949510779912e-26	0.741035	0.395	0.248	3.10438398661764e-22	3	MYO1G
3.50516471192608e-25	0.729152	0.388	0.243	6.63702938203202e-21	3	SYNE1
4.9994238205321e-25	0.688394	0.468	0.323	9.46640900417752e-21	3	P2RY8
6.02036355203456e-25	0.737073	0.377	0.232	1.13995583857774e-20	3	ANTKMT
6.92337344681568e-24	0.826019	0.276	0.153	1.31094076215455e-19	3	SIPA1
9.66537598117294e-24	0.578672	0.49	0.337	1.8301389420351e-19	3	DOK2
1.20346524520305e-23	0.660162	0.418	0.272	2.27876144179197e-19	3	PARP8
1.5546596364589e-23	0.619847	0.458	0.311	2.94374802163493e-19	3	ARPC5L
5.45232603019189e-22	0.575155	0.508	0.367	1.03239793381683e-17	3	RIPOR2
1.962234015691e-21	0.568717	0.443	0.3	3.71549010871091e-17	3	LINC01138
1.41181721684246e-20	0.751056	0.353	0.229	2.6732759000912e-16	3	RASSF1
1.4136610023907e-20	0.636928	0.399	0.269	2.67676710802679e-16	3	MFSD10
1.48022808456069e-20	0.835706	0.251	0.142	2.80281187811566e-16	3	MIDN
1.95861664204401e-20	0.659062	0.416	0.285	3.70864061171034e-16	3	SRRT
4.80858955681302e-20	0.680841	0.26	0.146	9.10506432582546e-16	3	CHST12
6.21197026437331e-20	0.851645	0.314	0.2	1.17623656955909e-15	3	PLAC8
1.00550788730815e-19	0.609141	0.473	0.345	1.90392918461799e-15	3	PTP4A2
2.40116375508699e-19	0.600038	0.432	0.301	4.54660357025721e-15	3	ARRB2
2.97573840466675e-19	0.749229	0.321	0.204	5.6345606692365e-15	3	TRG-AS1
1.29370091877102e-18	0.705355	0.331	0.212	2.44962268969293e-14	3	RNPEPL1
2.28523675797304e-18	0.725893	0.331	0.218	4.32709580122196e-14	3	FBXW5
9.37620303581913e-18	0.753548	0.318	0.205	1.77538404483235e-13	3	CD63
6.33568055151828e-17	0.51211	0.331	0.213	1.19966111242999e-12	3	ARAP2
3.4475256941909e-16	0.661717	0.269	0.165	6.52788990195047e-12	3	PVRIG
3.76434757647679e-16	0.67429	0.349	0.24	7.1277921360588e-12	3	RNF126
6.22127114997652e-16	0.68163	0.279	0.176	1.17799769224805e-11	3	PXN
7.97127658663483e-16	0.614377	0.383	0.262	1.5093612216793e-11	3	IL2RB
1.00072879202187e-15	0.63935	0.394	0.286	1.89487996769341e-11	3	CLDND1
1.92797706110895e-15	0.676835	0.301	0.199	3.6506245652098e-11	3	KLF3
4.13815383663624e-15	0.707593	0.269	0.172	7.83559428967072e-11	3	ORAI1
9.31430742203704e-15	0.654914	0.332	0.229	1.76366411036271e-10	3	MED15
1.93998832660192e-14	0.500782	0.344	0.236	3.67336789642073e-10	3	SNHG9
6.67557855643836e-14	0.615372	0.256	0.164	1.2640207996616e-09	3	MRPL10
8.09036041033837e-14	0.594151	0.341	0.239	1.53190974369757e-09	3	ITGB7
9.50716971904818e-14	0.582242	0.271	0.175	1.80018258630177e-09	3	RAB37
4.96587895343268e-13	0.547848	0.306	0.209	9.40289179832477e-09	3	CTDSP1
7.59684658538639e-13	0.570906	0.262	0.17	1.43846290094291e-08	3	EPS15
7.67473585090536e-13	0.623111	0.315	0.224	1.45321123336893e-08	3	PRKCB
7.86099659093657e-13	0.558848	0.354	0.253	1.48847970449384e-08	3	PITPNC1
1.40995908936131e-12	0.551967	0.306	0.211	2.66975753570564e-08	3	ACTN4
1.80867126683893e-12	0.618681	0.299	0.208	3.42471904375952e-08	3	FLOT1
2.13631359884289e-12	0.53702	0.345	0.249	4.04510979940902e-08	3	SRSF9
3.86539477517324e-12	0.573508	0.297	0.205	7.31912500679054e-08	3	ANXA5
6.0114107559934e-12	0.522315	0.272	0.183	1.13826062664735e-07	3	PYHIN1
2.32539572843106e-11	0.56792	0.261	0.177	4.4031368117842e-07	3	SSBP4
3.74648500181854e-11	0.571821	0.251	0.168	7.09396935094341e-07	3	CA5B
4.06398887082067e-11	0.543741	0.3	0.213	7.69516292689893e-07	3	MAZ
7.618955668909e-11	0.510418	0.262	0.179	1.44264925590792e-06	3	IL21R
1.46104348520541e-10	0.521245	0.26	0.178	2.76648583923645e-06	3	CDC42EP3
8.13231204973898e-10	0.619313	0.263	0.184	1.53985328661808e-05	3	IFNGR1
1.093633503782e-07	0.530646	0.344	0.268	0.0020708	3	HIST1H1E
2.03975284777113e-122	0.766927	0.991	0.929	3.86227201725464e-118	4	VIM
6.18369685660642e-118	1.08546	0.88	0.515	1.17088299979843e-113	4	ANXA1
7.64093095722138e-114	0.958158	0.893	0.559	1.44681027674987e-109	4	IL7R
4.08802540804749e-103	0.77104	0.977	0.767	7.74067611013793e-99	4	LTB
2.58792886339844e-101	0.847642	0.938	0.75	4.90024330284495e-97	4	S100A4
2.85210898409299e-96	1.31418	0.553	0.244	5.40046836138007e-92	4	ITGB1
2.24304098668279e-94	0.591297	0.992	0.882	4.24719810828386e-90	4	CD52
1.73968955948654e-93	1.21083	0.625	0.31	3.29410218088777e-89	4	S100A11
2.03506555058338e-90	1.55718	0.387	0.138	3.85339662002963e-86	4	TIMP1
2.16385766658003e-79	1.62199	0.328	0.114	4.09726449166929e-75	4	S1PR1
7.55380632070032e-79	1.53453	0.272	0.08	1.4303132268246e-74	4	CCR4
9.82000252070576e-71	0.535816	0.965	0.816	1.85941747729564e-66	4	LDHB
1.53270596529926e-68	0.867028	0.477	0.21	2.90217874529414e-64	4	CD40LG
6.15548450809569e-67	0.726327	0.999	0.99	1.16554099160792e-62	4	FTH1
1.77254196965412e-59	0.681263	0.867	0.624	3.35630821954008e-55	4	S100A10
6.51444386522361e-58	1.27226	0.465	0.241	1.23350994588009e-53	4	LMNA
7.54638584133429e-57	0.694689	0.886	0.703	1.42890815905665e-52	4	CRIP1
2.75315471575204e-56	1.00897	0.505	0.259	5.2130984542765e-52	4	AQP3
6.9013270427996e-55	0.712654	0.727	0.461	1.3067662755541e-50	4	PLP2
1.37627351396473e-49	0.568566	0.896	0.705	2.60597389869222e-45	4	EMP3
2.06885008395066e-45	0.578608	0.697	0.426	3.91736763396057e-41	4	FLT3LG
1.35386968111569e-44	1.20405	0.272	0.114	2.56355224119257e-40	4	KLRB1
2.09295702837657e-43	0.886419	0.412	0.212	3.96301413323103e-39	4	C1orf162
5.02404445163642e-42	0.577638	0.754	0.528	9.51302816917356e-38	4	RNASET2
6.02574325511076e-41	0.533158	0.852	0.672	1.14097448535522e-36	4	IFITM2
3.64344914066425e-40	0.599836	0.713	0.471	6.89887094784775e-36	4	ARHGAP15
3.06743089929178e-38	0.837342	0.342	0.166	5.80818040780899e-34	4	TRADD
4.13930662987387e-37	0.610857	0.322	0.153	7.83777710366618e-33	4	TNFRSF4
8.50453446056639e-36	0.623854	0.588	0.377	1.61033360010825e-31	4	SOCS3
8.95596674118274e-35	0.669439	0.484	0.28	1.69581230244295e-30	4	PLSCR3
4.70209837150405e-32	0.654261	0.364	0.192	8.90342326644292e-28	4	AP3M2
8.5165889578159e-32	0.503129	0.703	0.491	1.61261611916244e-27	4	SELL
1.53206105557043e-31	0.646408	0.441	0.249	2.90095760872262e-27	4	TTC39C
1.01655871986156e-30	0.558271	0.57	0.36	1.92485393605787e-26	4	TMEM123
1.07894792882468e-30	0.630462	0.424	0.241	2.04298790322953e-26	4	RORA
1.75534304165412e-30	0.645437	0.461	0.274	3.32374204937208e-26	4	GLIPR1
9.16081970721478e-30	0.529637	0.656	0.45	1.73460121156112e-25	4	NOSIP
1.42205373091894e-29	0.728829	0.286	0.14	2.69265873949501e-25	4	CDC14A
9.38823402002692e-29	0.951604	0.333	0.181	1.7776621116921e-24	4	LGALS1
3.29691952049962e-28	0.780834	0.289	0.147	6.24271711206603e-24	4	SH3BP5
4.55402384442868e-27	0.510085	0.536	0.334	8.6230441494257e-23	4	TRAT1
3.20013285210059e-23	0.602966	0.407	0.244	6.05945155545247e-19	4	DSTN
9.70838289302227e-23	0.691832	0.353	0.206	1.83828230079377e-18	4	SOD2
2.88612869999319e-21	0.692387	0.293	0.166	5.4648846934371e-17	4	IFITM3
3.42466593480675e-20	0.561582	0.304	0.173	6.48460494755659e-16	4	PDE4D
5.61121061666938e-20	0.549071	0.692	0.54	1.06248273026635e-15	4	RGCC
1.2061603455568e-18	0.528999	0.465	0.309	2.28386461431181e-14	4	RILPL2
4.51649362594586e-18	0.514659	0.326	0.196	8.55198068072848e-14	4	KLF3
2.35622617750855e-15	0.533932	0.789	0.696	4.46151426711244e-11	4	EZR
3.71552044290496e-15	0.519737	0.258	0.153	7.03533795864054e-11	4	FKBP11
3.98640094797156e-15	0.50353	0.27	0.161	7.54825019498415e-11	4	BORCS5
9.0359891852358e-15	0.547848	0.259	0.157	1.7109645522244e-10	4	TMBIM1
3.41977042921517e-14	0.504874	0.304	0.191	6.47533530771892e-10	4	PDCL3
0	5.69093	0.604	0.025	0	5	FOXP3
9.50802084404234e-278	3.78399	0.332	0.036	1.80034374681942e-273	5	RTKN2
4.02067826924996e-227	3.06194	0.333	0.048	7.61315430282479e-223	5	IKZF2
2.04831544083894e-216	2.17727	0.56	0.161	3.87848528722852e-212	5	CTLA4
1.35256055617722e-201	3.36981	0.283	0.038	2.56107341312157e-197	5	TNFRSF18
1.13489221510922e-197	2.59548	0.418	0.095	2.14891840930931e-193	5	STAM
1.23850372756187e-157	2.537	0.452	0.135	2.3451068081384e-153	5	TNFRSF4
2.22555105038966e-157	1.71412	0.658	0.291	4.21408091391282e-153	5	TIGIT
1.81507594051412e-137	2.32659	0.373	0.103	3.43684629336349e-133	5	GBP5
1.64887142517307e-134	2.09672	0.446	0.152	3.12213804356521e-130	5	TBC1D4
1.22018957379311e-133	1.01402	0.98	0.901	2.31042895797725e-129	5	IL32
1.49767927795677e-126	0.955453	0.943	0.75	2.83585571281115e-122	5	S100A4
2.41475801927768e-102	1.7021	0.538	0.268	4.57234430950228e-98	5	CARD16
4.2451949858297e-96	2.16175	0.305	0.092	8.03827670566853e-92	5	MIR4435-2HG
5.75175474027601e-84	1.61767	0.471	0.223	1.08909476007126e-79	5	BATF
1.09991251193411e-82	1.1803	0.69	0.476	2.08268434134724e-78	5	PBXIP1
1.2750450393519e-78	1.26463	0.596	0.343	2.41429778201282e-74	5	TNFRSF1B
1.18771708617785e-72	1.15727	0.636	0.396	2.24894230267775e-68	5	ARID5B
1.60377267337113e-72	1.42893	0.452	0.219	3.03674355702824e-68	5	BIRC3
3.39624118528286e-70	1.14124	0.656	0.434	6.4307826843331e-66	5	CORO1B
1.57909424845287e-69	1.35697	0.597	0.382	2.9900149594455e-65	5	PIM2
2.08189136856399e-66	1.73665	0.273	0.096	3.94206130637591e-62	5	TIAM1
8.14893004687923e-58	1.84206	0.287	0.117	1.54299990437658e-53	5	MAGEH1
4.47535860559177e-57	0.813444	0.797	0.649	8.47409151968801e-53	5	SPOCK2
1.20206316479628e-55	1.23226	0.438	0.233	2.27610660254176e-51	5	PELI1
7.46571503561645e-53	1.42583	0.409	0.224	1.41363314199397e-48	5	UGP2
2.50793032557809e-50	1.47858	0.34	0.165	4.74876607148211e-46	5	GBP2
5.65977906438228e-50	0.506078	0.993	0.973	1.07167916584078e-45	5	UBC
1.3565378451148e-49	1.42572	0.293	0.126	2.56860440972487e-45	5	PRDM1
1.50905650276409e-45	1.49724	0.286	0.132	2.8573984879838e-41	5	SHMT2
2.57293110475075e-44	1.27038	0.365	0.194	4.87184504684554e-40	5	CASP1
3.74980953963938e-43	0.56434	0.875	0.793	7.10026436330717e-39	5	YWHAB
6.15589626628964e-43	1.60043	0.296	0.145	1.16561895802194e-38	5	GLRX
3.586085819483e-42	1.30491	0.285	0.13	6.79025349919106e-38	5	NABP1
1.85836978973106e-40	1.10379	0.328	0.163	3.51882319685576e-36	5	FAS
2.48077378337725e-40	0.84218	0.484	0.294	4.69734515882482e-36	5	CD4
6.80414457850084e-40	1.13004	0.414	0.248	1.28836477593913e-35	5	CTSA
1.45398907342146e-39	0.953571	0.468	0.29	2.75312831052353e-35	5	RHOC
3.80740379171873e-38	0.633964	0.912	0.776	7.20931907961941e-34	5	LTB
2.26029843961201e-36	1.00991	0.466	0.302	4.27987509540535e-32	5	SAMHD1
2.75781604914361e-36	0.927318	0.38	0.213	5.22192468905342e-32	5	PMAIP1
4.38999024464029e-36	1.00546	0.437	0.263	8.3124465282264e-32	5	CYTOR
1.74833149981182e-34	0.521448	0.748	0.603	3.31046569489368e-30	5	FCMR
2.28318968063553e-34	0.681564	0.743	0.643	4.32321966028338e-30	5	PKM
3.6181095229441e-32	0.681124	0.676	0.552	6.85089038169466e-28	5	ISG20
1.51863842646021e-31	0.781057	0.726	0.631	2.87554186050241e-27	5	ZFP36L1
2.74780486335993e-31	0.712668	0.604	0.474	5.20296850877203e-27	5	RAP1A
7.77640272320342e-31	0.753826	0.659	0.53	1.47246185563857e-26	5	TRAC
2.08028565778196e-30	0.506394	0.814	0.696	3.93902089301014e-26	5	TAGLN2
6.2588160573194e-30	0.765094	0.482	0.326	1.18510682045343e-25	5	SYNE2
1.08313835151068e-29	1.06388	0.337	0.2	2.05092246858547e-25	5	PHTF2
6.80261909509898e-28	0.875143	0.389	0.246	1.28807592565699e-23	5	RORA
4.78219588478353e-27	1.04856	0.543	0.431	9.05508790783762e-23	5	CTSC
5.20968848850218e-27	0.546418	0.587	0.414	9.86454515297887e-23	5	RGS1
1.26389367662395e-26	1.03526	0.318	0.191	2.39318267668746e-22	5	STN1
2.35284738501718e-26	1.03863	0.33	0.202	4.45511652353003e-22	5	SNX9
3.10322290654019e-26	0.774223	0.511	0.371	5.87595257353386e-22	5	SAMSN1
9.52873417074173e-26	0.692219	0.611	0.494	1.80426581522995e-21	5	NDUFV2
8.47805428441367e-25	0.932918	0.349	0.223	1.60531957875373e-20	5	IFNAR2
2.41799265506643e-24	0.735809	0.537	0.424	4.57846909236829e-20	5	RPS27L
5.76400386181224e-24	1.08801	0.257	0.143	1.09141413123415e-19	5	POU2F2
1.39180552691909e-23	0.615933	0.592	0.479	2.6353837652213e-19	5	PLP2
7.00906622356982e-23	0.811321	0.441	0.324	1.32716668943294e-18	5	SELPLG
7.46427639287875e-23	0.637011	0.599	0.484	1.41336073499159e-18	5	SQSTM1
1.57755085221735e-22	0.841149	0.738	0.664	2.98709253867356e-18	5	SAT1
1.81243129926364e-21	0.960692	0.322	0.209	3.43183866515571e-17	5	DNPH1
3.63037967902977e-21	0.65885	0.528	0.403	6.87412392224286e-17	5	IL10RA
5.71609557422195e-21	0.675955	0.494	0.371	1.08234269697893e-16	5	SIRPG
1.30242713644825e-20	0.964343	0.277	0.169	2.46614578286477e-16	5	THEM4
1.75323375582758e-20	0.943602	0.284	0.175	3.31974811665951e-16	5	SESN3
4.35547753130302e-20	0.95476	0.323	0.212	8.24709670552227e-16	5	NAMPT
5.3542012465321e-20	0.66926	0.389	0.262	1.01381800603085e-15	5	IL2RB
6.16724944779553e-20	0.577592	0.56	0.454	1.16776868294008e-15	5	PRDX1
5.79343325195929e-19	0.78996	0.287	0.175	1.09698658625849e-14	5	DUSP4
3.76641029968603e-18	0.764879	0.452	0.345	7.13169790245549e-14	5	RHBDD2
5.71978460377897e-18	0.641359	0.421	0.31	1.08304121472555e-13	5	CMTM7
1.07207217313621e-17	0.73808	0.348	0.238	2.02996865983341e-13	5	TLK1
1.22544603028205e-17	0.617285	0.522	0.415	2.32038205833906e-13	5	USP15
2.44289878355974e-17	0.59984	0.457	0.352	4.62562884667038e-13	5	SDF4
2.91204321436044e-16	0.844256	0.254	0.158	5.5139538263915e-12	5	RAP1GDS1
3.91076841642604e-16	0.6961	0.443	0.342	7.4050399965027e-12	5	MAL
2.17420200422745e-15	0.638664	0.43	0.331	4.11685149500467e-11	5	IGFLR1
2.29030175256777e-15	0.538277	0.533	0.433	4.33668636848708e-11	5	TENT5C
3.3684867733844e-15	0.556165	0.485	0.392	6.37822970540337e-11	5	NSD3
4.62678911666358e-15	0.749439	0.48	0.398	8.7608251924025e-11	5	ALOX5AP
7.27271796757743e-15	0.741738	0.31	0.211	1.37708914716079e-10	5	TNIK
7.64122143725725e-15	0.751848	0.577	0.509	1.44686527914466e-10	5	TRBC1
1.00764749615128e-14	0.598016	0.433	0.33	1.90798053396244e-10	5	TNIP1
1.0995662053191e-14	0.559239	0.489	0.396	2.08202860977172e-10	5	PSIP1
1.5769388253091e-14	0.59691	0.39	0.289	2.98593366572279e-10	5	P2RY10
2.54458143829027e-14	0.815461	0.268	0.179	4.81816495340263e-10	5	OGDH
1.78646297782429e-13	0.62289	0.291	0.197	3.38266764851029e-09	5	ZBTB38
2.97258122143912e-13	0.765321	0.325	0.236	5.62858254279497e-09	5	SH2D2A
1.4911754253938e-12	0.619109	0.361	0.27	2.82354066798317e-08	5	ITGB1
4.24383016167677e-12	0.716336	0.291	0.208	8.03569241113497e-08	5	CRTAP
4.49488105968785e-12	0.611117	0.391	0.307	8.51105728651894e-08	5	TRIM22
6.39550256486952e-12	0.590089	0.3	0.214	1.21098841065804e-07	5	IRF9
9.71973718545372e-12	0.600287	0.337	0.25	1.84043223606566e-07	5	ZNF292
1.69634292097597e-11	0.533383	0.35	0.257	3.21202532086799e-07	5	LMNA
2.56928322461002e-11	0.573243	0.308	0.223	4.86493778579907e-07	5	CHRM3-AS2
8.43100629134243e-11	0.644041	0.31	0.229	1.59641104126569e-06	5	CCM2
2.2409292252799e-10	0.589103	0.38	0.306	4.24319948806749e-06	5	RCAN3
6.51520516070991e-10	0.541881	0.305	0.227	1.23365409718042e-05	5	BTG3
2.77993901175519e-09	0.595597	0.318	0.246	5.26381451875846e-05	5	CHMP2A
2.93642771051753e-09	0.579159	0.305	0.233	5.56012586986494e-05	5	TMEM173
5.23260666429543e-09	0.598051	0.268	0.198	9.9079407188434e-05	5	IL6R
5.52703805187184e-09	0.514418	0.313	0.242	0.000104654	5	CNST
5.9783337819098e-09	0.542383	0.291	0.219	0.0001132	5	ABTB1
1.37835410987579e-08	0.558905	0.278	0.21	0.000260991	5	SUSD3
2.16836163440539e-08	0.530262	0.256	0.187	0.000410579	5	IQGAP2
3.72955065567011e-08	0.600705	0.282	0.217	0.00070619	5	MGAT1
2.27133999726734e-07	0.58613	0.309	0.251	0.00430078	5	CCND2
2.40220347481906e-07	0.52232	0.297	0.236	0.00454857	5	TRAF1
1.05621010067998e-06	0.538469	0.299	0.242	0.0199993	5	SLFN5
2.14110150759829e-06	0.565117	0.333	0.282	0.0405418	5	PRNP
5.97157029138756e-06	0.505398	0.277	0.224	0.113072	5	YPEL3
1.25136588731574e-05	0.532684	0.265	0.216	0.236946	5	SMS
0.000119013	0.528467	0.272	0.233	1	5	CCDC69
0.00013743	0.561716	0.291	0.255	1	5	CMTM6
0	4.32385	0.383	0.024	0	6	MS4A6A
1.29613106518713e-201	3.44188	0.309	0.034	2.45422417193183e-197	6	DRAIC
6.48699385799777e-141	1.67824	0.87	0.531	1.22831228701188e-136	6	ITM2A
1.79616115935279e-121	1.70024	0.592	0.203	3.40103115523451e-117	6	TOX
1.01870709283235e-118	3.22041	0.25	0.039	1.92892188027806e-114	6	CD200
1.00907144833754e-110	2.27276	0.445	0.132	1.91067678742713e-106	6	PDCD1
7.38228327723333e-90	1.43075	0.7	0.356	1.39783533854413e-85	6	RNF19A
3.72512190837421e-87	1.37641	0.652	0.309	7.05351833350657e-83	6	TIGIT
7.46757508430758e-79	2.18301	0.327	0.095	1.41398534221364e-74	6	TOX2
9.27803780118354e-78	2.07455	0.292	0.077	1.7567964576541e-73	6	AC004585.1
4.36372203557465e-73	2.24061	0.264	0.067	8.26270767436061e-69	6	IGFBP4
5.57201417579335e-70	1.15946	0.776	0.506	1.05506088418647e-65	6	NR3C1
4.30585386311618e-66	1.7488	0.362	0.126	8.15313428981049e-62	6	NINJ2
8.80379102676799e-60	1.21254	0.567	0.29	1.66699783091852e-55	6	RHOC
1.24316482595493e-54	1.21434	0.443	0.19	2.35393259794566e-50	6	CTLA4
2.97969847128996e-54	0.778586	0.985	0.924	5.64205905538754e-50	6	SRGN
4.54301750895298e-52	1.7247	0.328	0.122	8.60220365320247e-48	6	MIR155HG
4.21409501817104e-47	1.80917	0.25	0.083	7.97938891690686e-43	6	LINC00892
3.70817086895706e-45	1.37039	0.386	0.172	7.0214215403702e-41	6	DUSP4
6.17198561355635e-42	1.18875	0.517	0.29	1.1686654759269e-37	6	CD82
4.9582949091143e-41	1.89327	0.261	0.098	9.38853141040794e-37	6	AC012645.3
1.05588088253624e-40	0.6433	0.888	0.761	1.99931045108238e-36	6	COTL1
2.40497422744147e-40	0.605678	0.987	0.964	4.55381869966043e-36	6	GAPDH
2.15288207278847e-39	1.62128	0.376	0.176	4.07648220482497e-35	6	FABP5
8.6026841700674e-36	1.25598	0.439	0.241	1.62891824760226e-31	6	RGS2
2.02582668407422e-35	0.533627	0.988	0.975	3.83590282629454e-31	6	UBC
5.84585467586289e-35	0.69588	0.809	0.686	1.10691258287464e-30	6	CD27
6.8662782969896e-35	1.21482	0.361	0.174	1.30012979553498e-30	6	SESN3
4.266450490107e-34	1.49697	0.264	0.109	8.0785240030176e-30	6	FBLN7
5.57235293015065e-34	1.13537	0.499	0.295	1.05512502732403e-29	6	ITGB2-AS1
4.91788807554938e-33	1.28013	0.317	0.145	9.31202107105274e-29	6	PHLDA1
3.57510610696634e-31	1.06704	0.353	0.174	6.76946341354077e-27	6	TBC1D4
4.72178512223303e-31	0.605946	0.835	0.709	8.94070012894825e-27	6	CD2
7.22186051044476e-31	0.683294	0.649	0.417	1.36745928765271e-26	6	RGS1
1.51211909528049e-30	0.620332	0.844	0.717	2.86319750691361e-26	6	LAT
4.58206151326686e-30	1.10676	0.424	0.238	8.67613347537079e-26	6	BATF
6.37861728569514e-29	0.976019	0.608	0.448	1.20779118304637e-24	6	CORO1B
2.42990531039096e-28	0.941383	0.467	0.281	4.60102570522528e-24	6	SFXN1
6.40826649933873e-27	1.00744	0.473	0.301	1.21340526164979e-22	6	CNIH1
2.55743813717018e-26	0.777236	0.561	0.372	4.84250911273173e-22	6	SIRPG
5.03918255911221e-25	0.721598	0.761	0.646	9.54169217567898e-21	6	PKM
1.79391988916458e-24	0.995584	0.287	0.139	3.39678731013313e-20	6	CD84
1.12110625770191e-23	1.01589	0.381	0.22	2.12281469895857e-19	6	PMAIP1
1.18399341975619e-23	0.544333	0.879	0.825	2.24189154030834e-19	6	FYB1
1.18146488716119e-22	0.718129	0.619	0.455	2.23710376383972e-18	6	PTGER4
4.06325813211232e-22	1.02409	0.295	0.154	7.69377927315468e-18	6	APP
7.93458890184104e-22	0.73617	0.591	0.44	1.5024144085636e-17	6	PPP1CC
1.27365980158973e-21	0.557871	0.782	0.676	2.41167483431014e-17	6	GYPC
1.7000729689478e-21	0.823095	0.492	0.331	3.21908816670266e-17	6	IGFLR1
4.23881183305321e-21	0.744401	0.739	0.635	8.02619020588624e-17	6	ZFP36L1
5.16350208545203e-21	0.892741	0.364	0.212	9.77709119880342e-17	6	TNIK
5.23912009127873e-21	0.89968	0.48	0.325	9.92027389283627e-17	6	SH2D1A
1.46327789327481e-20	0.823755	0.305	0.163	2.77071669091586e-16	6	TNFRSF4
3.6057483055049e-20	0.803564	0.579	0.432	6.82748441647353e-16	6	REL
2.24053699192376e-19	1.01556	0.334	0.196	4.24245679420764e-15	6	NFATC1
1.23562838827311e-18	0.899098	0.318	0.181	2.33966235319514e-14	6	LIMS1
3.05080147713374e-18	0.709967	0.458	0.302	5.77669259695273e-14	6	NFATC2
4.80180824841896e-18	0.991553	0.37	0.232	9.0922239183813e-14	6	CD40LG
4.83591886915636e-18	0.593736	0.675	0.543	9.15681237874757e-14	6	EID1
8.35747003253091e-18	0.919452	0.384	0.247	1.58248695065973e-13	6	LYST
9.16137065230759e-18	0.862659	0.477	0.331	1.73470553301444e-13	6	GATA3
1.08449224907459e-17	1.00349	0.324	0.194	2.05348607362274e-13	6	FKBP5
1.60918217714268e-17	0.771255	0.43	0.282	3.04698645241967e-13	6	HNRNPLL
5.36362236439267e-17	0.835845	0.343	0.211	1.01560189469775e-12	6	SMS
6.83140393498908e-16	0.838965	0.349	0.218	1.29352633509018e-11	6	TNFSF8
1.14986401656827e-15	0.659783	0.586	0.464	2.17726751537202e-11	6	PGAM1
1.32876375233337e-15	0.903877	0.346	0.221	2.51601416504324e-11	6	AP3S1
1.65535178985187e-15	0.713142	0.399	0.265	3.13440861408451e-11	6	IFI16
3.26767923930921e-15	0.603135	0.629	0.523	6.18735063963198e-11	6	C9orf16
4.33813678676839e-15	0.619482	0.521	0.382	8.21426200574595e-11	6	MAPRE2
1.04277851797348e-14	0.815938	0.353	0.229	1.97450112378278e-10	6	HIF1A
1.25373811824032e-14	0.773096	0.378	0.251	2.37395312688805e-10	6	KPNA2
1.558831742889e-14	0.759479	0.292	0.172	2.95164790516033e-10	6	CARHSP1
1.73168761147269e-14	0.714562	0.448	0.318	3.27895049232354e-10	6	RILPL2
1.9419010060447e-14	0.672934	0.426	0.292	3.67698955494563e-10	6	WNK1
8.26488144997684e-14	0.768545	0.392	0.271	1.56495530255311e-09	6	PASK
2.37817297342455e-13	0.778855	0.29	0.177	4.50307052517939e-09	6	GBP2
2.96915058542925e-13	0.625426	0.409	0.283	5.62208663351029e-09	6	PSTPIP1
3.40955228454389e-13	0.586096	0.535	0.409	6.45598725078385e-09	6	ZNF706
3.66322025398111e-13	0.551106	0.454	0.324	6.93630755091322e-09	6	CEMIP2
5.3203077023772e-13	0.699861	0.42	0.309	1.00740026344512e-08	6	CD4
5.53442450361006e-13	0.581169	0.302	0.18	1.04794327975857e-08	6	RAB27A
9.07507867533683e-13	0.633915	0.461	0.337	1.71836614717503e-08	6	PTPN7
9.31676585436382e-13	0.712411	0.376	0.259	1.76412961452379e-08	6	LMNA
9.66701627600678e-13	0.705114	0.33	0.214	1.83044953186188e-08	6	ELMO1
1.01811639673232e-12	0.768867	0.283	0.174	1.92780339721265e-08	6	CCDC167
1.30910550403446e-12	0.601613	0.454	0.325	2.47879127188925e-08	6	ZNF831
1.46750833629089e-12	0.585405	0.355	0.234	2.77872703476681e-08	6	TRAF1
1.50161355592006e-12	0.509203	0.601	0.485	2.84330526813463e-08	6	IL16
1.52831078370212e-12	0.933643	0.25	0.15	2.89385646893997e-08	6	ARMH1
1.69824636074988e-12	0.522621	0.571	0.467	3.2156294840799e-08	6	FKBP1A
1.70650422494301e-12	0.733216	0.401	0.278	3.23126574992958e-08	6	CBLB
2.49205950278061e-12	0.570973	0.464	0.348	4.71871466851509e-08	6	AP2M1
5.61760550895311e-12	0.615933	0.324	0.21	1.06369360312027e-07	6	TRG-AS1
9.85868168066646e-12	0.723078	0.337	0.23	1.86674137623419e-07	6	IFNAR2
1.54565669503948e-11	0.607411	0.318	0.208	2.92670095205725e-07	6	PCED1B
2.23194437136126e-11	1.00425	0.299	0.201	4.22618666717255e-07	6	MAP3K8
2.79566613128646e-11	0.52563	0.396	0.274	5.29359381959092e-07	6	IDH2
3.66188410432131e-11	0.514588	0.627	0.533	6.9337775515324e-07	6	STAT3
6.31928708306872e-11	0.518786	0.465	0.345	1.19655700917906e-06	6	CD28
1.10014981136767e-10	0.51993	0.483	0.378	2.08313366782468e-06	6	DEK
1.74350008094682e-10	0.59687	0.336	0.225	3.3013174032728e-06	6	NIN
2.47876677141622e-10	0.599499	0.306	0.202	4.6935448816766e-06	6	KAT6B
2.56767698279211e-10	0.786711	0.315	0.218	4.86189636691686e-06	6	NAMPT
3.80751606045273e-10	0.709106	0.275	0.179	7.20953166046724e-06	6	RAB37
5.7972333749652e-10	0.591983	0.368	0.26	1.09770613954966e-05	6	SLA
7.48062889568632e-10	0.665904	0.27	0.175	1.4164570813982e-05	6	B3GNT2
1.03746187594982e-09	0.608987	0.296	0.196	1.96443406211098e-05	6	PPM1M
1.37852180032761e-09	0.551186	0.449	0.347	2.61023102892032e-05	6	HMGB2
1.82828995479341e-09	0.5656	0.268	0.174	3.46186702940132e-05	6	ST8SIA4
1.97302636165467e-09	0.500963	0.404	0.292	3.73592541579311e-05	6	CLPP
2.27595125913396e-09	0.57247	0.406	0.309	4.30951370917016e-05	6	VDAC1
4.64934867446496e-09	0.600007	0.258	0.167	8.8035417150994e-05	6	NEDD9
5.09843010300227e-09	0.502558	0.585	0.502	9.6538774000348e-05	6	NDUFV2
6.60057843952206e-09	0.555881	0.359	0.26	0.000124982	6	PTPN2
9.189131976717e-09	0.5461	0.317	0.22	0.000173996	6	ARAP2
1.60817851032308e-08	0.547768	0.281	0.193	0.000304509	6	ZC3H12A
1.61315017601107e-08	0.674318	0.318	0.228	0.00030545	6	ATP1B3
2.23946716852937e-08	0.560294	0.274	0.187	0.000424043	6	SMC5
2.94276172429789e-08	0.544746	0.302	0.215	0.000557212	6	NR4A3
3.49588513430326e-08	0.518878	0.265	0.178	0.000661946	6	TMEM14C
4.66700435229673e-08	0.541463	0.253	0.168	0.000883697	6	STT3B
4.68361712792938e-08	0.592308	0.271	0.185	0.000886843	6	SFI1
7.03692507719381e-08	0.500095	0.327	0.232	0.00133244	6	TCIRG1
8.79312791949437e-08	1.22562	0.361	0.275	0.00166498	6	HIST1H1C
9.98423790093283e-08	0.50269	0.396	0.306	0.00189052	6	UQCRC2
1.28627194034037e-07	0.506507	0.303	0.217	0.00243556	6	MAZ
1.70268635399911e-07	0.58754	0.323	0.237	0.00322404	6	ETFB
1.85042931933823e-07	0.503648	0.328	0.245	0.00350379	6	TLK1
2.05724796991146e-07	0.59938	0.323	0.238	0.0038954	6	BCL2A1
2.83568064423936e-07	0.53237	0.283	0.201	0.00536936	6	ACADVL
2.89202539103498e-07	0.507379	0.314	0.227	0.00547605	6	ABHD14A
7.13449357397722e-07	0.504734	0.277	0.2	0.0135092	6	IL6R
9.98187494838857e-07	0.635689	0.253	0.179	0.0189007	6	DCP2
1.35126315111523e-06	0.524536	0.393	0.313	0.0255862	6	TMEM256
1.8172923165035e-06	0.516402	0.392	0.311	0.0344104	6	IRF2BP2
2.25461594087675e-06	0.523636	0.297	0.223	0.0426912	6	C7orf50
0	4.90029	0.617	0.025	0	7	LINC02446
0	5.27052	0.469	0.015	0	7	CD248
0	6.12137	0.295	0.006	0	7	S100B
6.33916730463421e-284	2.37413	0.968	0.244	1.20032132913249e-279	7	CD8B
3.88582682426608e-183	3.02942	0.409	0.053	7.35781309174783e-179	7	TSPAN32
8.06426571710802e-165	1.79855	0.763	0.198	1.5269687135344e-160	7	KLRK1
1.92839111932738e-153	1.22185	0.931	0.268	3.6514085844464e-149	7	CD8A
4.31124270337717e-146	2.17358	0.602	0.146	8.16333805884468e-142	7	ACTN1
3.92317754115352e-135	1.86638	0.776	0.271	7.42853667417419e-131	7	CD55
1.07411280179915e-131	0.570373	1	0.998	2.03383259020668e-127	7	RPS12
4.08579151027741e-128	0.717588	1	0.984	7.73644622471028e-124	7	RPS5
9.10600806544044e-125	0.632519	1	0.997	1.72422262719115e-120	7	RPS3A
1.38223142420683e-121	0.523263	1	0.997	2.61725520173563e-117	7	RPL32
5.95227883921042e-117	0.570141	1	0.996	1.12706399820449e-112	7	RPS13
7.04703473953108e-113	1.91314	0.538	0.139	1.33435602793021e-108	7	AIF1
1.0771784645606e-105	1.66618	0.654	0.209	2.0396374226455e-101	7	NELL2
2.975332125171e-95	1.40764	0.865	0.453	5.63379137901129e-91	7	NOSIP
1.12390779068191e-92	0.668992	1	0.969	2.1281194016562e-88	7	EEF1B2
4.11590421344724e-91	1.04563	0.97	0.679	7.79346462816235e-87	7	CD7
1.6455381079923e-82	0.552947	1	0.982	3.11582640748342e-78	7	RPL10A
3.70812942052363e-81	0.514386	0.998	0.992	7.02134305776149e-77	7	RPL5
1.07184962403246e-75	1.60678	0.518	0.171	2.02954726310547e-71	7	TRABD2A
2.18541960896315e-75	1.26766	0.778	0.362	4.13809202957173e-71	7	CCR7
1.6185634083943e-69	0.607215	0.996	0.947	3.0647498137946e-65	7	EEF1G
2.1528163007218e-69	1.53601	0.508	0.173	4.07635766541672e-65	7	PDE3B
6.42020059425121e-68	1.1724	0.787	0.382	1.21566498252147e-63	7	LEF1
2.93115726333719e-67	1.39365	0.662	0.292	5.55014627812897e-63	7	ABLIM1
9.2509379863306e-67	1.43217	0.54	0.196	1.7516651077117e-62	7	PRKCQ-AS1
2.076465450021e-65	1.80532	0.348	0.093	3.93178732961477e-61	7	CARS
2.19982266597611e-63	1.89828	0.303	0.075	4.16536421802577e-59	7	TMIGD2
1.78087322953047e-61	1.66281	0.288	0.068	3.37208346011595e-57	7	KLRC4
3.5129718670681e-59	1.47312	0.51	0.191	6.65181223029346e-55	7	SATB1
2.73064497588621e-58	0.690077	0.981	0.841	5.17047626184053e-54	7	SNHG29
2.4820525003946e-57	0.558029	0.996	0.937	4.69976640949718e-53	7	NPM1
2.60143788140996e-57	1.71349	0.286	0.072	4.92582262844977e-53	7	YBX3
9.38307148670772e-57	0.661375	0.976	0.826	1.77668458600811e-52	7	LDHB
2.0027019188973e-54	1.01362	0.796	0.44	3.79211608343204e-50	7	FLT3LG
5.17300638722276e-53	1.24776	0.6	0.27	9.7950875942063e-49	7	LDLRAP1
5.38490602565086e-45	0.549391	0.705	0.317	1.01963195595699e-40	7	CTSW
3.8054713949994e-44	0.505235	0.981	0.933	7.20566008643136e-40	7	RPL7
1.71772485310982e-42	1.42464	0.4	0.155	3.25251200936345e-38	7	LYPD3
4.18888931713743e-40	1.3885	0.342	0.122	7.93166192199972e-36	7	TXK
4.72977870988376e-40	0.780867	0.828	0.5	8.9558359871649e-36	7	SELL
3.43977341076789e-39	0.996422	0.622	0.334	6.513210953289e-35	7	OXNAD1
3.6465342234018e-39	0.601486	0.959	0.815	6.9047125520113e-35	7	GAS5
5.29833373057178e-37	0.562077	0.89	0.538	1.00323949188377e-32	7	KLF2
1.88776421606983e-35	0.941832	0.544	0.263	3.57448154312823e-31	7	RASGRP2
3.58832289899133e-35	0.931206	0.677	0.408	6.79448940924008e-31	7	PRMT2
5.3215797055157e-35	0.738182	0.892	0.686	1.0076411172394e-30	7	PCED1B-AS1
1.94348504009619e-32	1.33465	0.353	0.147	3.67998892342214e-28	7	ARMH1
3.14567742591262e-31	0.938743	0.467	0.214	5.95634020596554e-27	7	SPINT2
5.33073832733958e-31	0.874815	0.624	0.347	1.00937530228175e-26	7	MGAT4A
2.51985262749711e-30	0.580832	0.905	0.715	4.77134095016578e-26	7	EIF3E
6.76209353805839e-30	0.924319	0.49	0.236	1.28040241143136e-25	7	ANTKMT
1.43825493934258e-28	0.994894	0.363	0.156	2.72333572764517e-24	7	BACH2
1.9830590462658e-28	1.01971	0.508	0.275	3.75492230410429e-24	7	TOB1
9.38988818103173e-28	0.687503	0.729	0.437	1.77797532707836e-23	7	TCF7
1.00600613969541e-26	0.645389	0.619	0.34	1.90487262551326e-22	7	MAL
1.4823092588606e-25	0.623442	0.783	0.536	2.80675258165256e-21	7	NME2
2.03614676030767e-25	0.742165	0.688	0.43	3.85544389064258e-21	7	FBL
1.2688571342052e-24	0.749278	0.581	0.332	2.40258098361755e-20	7	APEX1
1.56053738366877e-24	0.755556	0.426	0.202	2.95487753597682e-20	7	PLAC8
3.77731653059749e-24	0.702499	0.759	0.547	7.15234885068634e-20	7	RGCC
3.98775632128549e-24	0.542136	0.865	0.643	7.55081659435407e-20	7	CCND3
5.16123452728844e-24	0.818073	0.28	0.112	9.77279757742066e-20	7	PECAM1
1.68585583723614e-23	0.598716	0.787	0.531	3.19216802780663e-19	7	LITAF
5.52021933113121e-23	0.595155	0.806	0.591	1.04525353034969e-18	7	RGS10
1.32708698824286e-22	0.691604	0.566	0.315	2.51283921223786e-18	7	NUCB2
2.29504955692686e-22	0.50914	0.843	0.629	4.34567633604101e-18	7	TLE5
4.20091220683245e-22	0.851699	0.4	0.201	7.95442726363725e-18	7	KLF3
1.1197251060815e-21	0.813909	0.402	0.197	2.12019948836531e-17	7	USP11
2.32910284009585e-21	0.852728	0.432	0.228	4.41015622772149e-17	7	IMPDH2
1.52734429815338e-20	0.599686	0.613	0.371	2.89202642855343e-16	7	RIPOR2
2.01414448428964e-19	0.900076	0.357	0.182	3.81378258100244e-15	7	SC5D
2.19076522951062e-19	0.884422	0.4	0.215	4.14821396207836e-15	7	CCDC57
2.91478950385631e-19	0.681338	0.667	0.478	5.51915392555192e-15	7	MTRNR2L8
3.24609541761155e-19	0.555777	0.804	0.612	6.14648167324747e-15	7	UXT
1.29769824772779e-18	0.783716	0.346	0.173	2.45719163207257e-14	7	IFITM3
2.04699718776781e-18	0.545425	0.774	0.571	3.87598917503834e-14	7	NDFIP1
8.69980675259667e-18	0.679944	0.508	0.297	1.64730840860418e-13	7	SNHG32
1.24791429660141e-17	0.894898	0.265	0.121	2.36292572061476e-13	7	ATP8A1
2.90188631589911e-16	0.59134	0.409	0.22	5.49472173915496e-12	7	ANXA2R
3.18249893047594e-16	0.817194	0.374	0.207	6.02606172485619e-12	7	PCED1B
2.18841496620206e-15	0.729093	0.346	0.184	4.1437637385036e-11	7	A1BG
2.69219029630022e-15	0.518105	0.778	0.594	5.09766232604446e-11	7	SNHG8
3.35693979055372e-15	0.508203	0.708	0.498	6.35636549341346e-11	7	RSL1D1
4.01396962817368e-15	0.600606	0.57	0.375	7.60045149094687e-11	7	TMEM123
2.13424915165224e-14	0.50855	0.452	0.262	4.04120076865351e-10	7	CDC25B
2.82201026460543e-14	0.645155	0.497	0.312	5.34347643603039e-10	7	RNF138
3.40950233031363e-14	0.744358	0.273	0.137	6.45589266244886e-10	7	RIN3
5.62681929887273e-14	0.561486	0.581	0.392	1.06543823424155e-09	7	ALKBH7
1.67664026675201e-13	0.786817	0.26	0.131	3.17471834509493e-09	7	PHLDB3
1.77008876300921e-13	0.523785	0.488	0.293	3.35166307275794e-09	7	SNHG16
2.11832802022831e-13	0.680059	0.303	0.158	4.0110541063023e-09	7	SMPD1
2.14332169906091e-13	0.518695	0.546	0.356	4.05837963717183e-09	7	CHCHD10
2.15490878141458e-13	0.502094	0.525	0.325	4.08031977760851e-09	7	HMGN3
2.89517753350828e-13	0.637521	0.385	0.222	5.48201865969794e-09	7	STMN3
1.07373803520227e-12	0.588415	0.308	0.166	2.0331229696555e-08	7	SERINC5
1.08124469495269e-12	0.534605	0.477	0.3	2.04733682989292e-08	7	MTFP1
1.12988871654086e-12	0.64433	0.258	0.13	2.13944428477012e-08	7	MT1F
1.23146932399107e-12	0.532449	0.492	0.318	2.33178716497709e-08	7	PPA1
1.88741978403308e-12	0.714083	0.34	0.197	3.57382936106664e-08	7	SH3YL1
2.27675492846542e-12	0.705311	0.258	0.133	4.31103545704928e-08	7	S1PR1
6.34718392331738e-12	0.843861	0.252	0.133	1.20183927588015e-07	7	GPR132
8.27229409712669e-12	0.594997	0.471	0.302	1.56635888729094e-07	7	CCT3
2.05259224516807e-11	0.545024	0.456	0.294	3.88658341622575e-07	7	UBAC2
4.21891433070147e-11	0.50345	0.437	0.274	7.98851428518323e-07	7	ST3GAL1
6.45502177610784e-11	0.504087	0.753	0.611	1.22225837330602e-06	7	TUBA1A
9.36364556345934e-11	0.60174	0.32	0.186	1.77300628744103e-06	7	GRAP2
2.55692647346278e-10	0.633357	0.269	0.151	4.84154027750178e-06	7	MRPS26
2.79283274762724e-10	0.534412	0.594	0.446	5.28822880763217e-06	7	G3BP2
3.12492120634527e-10	0.516995	0.542	0.37	5.91703830421477e-06	7	C1QBP
4.68075313458671e-10	0.534356	0.258	0.142	8.86300606033993e-06	7	EPHX2
1.80553528773321e-09	0.563793	0.338	0.207	3.41878106732283e-05	7	C16orf54
2.91324458950042e-09	0.523096	0.402	0.26	5.51622863021905e-05	7	MFNG
7.44933011517565e-09	0.574944	0.297	0.179	0.000141053	7	TMEM14C
0	4.72137	0.7	0.055	0	8	FXYD2
0	6.65406	0.281	0.003	0	8	TMEM155
1.8032948753976e-312	5.28498	0.396	0.016	3.41453884656535e-308	8	HAVCR2
1.14450202353164e-207	4.07105	0.311	0.016	2.16711458155717e-203	8	IL10
1.86219575137259e-163	2.36063	0.996	0.339	3.526067655224e-159	8	GZMK
3.15413214646653e-129	3.17013	0.559	0.101	5.97234921933437e-125	8	CHI3L2
4.1219306495828e-123	2.42833	0.807	0.24	7.80487568498503e-119	8	LYST
9.84811953114028e-123	3.67527	0.385	0.048	1.86474143322141e-118	8	PTMS
6.73867621283779e-122	2.03654	0.919	0.297	1.27596834090084e-117	8	GZMA
3.20497956322428e-109	3.1449	0.511	0.097	6.06862880296517e-105	8	LAG3
3.26646026974329e-106	2.57674	0.541	0.104	6.18504252075893e-102	8	TNFRSF9
6.09782911961137e-106	1.07159	0.644	0.149	1.15462394379841e-101	8	HLA-DRA
8.80444105769696e-92	1.40065	0.874	0.307	1.66712091427492e-87	8	HLA-DRB1
5.00511016775665e-83	1.63901	0.952	0.47	9.47717610264722e-79	8	CST7
2.76766643045239e-80	1.28308	0.993	0.878	5.2405763860616e-76	8	CD74
1.46884257230702e-77	2.21202	0.485	0.109	2.78125341066333e-73	8	PECAM1
2.00403638961532e-77	1.52111	0.837	0.353	3.79464290373661e-73	8	HLA-DPB1
5.54118817837996e-73	2.29573	0.452	0.103	1.04922398157625e-68	8	NCOA1
6.71415713025327e-73	1.57851	0.941	0.687	1.27132565261346e-68	8	CD27
4.90522637061811e-72	2.34106	0.467	0.111	9.28804613276539e-68	8	TTN
6.28127863733948e-67	1.30273	0.511	0.13	1.18936010998023e-62	8	HLA-DQA1
5.60752884861712e-66	2.22738	0.385	0.081	1.06178558748565e-61	8	SLAMF7
1.87857837812609e-64	2.91702	0.278	0.046	3.55708815898176e-60	8	CD38
4.94897693207727e-62	2.54847	0.4	0.093	9.3708878208883e-58	8	CD81
5.33910458781524e-62	2.06813	0.348	0.068	1.01095945370282e-57	8	DTHD1
6.95820118367649e-62	1.66801	0.748	0.277	1.31753539412914e-57	8	NKG7
1.16466656258936e-61	2.52532	0.33	0.065	2.20529613626296e-57	8	CPNE2
4.35522021463479e-59	2.59071	0.278	0.048	8.24660947641097e-55	8	DRAIC
9.87387505343852e-59	1.34755	0.93	0.695	1.86961824136858e-54	8	PTPRCAP
1.70192798108842e-58	1.01156	0.811	0.367	3.22260063219092e-54	8	HLA-DPA1
2.30980942048413e-55	2.43048	0.296	0.058	4.3736241376867e-51	8	ABHD17B
1.05184953897744e-53	0.810753	0.996	0.984	1.99167710205379e-49	8	PFN1
4.71270539425751e-53	2.51352	0.274	0.051	8.92350766402659e-49	8	MCTP2
3.15881622277338e-51	1.85177	0.511	0.164	5.9812185178214e-47	8	C12orf75
3.36267390766164e-51	2.17662	0.574	0.222	6.36722304415731e-47	8	PMAIP1
1.20053445528973e-50	1.04845	0.963	0.767	2.27321199109111e-46	8	CLIC1
1.6841272821532e-50	1.83576	0.43	0.119	3.18889500875709e-46	8	ENC1
3.35176838274246e-50	1.80141	0.378	0.093	6.34657343272285e-46	8	EOMES
3.13884272131693e-49	1.36381	0.856	0.582	5.94339869281361e-45	8	PARK7
2.21763063149797e-48	1.48753	0.537	0.18	4.1990836007414e-44	8	FABP5
3.73226069659373e-48	1.21891	0.574	0.2	7.06703562900023e-44	8	HLA-DQB1
3.0732690372661e-47	1.42794	0.667	0.272	5.81923492206336e-43	8	CYTOR
1.84542144886393e-46	1.63934	0.581	0.222	3.49430551342386e-42	8	TOX
2.98793349523923e-46	1.74657	0.496	0.168	5.65765207323549e-42	8	PVRIG
2.28754954772434e-45	2.3688	0.259	0.053	4.33147506861604e-41	8	CXCR6
5.64128480737216e-45	0.817808	0.989	0.895	1.06817727827592e-40	8	CD3D
1.67091800672952e-44	1.67993	0.644	0.287	3.16388324574235e-40	8	ITGA4
3.89348710603759e-44	0.761102	0.985	0.941	7.37231783528217e-40	8	SH3BGRL3
6.66844938932379e-44	1.69001	0.37	0.098	1.26267089186846e-39	8	F2R
1.75097726198585e-43	0.841391	1	0.99	3.3154754455702e-39	8	ACTG1
2.56392279120182e-42	1.46686	0.507	0.178	4.85478780514064e-38	8	HLA-DMA
8.53764595471102e-42	1.3526	0.356	0.096	1.61660326152453e-37	8	HLA-DRB5
1.61335403224637e-41	1.55298	0.489	0.171	3.0548858600585e-37	8	PLEK
2.32792728465892e-41	1.37476	0.685	0.324	4.40793031350166e-37	8	TIGIT
3.51870646227664e-41	1.56782	0.652	0.318	6.66267068632082e-37	8	NUCB2
1.49892590463456e-40	1.26258	0.793	0.423	2.83821620042555e-36	8	RGS1
4.34905895196807e-40	2.06061	0.267	0.061	8.23494312555153e-36	8	CCDC141
5.94069860064057e-40	1.47481	0.53	0.201	1.12487128003129e-35	8	CXCR3
1.77805898735735e-39	1.0971	0.926	0.766	3.36675469256114e-35	8	COTL1
2.11901972040859e-39	2.17631	0.319	0.086	4.01236384059367e-35	8	GTF3C1
4.03964902791484e-39	1.41497	0.53	0.199	7.64907543435676e-35	8	CTLA4
4.78335892551717e-39	1.36785	0.544	0.208	9.05729012546677e-35	8	LYAR
2.78602028004629e-38	1.84955	0.5	0.196	5.27532940026765e-34	8	PRF1
1.99738960826378e-37	1.75473	0.463	0.173	3.78205722324747e-33	8	CARHSP1
3.852754477947e-37	1.53877	0.459	0.161	7.29519060399264e-33	8	APOBEC3C
1.04242638308199e-36	1.30988	0.752	0.454	1.97383435636575e-32	8	DENND2D
2.34552386567051e-36	1.8072	0.407	0.137	4.44124943964711e-32	8	PRDM1
4.61869768565466e-36	0.506723	1	0.999	8.74550406778709e-32	8	TMSB4X
4.74419328822561e-36	2.08452	0.311	0.087	8.98312999125519e-32	8	AC004585.1
7.80182212870451e-36	1.62687	0.507	0.209	1.4772750200702e-31	8	TRG-AS1
8.11114971982976e-36	1.44339	0.556	0.238	1.53584619944976e-31	8	APOBEC3G
1.36884769705139e-35	1.72761	0.33	0.095	2.59191311436682e-31	8	PAM
1.9449206326272e-35	0.892149	0.937	0.796	3.6827072178796e-31	8	LIMD2
2.08046963575711e-35	0.725839	0.974	0.903	3.9393692553061e-31	8	RAC2
2.39465521684237e-35	1.12481	0.763	0.425	4.53427965309103e-31	8	GIMAP4
4.03585429673678e-35	0.997918	0.867	0.613	7.64189011087109e-31	8	FCMR
5.34498982460156e-35	1.15969	0.737	0.349	1.01207382328831e-30	8	CCL5
1.44524539360482e-34	1.67953	0.422	0.15	2.73657215279072e-30	8	PHLDA1
2.42746756576267e-34	1.45335	0.637	0.328	4.59640983577161e-30	8	SH2D1A
1.18027889108109e-33	1.47337	0.43	0.152	2.23485808026204e-29	8	CHST12
1.90225164149477e-33	0.962195	0.907	0.677	3.60191348317035e-29	8	GYPC
2.24767433274054e-33	1.71496	0.322	0.095	4.25597134904422e-29	8	PILRB
9.66077076366581e-32	0.682044	0.993	0.916	1.82926694410012e-27	8	CORO1A
1.21311323675106e-31	1.23341	0.644	0.337	2.29702991378813e-27	8	PPM1G
4.4724334951487e-31	0.67215	0.963	0.842	8.46855282306406e-27	8	HCST
1.21041057638434e-30	1.32385	0.404	0.145	2.29191242638374e-26	8	CRTAM
1.39313545960459e-30	1.03538	0.856	0.677	2.6379019927613e-26	8	LIME1
2.04624566367943e-30	0.764172	0.948	0.805	3.87456616417701e-26	8	CD99
4.1440285308705e-30	0.843492	0.9	0.774	7.84671802320329e-26	8	SUB1
6.95389470613145e-30	1.25609	0.659	0.378	1.31671996260599e-25	8	SIRPG
1.22795485846394e-29	0.780487	0.941	0.8	2.32513252450146e-25	8	ARPC2
1.65988535470479e-29	1.42812	0.444	0.178	3.14299291913351e-25	8	RAB37
1.91700722761627e-29	0.917735	0.822	0.547	3.62985318549141e-25	8	SLC9A3R1
2.3227643517946e-29	1.68938	0.289	0.086	4.39815430012307e-25	8	BLVRA
2.42367922027208e-29	1.58918	0.441	0.182	4.58923660358518e-25	8	RAB27A
4.19581290398043e-29	1.50869	0.326	0.105	7.94477173368694e-25	8	STX11
5.25738358008036e-29	1.41603	0.563	0.279	9.95485580888216e-25	8	CBLB
5.40381897380604e-29	1.05596	0.733	0.424	1.02321312269017e-24	8	MT2A
6.08139726446756e-29	1.31474	0.659	0.362	1.15151257202693e-24	8	FLNA
6.91673365323686e-29	1.19594	0.556	0.254	1.3096835172404e-24	8	IKZF3
1.34569901923615e-28	1.49225	0.363	0.129	2.54808109292364e-24	8	MT1F
1.42616505567908e-28	1.36632	0.489	0.212	2.70044353292835e-24	8	ANXA2
1.97123404966232e-28	1.26106	0.556	0.261	3.7325316730356e-24	8	DGKZ
6.52302288660848e-28	1.18578	0.667	0.374	1.23513438357932e-23	8	RNF19A
8.03299292244555e-28	1.55849	0.437	0.181	1.52104720986506e-23	8	DUSP4
1.34378884996239e-27	0.87616	0.833	0.571	2.54446418740378e-23	8	PSMB9
4.35029512199412e-27	1.86531	0.256	0.075	8.23728381349586e-23	8	PTPRJ
2.0401683865627e-26	0.772163	0.937	0.781	3.86305883995647e-22	8	DUSP2
2.89256542414556e-26	1.22213	0.581	0.293	5.47707263061961e-22	8	WNK1
3.89086812161686e-26	1.08374	0.6	0.304	7.36735878828153e-22	8	FMNL1
5.63079709336205e-26	1.1851	0.496	0.222	1.0661914296281e-21	8	AP3S1
1.2730807928534e-25	1.32511	0.481	0.226	2.41057848126792e-21	8	OGT
4.28865838062122e-25	0.933212	0.722	0.436	8.12057464370627e-21	8	CTSC
8.78317625261447e-25	1.01264	0.704	0.444	1.66309442343255e-20	8	PPP1R18
6.68518025204199e-24	0.835774	0.87	0.75	1.26583888072415e-19	8	CNN2
1.57457957045592e-23	1.30819	0.319	0.112	2.98146641665828e-19	8	MIR4435-2HG
1.77004202771038e-23	1.36507	0.407	0.176	3.3515745794696e-19	8	UBE2A
3.62468975941488e-23	1.2389	0.396	0.16	6.86335005945207e-19	8	SAMD3
3.72742010055646e-23	1.31711	0.419	0.185	7.05786996040365e-19	8	LIMS1
5.63184313828305e-23	0.820167	0.804	0.619	1.0663894982339e-18	8	WIPF1
1.04578115985308e-22	0.538056	0.963	0.925	1.98018662618181e-18	8	MYL6
2.74338974658105e-22	0.718144	0.944	0.777	5.19460848515122e-18	8	TRBC2
3.10220903415928e-22	0.661583	0.896	0.736	5.8740328061806e-18	8	ITGB2
3.79905100369344e-22	1.22741	0.37	0.148	7.19350307549353e-18	8	C11orf98
3.83671762376112e-22	1.20088	0.444	0.202	7.26482482059168e-18	8	DNAJC1
3.97875330250881e-22	1.03853	0.674	0.41	7.53376937830042e-18	8	ETS1
4.52863065596536e-22	0.924395	0.689	0.456	8.57496214707041e-18	8	SEM1
5.92384776822835e-22	0.868358	0.726	0.51	1.12168057491404e-17	8	PSMB8
6.07059630325347e-22	1.39174	0.348	0.139	1.14946741002104e-17	8	SLAMF6
8.76544715786563e-22	1.45717	0.259	0.086	1.65973741934186e-17	8	NPIPB5
8.82846034551788e-22	0.719337	0.893	0.782	1.67166896642381e-17	8	LSP1
8.96294837031999e-22	1.06211	0.559	0.3	1.69713427392009e-17	8	CD82
9.8936620884918e-22	1.1101	0.589	0.348	1.87336491645592e-17	8	DOK2
1.60512825337828e-21	1.07861	0.578	0.333	3.03931034777177e-17	8	C17orf49
2.57466623042829e-21	0.940878	0.674	0.424	4.87513050731596e-17	8	RNF213
3.1215670455694e-21	0.69945	0.904	0.721	5.91068720078566e-17	8	LAT
3.4664423498682e-21	1.6185	0.256	0.088	6.56370858947544e-17	8	SLF1
3.80940114059244e-21	0.667183	0.9	0.769	7.21310105971179e-17	8	GMFG
4.2274531304197e-21	1.66055	0.278	0.101	8.00468250244971e-17	8	MCM5
6.66321161442599e-21	1.44821	0.341	0.138	1.26167911919156e-16	8	NINJ2
6.82703219950653e-21	1.54681	0.278	0.101	1.29269854697656e-16	8	CARS
1.84146353012431e-20	0.796741	0.781	0.538	3.48681119429039e-16	8	TRAC
2.05389585625429e-20	1.22536	0.341	0.137	3.8890518038175e-16	8	LRMP
2.06715619081941e-20	0.602132	0.907	0.766	3.91416024731655e-16	8	LCK
3.04908125395634e-20	0.645812	0.893	0.775	5.77343535436634e-16	8	RNASEK
3.43868362005103e-20	0.968082	0.559	0.303	6.51114743456662e-16	8	ITGB2-AS1
3.59473453611861e-20	0.674477	0.867	0.702	6.80662984414059e-16	8	CAPZB
4.67528955698189e-20	1.36697	0.274	0.099	8.85266077614521e-16	8	TNFSF9
4.81561778269097e-20	1.28954	0.404	0.189	9.11837227152536e-16	8	PYCARD
1.68284361019121e-19	1.07457	0.448	0.214	3.18646437589706e-15	8	RFTN1
2.41785889058688e-19	0.928597	0.589	0.333	4.57821580932626e-15	8	SURF4
2.65023778921301e-19	1.37281	0.263	0.094	5.01822525387484e-15	8	ATXN7L1
2.81217232012128e-19	1.09497	0.341	0.137	5.32484828814965e-15	8	ATXN1
3.29680129159147e-19	1.11898	0.411	0.187	6.24249324562844e-15	8	PYHIN1
3.88701053900027e-19	1.20643	0.378	0.169	7.36005445559702e-15	8	MRPL10
3.94709565708236e-19	0.823498	0.756	0.545	7.47382562668545e-15	8	ZYX
5.17285831835523e-19	0.995208	0.604	0.37	9.79480722580562e-15	8	TAP1
6.66935834980189e-19	0.800606	0.77	0.577	1.26284300353499e-14	8	CD247
9.8616591705904e-19	0.617493	0.844	0.727	1.86730516395129e-14	8	UBL5
1.35891648175828e-18	1.36728	0.344	0.15	2.57310835820931e-14	8	DNM2
1.41831884283926e-18	1.10684	0.5	0.268	2.68558672891614e-14	8	RUNX3
1.59441693702394e-18	1.27398	0.337	0.142	3.01902847025483e-14	8	C5orf56
1.63822135277324e-18	0.59176	0.889	0.775	3.10197213147613e-14	8	ARPC1B
1.6512909493981e-18	0.592886	0.878	0.735	3.12671941268531e-14	8	COX6B1
1.66910860824425e-18	1.19732	0.444	0.223	3.16045714971049e-14	8	YPEL3
2.1745030315515e-18	1.11294	0.393	0.179	4.11742149024276e-14	8	HSPB11
3.99392700170408e-18	1.17484	0.43	0.215	7.56250077772667e-14	8	MPG
4.12673723205034e-18	0.557198	0.915	0.802	7.81397694888731e-14	8	SUMO2
4.60885726881126e-18	1.34264	0.259	0.096	8.72687123849412e-14	8	GPR137B
4.82583277929614e-18	0.862388	0.659	0.415	9.13771436759723e-14	8	PSMB10
5.54456657204795e-18	1.3803	0.319	0.135	1.04986368041728e-13	8	POP4
7.7820353025232e-18	1.04361	0.374	0.167	1.47352838453277e-13	8	NLRC5
8.05528959416204e-18	0.837131	0.533	0.275	1.52526908465458e-13	8	CD8B
8.10554987340142e-18	1.23878	0.356	0.16	1.53478586852856e-13	8	ITPRIP
8.25678246950251e-18	1.13961	0.389	0.18	1.5634217606003e-13	8	RALGDS
1.02131198052e-17	0.684927	0.796	0.579	1.93385423511463e-13	8	TBC1D10C
1.42110323938799e-17	0.710345	0.737	0.496	2.69085898378117e-13	8	FYN
1.56270068422827e-17	0.870469	0.67	0.46	2.95897374558623e-13	8	MSN
1.84190297241221e-17	1.28717	0.333	0.146	3.48764327826253e-13	8	MIB2
3.08935691213827e-17	0.528598	0.885	0.78	5.84969731313382e-13	8	ARPC3
3.15622069497888e-17	1.29449	0.378	0.179	5.9763038859425e-13	8	LRBA
3.55623828839296e-17	0.876247	0.63	0.399	6.73373719907207e-13	8	SIT1
4.04625708751155e-17	1.1419	0.333	0.145	7.66158779520312e-13	8	CD84
4.21809810661109e-17	1.03585	0.459	0.238	7.9869687648681e-13	8	ARHGAP25
5.45855987439522e-17	0.77463	0.711	0.483	1.03357831221674e-12	8	DRAP1
6.45522250496701e-17	1.06536	0.463	0.247	1.2222963813155e-12	8	NDUFA7
7.5469916815788e-17	0.877393	0.604	0.363	1.42902287490695e-12	8	AKNA
8.16077952682552e-17	1.11928	0.522	0.309	1.54524360340441e-12	8	SPN
8.64042551231733e-17	0.865851	0.67	0.455	1.63606457075729e-12	8	GABARAPL2
1.01666676216621e-16	0.993615	0.493	0.268	1.92505851416172e-12	8	IFI16
1.15272375255164e-16	1.1649	0.419	0.211	2.18268242545654e-12	8	PARVG
1.24952322174486e-16	0.896907	0.737	0.562	2.36597222037389e-12	8	ISG20
1.4022769974195e-16	0.861837	0.641	0.411	2.65521149461382e-12	8	IL10RA
1.63066416167898e-16	1.0546	0.433	0.222	3.08766259013915e-12	8	ISG15
2.00790327641861e-16	1.23919	0.356	0.164	3.80196485389864e-12	8	MKNK2
2.10030368121113e-16	1.26352	0.322	0.144	3.97692502037328e-12	8	ACP5
2.42042718783878e-16	0.806402	0.722	0.508	4.58307888017273e-12	8	CSTB
2.63044248673618e-16	0.717935	0.767	0.526	4.98074284863495e-12	8	SEC61B
3.14884658982401e-16	0.915476	0.519	0.294	5.96234101783176e-12	8	SRRT
3.26879101313665e-16	0.586395	0.844	0.734	6.18945578337425e-12	8	ALDOA
4.01565221555871e-16	0.710197	0.752	0.546	7.60363747016042e-12	8	EID1
4.1134001461362e-16	0.733958	0.774	0.597	7.7887231767089e-12	8	UCP2
4.13811402858757e-16	0.702872	0.715	0.51	7.83551891313057e-12	8	WAS
4.93634868741074e-16	1.3619	0.333	0.154	9.34697623961223e-12	8	AIF1
5.5052193353432e-16	1.18283	0.333	0.151	1.04241328114723e-11	8	HACD4
6.64660046142714e-16	1.40964	0.27	0.109	1.25853379737123e-11	8	BRD7
6.81849466421287e-16	0.868167	0.663	0.453	1.29108196466871e-11	8	PPP2R5C
8.31165330394258e-16	1.24644	0.404	0.21	1.57381155310153e-11	8	ANXA5
1.12396526388178e-15	0.961729	0.53	0.311	2.12822822716014e-11	8	CDK2AP2
1.18218283707954e-15	0.704686	0.77	0.587	2.23846320201011e-11	8	CAP1
1.52077480980889e-15	1.09877	0.411	0.215	2.87958710237313e-11	8	RNASEH2B
1.61705434589658e-15	0.645118	0.752	0.571	3.06189240395517e-11	8	PPP1CA
2.58600539983392e-15	1.07727	0.304	0.133	4.89660122458553e-11	8	MIR155HG
2.92383690491634e-15	1.09464	0.315	0.14	5.53628517945909e-11	8	CHST11
2.94340860723774e-15	0.788666	0.67	0.467	5.57334419780467e-11	8	PGAM1
3.011367709581e-15	0.936007	0.333	0.151	5.70202475809163e-11	8	PDCD1
4.1490865681563e-15	0.986159	0.267	0.108	7.85629541680395e-11	8	TOX2
5.62634590136204e-15	0.866525	0.6	0.39	1.0653485964229e-10	8	SASH3
6.81821759253539e-15	1.27127	0.3	0.133	1.29102950114658e-10	8	ITGAE
9.49910976817395e-15	0.503087	0.911	0.826	1.79865643460374e-10	8	HMGB1
9.64098260174393e-15	0.701019	0.73	0.542	1.82552005564021e-10	8	ATP5MC3
1.00887615094706e-14	0.715213	0.685	0.47	1.91030699181826e-10	8	ARPC4
1.10896425183292e-14	0.909705	0.415	0.21	2.09982381084563e-10	8	PCED1B
1.20028306182877e-14	1.03207	0.311	0.137	2.27273597757277e-10	8	MYO1F
1.22587079500072e-14	1.06699	0.37	0.178	2.32118635033387e-10	8	DCP2
1.37473723948506e-14	0.813163	0.511	0.297	2.60306496296496e-10	8	TWF2
1.54979352797728e-14	1.20339	0.33	0.157	2.93453404522498e-10	8	HBS1L
1.61190288702772e-14	0.832516	0.659	0.47	3.05213811658698e-10	8	FKBP1A
2.13371267077975e-14	0.935853	0.43	0.23	4.04018494212145e-10	8	STARD7
2.55016009450778e-14	0.951587	0.459	0.26	4.82872813895049e-10	8	MYO1G
2.64312443205726e-14	0.910657	0.522	0.317	5.00475611210041e-10	8	CMTM7
3.64920450112466e-14	1.34188	0.252	0.105	6.90976872287955e-10	8	EXOSC9
4.03276943213204e-14	0.675845	0.652	0.433	7.63604891974201e-10	8	GSTP1
4.47860756899411e-14	1.23861	0.385	0.203	8.48024343189035e-10	8	MAP3K8
4.72023639301438e-14	0.706221	0.667	0.488	8.93776761017274e-10	8	TRAPPC1
4.8016776743933e-14	0.923008	0.367	0.177	9.09197667646372e-10	8	FAS
5.23771804033943e-14	0.810204	0.593	0.39	9.9176191093827e-10	8	RCSD1
5.43758351366863e-14	0.619514	0.785	0.633	1.02960643831315e-09	8	COX8A
5.62151652710514e-14	0.89286	0.493	0.292	1.06443415440736e-09	8	MACF1
5.87044577690755e-14	0.705534	0.704	0.506	1.11156890785744e-09	8	ATP5MF
6.04350768610063e-14	0.739769	0.759	0.591	1.14433818036315e-09	8	ARL4C
6.74979392225137e-14	1.05884	0.315	0.148	1.2780734791783e-09	8	PPP6R1
7.65365284818161e-14	0.604525	0.811	0.666	1.44921916680319e-09	8	PLAAT4
9.95689107557379e-14	0.853796	0.422	0.219	1.8853373251599e-09	8	THEMIS
1.21336739238218e-13	0.882932	0.496	0.294	2.29751115747566e-09	8	PIN1
1.50595395139212e-13	1.19232	0.274	0.121	2.85152380696097e-09	8	PIP4K2A
1.59856453085329e-13	0.954912	0.407	0.218	3.0268819391707e-09	8	DNAJC4
1.78923311941326e-13	0.872663	0.489	0.286	3.38791291160901e-09	8	SYNRG
2.17370380829223e-13	1.20171	0.307	0.147	4.11590816100134e-09	8	FLII
2.55874724099328e-13	1.10328	0.27	0.119	4.84498790082078e-09	8	RAB4B
2.94469597378458e-13	1.02829	0.322	0.154	5.57578182636111e-09	8	NUDT1
3.0711314292864e-13	0.813258	0.459	0.26	5.8151873613538e-09	8	MAP4K1
3.50104973343715e-13	0.990693	0.37	0.195	6.62923767026325e-09	8	WBP1
3.73835608277762e-13	1.14477	0.359	0.186	7.07857724273943e-09	8	ANKRD10
3.73946592516323e-13	0.932965	0.4	0.211	7.08067872929657e-09	8	ATP2A3
3.81617111632685e-13	0.985926	0.404	0.218	7.22592000876489e-09	8	IFI27L2
4.07918864373077e-13	0.962577	0.359	0.182	7.72394369690421e-09	8	FIBP
4.10960567399989e-13	0.741242	0.611	0.421	7.7815383437188e-09	8	UBE2V1
4.25265484446718e-13	1.06177	0.256	0.109	8.05240194799861e-09	8	USB1
4.61691711218169e-13	0.996969	0.448	0.268	8.74213255191603e-09	8	LSM2
4.68363510388284e-13	1.04578	0.296	0.136	8.86846306920216e-09	8	WDR45
4.85411908266966e-13	1.12411	0.263	0.115	9.191274483035e-09	8	RABEP1
5.18553733970356e-13	0.551717	0.819	0.67	9.8188149527287e-09	8	ATP5IF1
5.28795288474214e-13	1.01254	0.556	0.372	1.00127387872592e-08	8	DYNLL1
6.20056852408214e-13	0.904969	0.381	0.198	1.17407765003495e-08	8	PPM1M
6.34789741025915e-13	1.3793	0.289	0.139	1.20197437463257e-08	8	S1PR4
6.91934009523406e-13	0.544543	0.822	0.669	1.31017704703257e-08	8	LCP1
6.98575332536603e-13	0.926577	0.278	0.123	1.32275239215806e-08	8	YARS
7.5095377879883e-13	0.905276	0.53	0.332	1.42193098015559e-08	8	SCAMP2
7.70786500732313e-13	0.755798	0.6	0.427	1.45948423913664e-08	8	TNFRSF14
8.849053614615e-13	0.788697	0.581	0.383	1.67556830192735e-08	8	OPTN
8.95395840665357e-13	0.549937	0.8	0.666	1.69543202429985e-08	8	NDUFA13
9.50552259046262e-13	1.21526	0.307	0.149	1.7998707025041e-08	8	RAD23B
1.06707817361011e-12	0.813703	0.563	0.368	2.02051252173074e-08	8	TNFRSF1B
1.16927515206619e-12	0.783476	0.504	0.313	2.21402250043733e-08	8	TMEM256
1.24607867671002e-12	0.979564	0.393	0.217	2.35944997435043e-08	8	NT5C
1.26205910520465e-12	0.684065	0.663	0.49	2.389708915705e-08	8	ARF5
1.31123971118248e-12	0.635357	0.722	0.554	2.48283239312402e-08	8	SLC25A5
1.39593578079237e-12	0.542558	0.811	0.631	2.64320440093036e-08	8	GUK1
1.39635794175779e-12	1.46087	0.281	0.135	2.64400376271837e-08	8	BHLHE40
1.4523987920006e-12	0.843316	0.463	0.271	2.75011711265313e-08	8	DYNLRB1
1.70450175176139e-12	1.20485	0.4	0.225	3.22747406696019e-08	8	CMC1
2.09985207055126e-12	0.582831	0.726	0.503	3.97606989558882e-08	8	SUN2
2.31203857286194e-12	1.13097	0.274	0.126	4.37784503771408e-08	8	TERF1
2.47403177764059e-12	0.994684	0.27	0.124	4.68457917096245e-08	8	ATP8A1
2.9477113223709e-12	0.769101	0.522	0.336	5.5814913889093e-08	8	BAX
3.10379755238623e-12	0.932122	0.348	0.18	5.87704066544332e-08	8	B4GALT3
4.0570413586345e-12	1.10017	0.307	0.151	7.68200781257444e-08	8	RASGRP1
4.38458383998913e-12	0.944292	0.478	0.302	8.30220950101942e-08	8	RBCK1
4.63547157440675e-12	1.06794	0.341	0.177	8.77726542613918e-08	8	B3GNT2
4.71492961355507e-12	0.914978	0.326	0.162	8.92771922326652e-08	8	SNX5
4.81441626094835e-12	1.11011	0.311	0.157	9.1160971901057e-08	8	NFATC3
4.82416620910074e-12	0.527465	0.774	0.592	9.13455871693225e-08	8	UQCR10
4.85012782729536e-12	1.04291	0.278	0.13	9.18371704098377e-08	8	NAA50
5.01686550517245e-12	1.24352	0.293	0.143	9.49943483404403e-08	8	UBE2F
7.409515703167e-12	0.971205	0.333	0.175	1.40299179839467e-07	8	PIK3CD
8.192641476482e-12	0.614634	0.719	0.58	1.55127666357187e-07	8	TMEM258
8.94308553345041e-12	0.747099	0.578	0.406	1.69337324575884e-07	8	ATP5F1C
8.96639599897909e-12	0.785138	0.452	0.268	1.69778708240669e-07	8	BTN3A2
8.97555898936439e-12	0.681209	0.63	0.448	1.69952209463615e-07	8	CSK
9.9136216138679e-12	0.559599	0.756	0.595	1.87714425258589e-07	8	HLA-F
1.04242474130851e-11	1.01699	0.43	0.252	1.97383124766766e-07	8	PELI1
1.06686239511561e-11	0.557515	0.674	0.459	2.02010394515141e-07	8	PET100
1.08456606060732e-11	0.621153	0.726	0.559	2.05362583575997e-07	8	NDUFA11
1.12681048628707e-11	0.722297	0.481	0.282	2.13361565578457e-07	8	JPT1
1.29564155294113e-11	0.586372	0.633	0.423	2.45329728049404e-07	8	TSC22D4
1.32002593454473e-11	0.736604	0.53	0.328	2.49946910706045e-07	8	CEMIP2
1.40692635953924e-11	0.575399	0.804	0.635	2.66401506178756e-07	8	ARHGEF1
1.48499230268906e-11	0.608345	0.663	0.527	2.81183292514174e-07	8	C9orf16
1.59667200292472e-11	1.24693	0.256	0.119	3.02329843753797e-07	8	SNF8
1.60428179455245e-11	0.631303	0.811	0.669	3.03770757798507e-07	8	SAT1
1.67127528125487e-11	0.723881	0.585	0.412	3.1645597450561e-07	8	COX5A
1.93002955673625e-11	0.71399	0.541	0.341	3.65451096568009e-07	8	ECH1
2.01725871769512e-11	0.661513	0.619	0.419	3.8196793819557e-07	8	NCOR1
2.05708143962209e-11	0.745212	0.437	0.247	3.89508370592443e-07	8	BATF
2.10725229867725e-11	0.949161	0.341	0.181	3.99008222754538e-07	8	GBP2
2.22882253619564e-11	0.661533	0.656	0.462	4.22027547228645e-07	8	CLEC2D
2.51889977020906e-11	0.821291	0.493	0.315	4.76953671489085e-07	8	GIMAP1
2.52639968565548e-11	0.801786	0.5	0.311	4.78373780478865e-07	8	CASP4
2.62434984276077e-11	1.08114	0.274	0.133	4.96920642726752e-07	8	TBC1D1
2.62712677984333e-11	0.812662	0.415	0.237	4.97446455763334e-07	8	DNAJC15
3.18951119615777e-11	0.723241	0.444	0.259	6.03933944992473e-07	8	POLR2G
3.2745105190579e-11	0.872196	0.404	0.235	6.20028566783613e-07	8	COPZ1
3.2897086017951e-11	0.684374	0.504	0.31	6.22906323749902e-07	8	PSMA5
3.38340547508836e-11	0.725621	0.6	0.419	6.40647826707981e-07	8	BCL11B
4.1274761402157e-11	0.62329	0.637	0.466	7.81537607149842e-07	8	DBI
4.26388755288026e-11	0.679239	0.485	0.298	8.07367108137878e-07	8	CFLAR
4.38738741576667e-11	1.02572	0.267	0.128	8.30751807175418e-07	8	NEK7
4.71774473954983e-11	0.516322	0.793	0.634	8.9330496643376e-07	8	NDUFA1
5.06534940175452e-11	0.917228	0.304	0.151	9.59123909222219e-07	8	TIMM8B
5.15588507650673e-11	0.636769	0.541	0.348	9.76266839236549e-07	8	NDUFA2
5.77198451639254e-11	1.0531	0.296	0.151	1.09292526817893e-06	8	GCHFR
5.89890943271113e-11	0.700733	0.444	0.261	1.11695850108385e-06	8	UTRN
7.60044670691579e-11	0.860975	0.322	0.167	1.4391445839545e-06	8	PTPRA
8.92745779775839e-11	0.897113	0.278	0.133	1.69041413400555e-06	8	PTTG1
9.0380001485009e-11	0.690079	0.578	0.387	1.71134532811864e-06	8	MAPRE2
9.20100486018246e-11	0.516722	0.733	0.533	1.74221027027555e-06	8	ATP5ME
9.3748351031762e-11	0.681893	0.611	0.427	1.77512502678641e-06	8	CTSD
1.10719114647813e-10	0.781438	0.37	0.203	2.09646643585633e-06	8	USP11
1.21081287329001e-10	0.669938	0.489	0.309	2.29267417557463e-06	8	NFATC2
1.37938613171986e-10	0.671647	0.6	0.415	2.61186764041155e-06	8	POLD4
1.45592969826261e-10	1.0239	0.285	0.142	2.75680288366026e-06	8	MIF4GD
1.51471884195023e-10	1.05809	0.322	0.175	2.86812012723276e-06	8	YWHAH
1.60860212154769e-10	0.8279	0.326	0.171	3.04588811715054e-06	8	NUDT5
1.62342795542885e-10	0.827024	0.385	0.212	3.07396083360452e-06	8	ANKRD11
1.86399071259958e-10	0.638804	0.722	0.539	3.52946641430731e-06	8	LITAF
1.89412021846244e-10	0.925473	0.493	0.328	3.58651663365864e-06	8	PIM3
1.89564651469937e-10	0.957561	0.33	0.178	3.58940667558327e-06	8	INPP5D
2.13028293783351e-10	0.659984	0.574	0.381	4.03369074278775e-06	8	PSMB3
2.33649853762102e-10	0.795048	0.404	0.238	4.4241599809854e-06	8	ETFB
2.47849945501676e-10	0.751476	0.381	0.213	4.69303871807423e-06	8	SH3GLB1
3.17944013775797e-10	0.704985	0.415	0.24	6.02026990084472e-06	8	LASP1
3.24395489698071e-10	0.616253	0.63	0.458	6.14242859743298e-06	8	ARHGAP9
3.54259484088704e-10	0.864988	0.359	0.202	6.70790333121961e-06	8	TANK
3.80740237257182e-10	0.898423	0.326	0.177	7.20931639246474e-06	8	TIPRL
3.85026518148887e-10	0.59005	0.793	0.7	7.29047712114918e-06	8	TRIR
3.91864967180354e-10	0.982406	0.296	0.155	7.41996315356001e-06	8	HDAC7
3.94190873999405e-10	0.784724	0.437	0.269	7.46400419917874e-06	8	UBE2L6
4.07959071252283e-10	0.983765	0.274	0.138	7.72470501416198e-06	8	HINT2
4.7707189488802e-10	0.719072	0.385	0.215	9.03335632970466e-06	8	TMEM259
5.04438256941819e-10	0.925079	0.293	0.15	9.55153839519335e-06	8	IL10RB
5.19346531075248e-10	0.876634	0.293	0.15	9.83382656590982e-06	8	NMRAL1
5.46871760973370e-10	0.921876	0.467	0.31	1.03550167940308e-05	8	CNIH1
6.24068211483616e-10	0.702725	0.496	0.324	1.18167315844423e-05	8	ITGAL
6.90766019844617e-10	0.829728	0.474	0.312	1.30796545857578e-05	8	ARRB2
7.22823077115429e-10	0.659914	0.526	0.355	1.36866549651807e-05	8	NOP10
7.3117575516082e-10	0.93592	0.315	0.171	1.38448129239701e-05	8	SPTBN1
7.83940749066758e-10	0.507481	0.644	0.456	1.48439180835791e-05	8	CKLF
8.70703552123525e-10	0.720827	0.544	0.391	1.64867717594589e-05	8	AIP
8.76796818418772e-10	0.882845	0.263	0.13	1.66021477567594e-05	8	TRAF5
8.88488280226386e-10	0.556528	0.678	0.525	1.68235255860866e-05	8	BRK1
9.57175320343753e-10	0.937456	0.307	0.165	1.8124114690709e-05	8	ZC3H7A
9.5885542893215e-10	0.582689	0.596	0.42	1.81559275468302e-05	8	BUB3
9.63606967294497e-10	0.937686	0.422	0.267	1.82458979257213e-05	8	CDC25B
1.17820231902288e-09	0.631345	0.47	0.287	2.23092609106983e-05	8	PSTPIP1
1.18852497615599e-09	0.69269	0.393	0.229	2.25047204235137e-05	8	POLR2A
1.25351309868611e-09	0.895403	0.304	0.164	2.37352705236215e-05	8	CIAO1
1.42954788257419e-09	0.668314	0.481	0.31	2.70684891565422e-05	8	DENND1C
1.45556180067674e-09	0.824477	0.337	0.186	2.75610626958141e-05	8	NELFCD
1.46602604345058e-09	0.719066	0.459	0.293	2.77592031327367e-05	8	PPP1R12A
1.57188462434358e-09	0.62273	0.43	0.256	2.97636353619456e-05	8	SRSF9
1.58964707920392e-09	0.583591	0.533	0.341	3.00999674447261e-05	8	PTPN7
1.59573758118803e-09	0.800076	0.411	0.251	3.02152910997953e-05	8	PTPN22
1.6694450741221e-09	0.690709	0.526	0.344	3.16109424785019e-05	8	PPP4C
1.69402759571548e-09	0.529201	0.644	0.484	3.20764125248726e-05	8	ARL6IP1
1.81451507631662e-09	0.75648	0.4	0.239	3.43578429700552e-05	8	RTF1
1.84414751813907e-09	0.891016	0.448	0.295	3.49189332559632e-05	8	CLDND1
1.90006891550038e-09	0.717408	0.437	0.276	3.59778049149997e-05	8	KDELR2
2.05365541298523e-09	0.719011	0.415	0.252	3.88859652448754e-05	8	CHIC2
2.14602347451729e-09	0.536078	0.522	0.332	4.06349544899849e-05	8	CTSW
2.15369719987354e-09	0.92749	0.33	0.186	4.07802564796055e-05	8	ARRDC1
2.2009972056527e-09	0.515724	0.693	0.552	4.16758820890338e-05	8	CSNK2B
2.26106237272615e-09	0.694287	0.452	0.286	4.28132160275697e-05	8	ZNHIT1
2.29812014162543e-09	0.785995	0.356	0.204	4.35149048816776e-05	8	DNAJC7
2.5324045707043e-09	0.726322	0.381	0.22	4.79510805462859e-05	8	NAA10
2.62216161565666e-09	0.919833	0.267	0.137	4.96506301924588e-05	8	PPP6R2
2.71602523871298e-09	0.597831	0.578	0.42	5.14279378950302e-05	8	RHOF
2.82494475065899e-09	0.757009	0.415	0.256	5.3490328853728e-05	8	KPNA2
3.18888051116335e-09	0.856876	0.293	0.154	6.0381452478878e-05	8	SURF2
3.21063074479135e-09	0.55954	0.593	0.424	6.07932931526242e-05	8	NDUFB1
3.80081358415389e-09	0.623683	0.574	0.399	7.19684052159539e-05	8	RAC1
4.01820615560283e-09	0.588316	0.578	0.398	7.60847335563396e-05	8	TAX1BP1
4.14874929840146e-09	0.684627	0.43	0.267	7.85565679652316e-05	8	NBDY
4.28498848934551e-09	0.693676	0.333	0.184	8.11362570457573e-05	8	CDC42EP3
4.76107768043984e-09	0.546065	0.726	0.592	9.01510058791283e-05	8	STK17A
4.92672071108401e-09	0.818066	0.296	0.162	9.32874566643757e-05	8	NUTM2B-AS1
5.60021851102449e-09	0.815794	0.267	0.138	0.00010604	8	GIMAP6
5.66018853003317e-09	0.60087	0.537	0.371	0.000107176	8	ELOVL5
6.04086823691103e-09	0.693015	0.396	0.235	0.000114384	8	YY1
6.07424138015993e-09	0.804052	0.33	0.186	0.000115016	8	DAXX
6.143148390134e-09	0.879472	0.315	0.175	0.000116321	8	SUCLG1
6.657956919405e-09	0.563722	0.663	0.484	0.000126068	8	GNG2
6.79283350756282e-09	0.53436	0.693	0.535	0.000128622	8	NAP1L1
7.51771216937889e-09	0.68432	0.467	0.306	0.000142348	8	CAPN2
7.70859829176014e-09	0.807757	0.352	0.203	0.000145962	8	ACADVL
7.98772928251854e-09	0.748347	0.367	0.218	0.000151248	8	ELMO1
8.02160242969462e-09	0.865247	0.293	0.159	0.000151889	8	GLRX
8.17451299338059e-09	0.676723	0.478	0.315	0.000154784	8	NAP1L4
8.83560712978692e-09	0.887785	0.315	0.178	0.000167302	8	CCDC167
9.02544485238149e-09	0.72388	0.381	0.225	0.000170897	8	SFT2D1
9.1208476147877e-09	0.626276	0.448	0.282	0.000172703	8	APMAP
9.20604179500603e-09	0.807951	0.396	0.244	0.000174316	8	SLFN5
9.32000958152385e-09	0.776111	0.289	0.154	0.000176474	8	GPBP1L1
9.4609011973569e-09	0.575934	0.448	0.28	0.000179142	8	CNOT6L
9.76791439364677e-09	0.51691	0.696	0.553	0.000184955	8	ITM2A
1.02933542341668e-08	0.761259	0.315	0.176	0.000194905	8	TPP1
1.08865899433186e-08	0.947442	0.267	0.142	0.000206138	8	BTN3A1
1.18902987471433e-08	0.670597	0.396	0.238	0.000225143	8	DIAPH1
1.22285888179272e-08	0.512452	0.644	0.469	0.000231548	8	COX7B
1.22539065941857e-08	0.798628	0.4	0.251	0.000232028	8	RGS2
1.26580514878691e-08	0.646402	0.419	0.255	0.00023968	8	SYNE1
1.3085774615165e-08	0.582221	0.556	0.382	0.000247779	8	COPS9
1.31989710312164e-08	0.535718	0.526	0.351	0.000249923	8	CCDC18-AS1
1.33586965430712e-08	0.534965	0.589	0.423	0.000252947	8	ARHGAP45
1.49416484018952e-08	0.832396	0.293	0.16	0.00028292	8	PTK2B
1.50713294518325e-08	0.549832	0.559	0.392	0.000285376	8	RASAL3
1.53698316189788e-08	0.572881	0.519	0.35	0.000291028	8	CAPZA1
1.62209555361269e-08	0.588878	0.589	0.402	0.000307144	8	SRRM2
1.65764015149317e-08	0.58696	0.659	0.513	0.000313874	8	SKAP1
1.69678848595212e-08	0.664312	0.37	0.218	0.000321287	8	TLN1
1.71619004548397e-08	0.765956	0.307	0.171	0.000324961	8	OXLD1
1.87829697506325e-08	0.630773	0.485	0.326	0.000355656	8	REEP5
1.88066169484382e-08	0.676642	0.452	0.285	0.000356103	8	FAAP20
1.92288207494865e-08	0.828944	0.285	0.156	0.000364098	8	MAN1A2
1.93832842538376e-08	0.661171	0.381	0.227	0.000367022	8	FDFT1
1.97941737671108e-08	0.514373	0.385	0.223	0.000374803	8	KLRK1
1.98332880001663e-08	0.705618	0.415	0.262	0.000375543	8	AP2S1
2.09823702988959e-08	0.613943	0.563	0.405	0.000397301	8	RASSF5
2.11648866282097e-08	0.612439	0.574	0.42	0.000400757	8	RNF167
2.15428028889038e-08	0.53052	0.467	0.295	0.000407913	8	CARD16
2.20847192296234e-08	0.533678	0.615	0.469	0.000418174	8	ARPC5
2.31783134138434e-08	0.841263	0.274	0.151	0.000438881	8	ZCRB1
2.35059814649861e-08	0.798573	0.385	0.237	0.000445086	8	MED15
2.4450115858842e-08	0.541201	0.593	0.436	0.000462963	8	PAXX
2.56038719236112e-08	0.652532	0.441	0.288	0.000484809	8	SPTAN1
2.57649365911165e-08	0.935469	0.296	0.166	0.000487859	8	ATP2B4
2.57801503859335e-08	0.754558	0.43	0.286	0.000488147	8	RBBP4
2.65823976212221e-08	0.625354	0.463	0.31	0.000503338	8	LPXN
2.70087310159335e-08	0.632351	0.319	0.177	0.00051141	8	EIF6
3.05158348989086e-08	0.77737	0.393	0.243	0.000577817	8	SH2D2A
3.08621374347225e-08	0.635273	0.511	0.338	0.000584375	8	MRPL41
3.09251230633718e-08	0.564409	0.615	0.449	0.000585567	8	COPE
3.12179621102379e-08	0.519137	0.604	0.432	0.000591112	8	KHDRBS1
3.25740125184168e-08	0.727826	0.422	0.279	0.000616789	8	IDH2
3.29822518522264e-08	0.561822	0.648	0.49	0.000624519	8	PRKCH
3.34493830145955e-08	0.775794	0.278	0.151	0.000633364	8	GRK2
3.39836699201261e-08	0.744546	0.433	0.282	0.000643481	8	TOB1
3.45649831902721e-08	0.725551	0.348	0.202	0.000654488	8	C1D
3.70342858094002e-08	0.716486	0.263	0.137	0.000701244	8	MRPL28
4.03783568906879e-08	0.528527	0.626	0.473	0.000764564	8	BIN1
4.0730441338476e-08	0.685148	0.381	0.234	0.000771231	8	SHKBP1
4.22741025198237e-08	0.734734	0.433	0.284	0.00080046	8	SSNA1
4.28161933701557e-08	0.864512	0.285	0.16	0.000810725	8	CAPRIN1
4.34825003607879e-08	0.855128	0.252	0.134	0.000823341	8	ABCC1
4.91168719846747e-08	0.739367	0.515	0.366	0.000930028	8	GIMAP5
4.99551451370016e-08	0.715727	0.404	0.246	0.000945901	8	MT1X
5.03182299743493e-08	0.75968	0.363	0.225	0.000952776	8	PAG1
5.1515917506992e-08	0.670622	0.315	0.177	0.000975454	8	ST8SIA4
6.11845943092712e-08	0.755936	0.278	0.151	0.00115853	8	SIRT7
6.24076478554883e-08	0.513108	0.648	0.487	0.00118169	8	EVI2B
6.44787627460467e-08	0.636234	0.426	0.267	0.00122091	8	NDUFB6
6.57677418654445e-08	0.727312	0.311	0.178	0.00124531	8	CAPN1
7.45537569720825e-08	0.504474	0.619	0.459	0.00141168	8	TSPO
7.57661378889744e-08	0.672507	0.407	0.26	0.00143463	8	SNRNP200
7.61896875566901e-08	0.681078	0.411	0.269	0.00144265	8	MRPL34
8.04413076846603e-08	0.735564	0.496	0.35	0.00152316	8	HMGB2
8.07165911422799e-08	0.645908	0.404	0.251	0.00152837	8	RNF44
8.20319723021392e-08	0.64745	0.47	0.32	0.00155328	8	MAF1
8.36079959775954e-08	0.806115	0.281	0.161	0.00158312	8	CHD4
8.68258883550937e-08	0.681524	0.415	0.265	0.00164405	8	PARP1
8.95962575154592e-08	0.932139	0.27	0.153	0.00169651	8	SREK1IP1
9.01239546001881e-08	0.668336	0.337	0.198	0.0017065	8	TXNDC17
9.30442751406965e-08	0.57007	0.57	0.418	0.00176179	8	AKAP13
9.9662529360137e-08	0.691287	0.393	0.247	0.00188711	8	MEA1
1.13337106751359e-07	0.674736	0.315	0.18	0.00214604	8	ORAI1
1.13982982203998e-07	0.788168	0.274	0.151	0.00215827	8	SQOR
1.1624236535193e-07	0.68787	0.3	0.171	0.00220105	8	SETX
1.18582594437982e-07	0.66665	0.478	0.33	0.00224536	8	ARHGAP30
1.30935101580667e-07	0.661723	0.367	0.224	0.00247926	8	RBBP7
1.32288352619592e-07	0.736106	0.367	0.234	0.00250488	8	PSMB4
1.36746302271627e-07	0.703302	0.326	0.191	0.00258929	8	ERLEC1
1.3727886681859e-07	0.598847	0.441	0.293	0.00259938	8	SHFL
1.37709162311682e-07	0.565761	0.478	0.324	0.00260752	8	ARPC5L
1.4589977027562e-07	0.689656	0.333	0.198	0.00276261	8	VAMP5
1.46235286098717e-07	0.703899	0.319	0.189	0.00276897	8	CIAO2A
1.46780318343284e-07	0.884327	0.259	0.143	0.00277929	8	PHKG2
1.50070923895556e-07	0.765999	0.256	0.138	0.00284159	8	POLDIP3
1.52771681898821e-07	0.723667	0.281	0.159	0.00289273	8	TDG
1.54016620072379e-07	0.916475	0.252	0.14	0.0029163	8	CD2BP2
1.55749973526653e-07	0.691497	0.389	0.249	0.00294913	8	PSMB2
1.56774184581862e-07	0.763095	0.326	0.194	0.00296852	8	APOL6
1.59337421432369e-07	0.638944	0.385	0.238	0.00301705	8	MRPS6
1.62619505239497e-07	0.607043	0.344	0.204	0.0030792	8	NDUFS2
1.67362039899088e-07	0.595533	0.441	0.291	0.003169	8	RAB5IF
1.74390314770225e-07	0.665819	0.352	0.212	0.00330208	8	SDF2L1
1.77441001070231e-07	0.75329	0.322	0.191	0.00335985	8	CNTRL
1.87259653429052e-07	0.528196	0.563	0.408	0.00354576	8	FAM49B
2.13660935055162e-07	0.826326	0.259	0.143	0.00404567	8	COA1
2.20918415921407e-07	0.505766	0.637	0.511	0.00418309	8	SH3BGRL
2.29641527226464e-07	0.581631	0.441	0.292	0.00434826	8	CLTA
2.35616674925718e-07	0.533169	0.511	0.357	0.0044614	8	PSMA6
2.37262618323862e-07	0.868975	0.259	0.144	0.00449257	8	CHTOP
2.40047996778294e-07	0.741929	0.278	0.157	0.00454531	8	CDV3
2.60595122586247e-07	0.641128	0.378	0.237	0.00493437	8	NUDT21
2.61794816475842e-07	0.751624	0.352	0.218	0.00495708	8	ACTN4
2.73338932055154e-07	0.611556	0.419	0.279	0.00517567	8	NDUFS6
2.74199196990985e-07	0.523867	0.526	0.37	0.00519196	8	RAB11B
2.93318253876218e-07	0.584161	0.459	0.32	0.00555398	8	R3HDM4
2.93919599394274e-07	0.551826	0.437	0.284	0.00556537	8	COX16
2.98912689268647e-07	0.501225	0.641	0.5	0.00565991	8	FNBP1
3.03214606375471e-07	0.636064	0.393	0.252	0.00574137	8	SRP19
3.05029146254421e-07	0.662553	0.481	0.34	0.00577573	8	CORO7
3.09416287176236e-07	0.703215	0.27	0.151	0.0058588	8	ITPA
3.26441035554573e-07	0.641392	0.374	0.232	0.00618116	8	CMC2
3.29070190827938e-07	0.594468	0.4	0.249	0.00623094	8	KCNAB2
3.56454845464137e-07	0.738583	0.256	0.142	0.00674947	8	MPPE1
3.58890831958363e-07	0.645906	0.356	0.223	0.0067956	8	RNPEPL1
3.60247518289307e-07	0.500116	0.559	0.414	0.00682129	8	TCEA1
3.72079309991115e-07	0.560864	0.504	0.344	0.00704532	8	RBX1
4.00080639971352e-07	0.584053	0.474	0.325	0.00757553	8	NDUFS7
4.12888877335241e-07	0.569611	0.367	0.23	0.00781805	8	CCDC88C
4.13288173771168e-07	0.544567	0.637	0.48	0.00782561	8	WDR83OS
4.21851059051243e-07	0.522765	0.552	0.403	0.00798775	8	NONO
4.2425301154589e-07	0.642945	0.289	0.164	0.00803323	8	SIPA1
4.30836151651544e-07	0.689686	0.33	0.199	0.00815788	8	URM1
4.37696178531254e-07	0.644759	0.337	0.203	0.00828778	8	PLEKHJ1
4.46775247720811e-07	0.519209	0.57	0.425	0.00845969	8	GNAS
5.12272533545411e-07	0.564799	0.604	0.471	0.00969988	8	CELF2
5.51643445061546e-07	0.852767	0.3	0.178	0.0104454	8	RPS6KA1
5.67885056201424e-07	0.829857	0.341	0.215	0.0107529	8	DCTN2
5.81627717954724e-07	0.563444	0.437	0.287	0.0110131	8	GNAI2
6.58112125892308e-07	0.560896	0.741	0.637	0.0124614	8	TLE5
6.65568560291005e-07	0.800188	0.274	0.159	0.0126025	8	SMIM19
6.95074473204276e-07	0.588554	0.496	0.342	0.0131612	8	SNRPD1
7.04576103735566e-07	0.578924	0.385	0.246	0.0133411	8	ATXN2L
7.25503302446644e-07	0.647528	0.293	0.172	0.0137374	8	SLA2
7.622408816046e-07	0.580198	0.456	0.315	0.014433	8	LAMTOR1
8.27291349352324e-07	0.515825	0.496	0.356	0.0156648	8	RAB1B
8.87331108807986e-07	0.590479	0.356	0.226	0.0168016	8	PCSK7
9.14352789175112e-07	0.675454	0.43	0.295	0.0173133	8	H1FX
9.266997885682e-07	0.523158	0.537	0.408	0.0175471	8	NDUFB10
9.31291824910108e-07	0.594983	0.37	0.231	0.017634	8	AKR1B1
9.59713164388685e-07	0.633723	0.385	0.256	0.0181722	8	RNF181
1.00155721191086e-06	0.552355	0.415	0.275	0.0189645	8	GPR174
1.02852952762378e-06	0.670751	0.467	0.343	0.0194752	8	PDCD6
1.03446951508996e-06	0.649565	0.356	0.223	0.0195877	8	ABTB1
1.06983049182175e-06	0.651889	0.422	0.29	0.0202572	8	DOCK8
1.08230236836239e-06	0.524266	0.411	0.267	0.0204934	8	CLTB
1.10464382084912e-06	0.51744	0.478	0.333	0.0209164	8	SMG1
1.11171644699124e-06	0.691327	0.296	0.178	0.0210504	8	PFDN4
1.18363232187971e-06	0.781208	0.259	0.151	0.0224121	8	PMS2
1.2189871306264e-06	0.518949	0.467	0.313	0.0230815	8	RBBP6
1.26431292328028e-06	0.660485	0.256	0.145	0.0239398	8	NFKBIB
1.26518416030336e-06	0.660921	0.348	0.227	0.0239563	8	MIEN1
1.36937596022763e-06	0.500891	0.519	0.383	0.0259291	8	ATRX
1.38546085735068e-06	0.740235	0.293	0.18	0.0262337	8	STX10
1.41789062669958e-06	0.684091	0.27	0.157	0.0268478	8	AP2B1
1.50794657913782e-06	0.53434	0.448	0.306	0.028553	8	SDHA
1.52228155717681e-06	0.675549	0.385	0.255	0.0288244	8	PRKAR1A
1.56642725851018e-06	0.688555	0.307	0.187	0.0296603	8	CCDC124
1.58414031922613e-06	0.660733	0.307	0.188	0.0299957	8	SFI1
1.62020811185808e-06	0.671508	0.33	0.21	0.0306786	8	MRPS36
1.62268964245792e-06	0.657563	0.289	0.169	0.0307256	8	GPS1
1.74443429117705e-06	0.651454	0.419	0.285	0.0330309	8	HMGA1
1.79306037331828e-06	0.569827	0.552	0.425	0.0339516	8	BLOC1S1
1.80760308161022e-06	0.828547	0.274	0.162	0.034227	8	TMEM165
1.89214733425877e-06	0.794656	0.263	0.155	0.0358278	8	RB1CC1
1.96732930043528e-06	0.623855	0.267	0.154	0.0372514	8	RC3H1
2.02750063585823e-06	0.506488	0.589	0.46	0.0383907	8	GNG5
2.17914831707462e-06	0.621915	0.348	0.219	0.0412622	8	MAZ
2.218042311757e-06	0.571967	0.319	0.193	0.0419986	8	AZIN1
2.28533602387695e-06	0.675964	0.385	0.259	0.0432728	8	RBM38
2.35119663635776e-06	0.564706	0.444	0.306	0.0445199	8	SDHD
2.45006590473228e-06	0.664655	0.267	0.154	0.046392	8	MRPL16
2.5944870170246e-06	0.56212	0.411	0.278	0.0491266	8	UQCRC1
2.61432191008672e-06	0.625066	0.433	0.305	0.0495022	8	ROCK1
2.71235653416666e-06	0.583932	0.378	0.245	0.0513585	8	ZMAT2
2.80874710011703e-06	0.51519	0.511	0.38	0.0531836	8	ACTR2
2.86013822230549e-06	0.702455	0.333	0.219	0.0541567	8	DNPH1
2.90146734115591e-06	0.553981	0.33	0.205	0.0549393	8	BLOC1S4
2.93249744297601e-06	0.604241	0.3	0.183	0.0555268	8	ATP6V0D1
2.98390611766609e-06	0.561716	0.27	0.158	0.0565003	8	RAB29
3.00481809493158e-06	0.617541	0.363	0.235	0.0568962	8	CCM2
3.01878427515728e-06	0.774657	0.285	0.174	0.0571607	8	DOCK2
3.10096486509918e-06	0.596677	0.356	0.23	0.0587168	8	RSBN1L
3.20576235909102e-06	0.631283	0.319	0.201	0.0607011	8	GSPT1
3.22499935862739e-06	0.623162	0.304	0.184	0.0610654	8	PSMD3
3.24634520824375e-06	0.50314	0.485	0.35	0.0614695	8	CD28
3.25102760539842e-06	0.630171	0.27	0.159	0.0615582	8	UBASH3A
3.35366475751509e-06	0.500464	0.437	0.302	0.0635016	8	DCTN3
3.40824046706022e-06	0.609489	0.422	0.29	0.064535	8	SEC11C
3.60181026570349e-06	0.68933	0.278	0.169	0.0682003	8	COPS8
3.80490535279397e-06	0.609781	0.263	0.156	0.0720459	8	RBM5
3.85082571891039e-06	0.516051	0.448	0.321	0.0729154	8	WASF2
4.08923728960686e-06	0.536272	0.515	0.395	0.0774297	8	PSMA1
4.36753729590499e-06	0.508035	0.519	0.379	0.0826993	8	TPR
4.42323223825108e-06	0.726506	0.278	0.17	0.0837539	8	GSK3B
4.44185397119006e-06	0.607192	0.293	0.18	0.0841065	8	PRRC2A
4.64001998741608e-06	0.538079	0.411	0.28	0.0878588	8	MMADHC
4.69800488420771e-06	0.578215	0.278	0.167	0.0889567	8	STMN1
4.6992901567514e-06	0.51152	0.441	0.308	0.0889811	8	STMP1
5.29283436466637e-06	0.766218	0.252	0.149	0.10022	8	PSD4
5.46296558084341e-06	0.541411	0.289	0.172	0.103441	8	CYB561D2
5.84604216335022e-06	0.694809	0.319	0.203	0.110695	8	SRPK2
5.92210562769303e-06	0.501778	0.511	0.385	0.112135	8	OSTF1
5.94582795497978e-06	0.555455	0.33	0.21	0.112584	8	B4GALT1
5.99370199582612e-06	0.593755	0.389	0.261	0.113491	8	NAA38
6.12614135331375e-06	0.560799	0.311	0.195	0.115998	8	OIP5-AS1
6.23319514176832e-06	0.624397	0.289	0.176	0.118026	8	MAP2K3
6.29992270159069e-06	0.592276	0.422	0.3	0.119289	8	VPS37B
6.3828736328544e-06	0.646397	0.363	0.243	0.12086	8	H2AFY
6.61501943016961e-06	0.642227	0.27	0.162	0.125255	8	ETNK1
6.82545391409564e-06	0.522969	0.322	0.203	0.12924	8	NFATC1
6.92522973854909e-06	0.625055	0.319	0.202	0.131129	8	DR1
7.43946753443393e-06	0.640532	0.274	0.166	0.140866	8	EIF3J
7.49568853423822e-06	0.69092	0.256	0.152	0.141931	8	NCOA4
7.59237050548973e-06	0.595886	0.296	0.188	0.143762	8	CCS
7.7615469757949e-06	0.72621	0.256	0.153	0.146965	8	LARP7
8.07179204892824e-06	0.625736	0.326	0.21	0.152839	8	TRAPPC2L
8.30857683705928e-06	0.528815	0.352	0.231	0.157323	8	SMARCE1
8.59462373544167e-06	0.569893	0.437	0.313	0.162739	8	IGBP1
8.91001368797409e-06	0.564194	0.337	0.217	0.168711	8	SNRPD3
9.212050753447e-06	0.599799	0.278	0.169	0.17443	8	NSD1
9.34446280798274e-06	0.664347	0.359	0.241	0.176937	8	ZNRD1
9.41087303271273e-06	0.699572	0.285	0.176	0.178195	8	HDDC2
9.41464671261935e-06	0.536472	0.5	0.372	0.178266	8	FAM107B
9.60410592349713e-06	0.59916	0.367	0.251	0.181854	8	CYBC1
1.03197819338182e-05	0.63025	0.263	0.159	0.195405	8	STOML2
1.03232313284214e-05	0.59321	0.426	0.3	0.19547	8	TKT
1.04088979410364e-05	0.625178	0.263	0.161	0.197092	8	PPM1B
1.04546295168118e-05	0.570898	0.285	0.175	0.197958	8	PEX16
1.07375119307179e-05	0.649243	0.459	0.342	0.203315	8	SYNE2
1.19206154620151e-05	0.573926	0.337	0.222	0.225717	8	ZNF655
1.204374269774e-05	0.521994	0.556	0.433	0.228048	8	CD96
1.23380948743739e-05	0.642682	0.293	0.186	0.233622	8	PJA2
1.24985471057806e-05	0.507275	0.456	0.325	0.23666	8	ATP6V0B
1.34197020859805e-05	0.503523	0.374	0.245	0.254102	8	SLBP
1.35035536667634e-05	0.645944	0.27	0.167	0.25569	8	VTI1B
1.37355140334116e-05	0.508745	0.57	0.437	0.260082	8	H2AFV
1.42845087624045e-05	0.622247	0.259	0.156	0.270477	8	PSENEN
1.43550501615081e-05	0.626715	0.307	0.195	0.271813	8	RBM42
1.56067103485e-05	0.600959	0.456	0.337	0.295513	8	P2RY8
1.59140082931319e-05	0.655188	0.252	0.153	0.301332	8	GNB1
1.5924913958474e-05	0.512149	0.426	0.296	0.301538	8	ITSN2
1.70778279758784e-05	0.552412	0.378	0.262	0.323369	8	EPB41
1.71033812174403e-05	0.543924	0.256	0.153	0.323853	8	LAMTOR2
1.7294870076323e-05	0.618571	0.341	0.227	0.327478	8	IRF2
1.79836000061089e-05	0.616579	0.356	0.241	0.340519	8	CASP8
1.9262539021509e-05	0.509152	0.319	0.203	0.364736	8	WAC
1.99989101850225e-05	0.50304	0.4	0.272	0.378679	8	MOB1A
2.32143442245009e-05	0.694146	0.319	0.213	0.439564	8	ABCG1
2.33741937199976e-05	0.515043	0.307	0.193	0.44259	8	TRAPPC3
2.36768961061515e-05	0.537159	0.326	0.217	0.448322	8	CTDSP1
2.45089141526945e-05	0.567673	0.319	0.204	0.464076	8	SPAG7
2.50922580594862e-05	0.604174	0.33	0.222	0.475122	8	SMAP1
2.55433493052973e-05	0.576586	0.289	0.182	0.483663	8	BFAR
2.63552970399448e-05	0.550979	0.259	0.155	0.499038	8	HPRT1
2.70561264868455e-05	0.572927	0.285	0.182	0.512308	8	ACTR1B
2.7088635884342e-05	0.561044	0.33	0.217	0.512923	8	HPS1
2.7681764822215e-05	0.68988	0.281	0.182	0.524154	8	CABIN1
2.83368744357599e-05	0.537891	0.456	0.339	0.536559	8	BANF1
2.86194587279587e-05	0.515741	0.296	0.188	0.541909	8	GSDMD
2.88065689001417e-05	0.710979	0.256	0.159	0.545452	8	SIAH2
3.07804758722534e-05	0.511078	0.348	0.229	0.582828	8	EIF4EBP2
3.12101504721608e-05	0.501391	0.619	0.517	0.590964	8	RESF1
3.16879061229302e-05	0.538558	0.407	0.291	0.600011	8	DDX46
3.24275444163679e-05	0.646825	0.263	0.166	0.614016	8	GNG10
3.58069318387442e-05	0.610996	0.304	0.197	0.678004	8	MCRIP1
3.6437246923365e-05	0.586621	0.304	0.199	0.689939	8	NDUFS3
3.80286070661523e-05	0.505624	0.363	0.252	0.720072	8	PDCD2
4.25382164001274e-05	0.605899	0.281	0.179	0.805461	8	GMIP
4.25775909575797e-05	0.595016	0.263	0.164	0.806207	8	MTIF3
4.26866492019233e-05	0.571242	0.319	0.213	0.808272	8	PPP1R7
4.27493225292434e-05	0.548447	0.493	0.38	0.809458	8	RIPOR2
4.64045892385024e-05	0.558624	0.278	0.178	0.878671	8	CDC123
4.72902090212172e-05	0.648017	0.393	0.29	0.89544	8	HNRNPLL
5.20474757898101e-05	0.55284	0.333	0.227	0.985519	8	PTBP3
5.4482178579002e-05	0.684241	0.285	0.189	1	8	MRPL3
5.55155019336817e-05	0.512425	0.419	0.31	1	8	UQCRC2
5.59100898091738e-05	0.625367	0.326	0.218	1	8	KDM5A
5.59366373042148e-05	0.704125	0.256	0.158	1	8	CISD2
5.89602614815722e-05	0.503787	0.3	0.195	1	8	BIRC6
6.00412456673465e-05	0.545978	0.381	0.267	1	8	CHMP4A
6.41165933062313e-05	0.573266	0.344	0.24	1	8	DECR1
6.43003298351623e-05	0.506687	0.263	0.164	1	8	PRPF38A
6.6223572948874e-05	0.641331	0.263	0.169	1	8	ZGPAT
6.77754880864537e-05	0.5131	0.3	0.197	1	8	IST1
6.9318263513279e-05	0.580082	0.596	0.514	1	8	TRBC1
7.87907007171993e-05	0.601881	0.252	0.156	1	8	TRPC4AP
8.04894227259444e-05	0.548297	0.4	0.285	1	8	CMTM3
8.08809115492584e-05	0.526138	0.293	0.191	1	8	TIMM17B
8.49389884145837e-05	0.585531	0.293	0.195	1	8	PSMA4
9.2438139280292e-05	0.530822	0.289	0.191	1	8	UBTF
9.69372170519149e-05	0.509556	0.307	0.204	1	8	PDCD10
0.000100506	0.543104	0.322	0.223	1	8	DNAJB14
0.000105069	0.529262	0.278	0.181	1	8	GOLGA8B
0.000108238	0.681952	0.27	0.18	1	8	USP47
0.000118759	0.647512	0.27	0.176	1	8	DDA1
0.000118904	0.590569	0.263	0.172	1	8	HSD17B10
0.000126397	0.739837	0.267	0.178	1	8	HCP5
0.000127987	0.577468	0.389	0.287	1	8	SDHC
0.000131424	0.572264	0.263	0.171	1	8	IRF7
0.000157525	0.565917	0.304	0.205	1	8	ZBTB38
0.000157988	0.687432	0.259	0.175	1	8	PLEC
0.000168905	0.63057	0.252	0.165	1	8	PHF20L1
0.00017654	0.582542	0.259	0.169	1	8	UBLCP1
0.000177243	0.594126	0.333	0.235	1	8	IFNAR2
0.000185868	0.520149	0.259	0.168	1	8	VPS36
0.000189397	0.655075	0.37	0.274	1	8	HIST1H1E
0.00019313	0.505599	0.33	0.235	1	8	MYLIP
0.000193409	0.502675	0.481	0.383	1	8	PSMC5
0.000193751	0.540055	0.256	0.166	1	8	NBPF15
0.000210784	0.555242	0.285	0.197	1	8	CARD8
0.000212129	0.589678	0.333	0.236	1	8	KMT2A
0.000234623	0.593931	0.27	0.178	1	8	MITD1
0.000270279	0.558889	0.381	0.283	1	8	ANAPC5
0.00028169	0.541239	0.322	0.221	1	8	IRF9
0.000323269	0.524126	0.33	0.24	1	8	MRPL51
0.000353685	0.527344	0.433	0.34	1	8	IGFLR1
0.000376957	0.587931	0.252	0.166	1	8	OVCA2
0.000431808	0.575995	0.263	0.18	1	8	TACC3
0.00045954	0.50526	0.293	0.201	1	8	BRD4
0.000486474	0.527312	0.322	0.229	1	8	PSMD9
0.000517238	0.596267	0.252	0.167	1	8	TIMM10
0.000550972	0.662613	0.311	0.222	1	8	NAMPT
0.000609027	0.608233	0.319	0.231	1	8	CPNE1
0.000625028	0.520116	0.33	0.24	1	8	HNRNPD
0.000714168	0.55567	0.278	0.193	1	8	CCAR1
0.000749652	0.511309	0.259	0.175	1	8	PUM2
0.000772032	0.521497	0.322	0.228	1	8	NDUFB5
0.0010675	0.590706	0.263	0.184	1	8	FDPS
0.00106952	0.528643	0.259	0.178	1	8	SMIM10L1
0.0010727	0.647778	0.263	0.187	1	8	PDE4D
0.00108075	0.542746	0.37	0.286	1	8	NIPBL
0.00112322	0.697903	0.367	0.277	1	8	PASK
0.00115254	0.544848	0.263	0.181	1	8	USP4
0.00130004	0.539465	0.333	0.247	1	8	ANTKMT
0.00167016	0.538462	0.263	0.187	1	8	IL21R
0.00179679	0.543845	0.285	0.206	1	8	SNAP23
0.00268991	0.716902	0.27	0.197	1	8	LGALS1
0.0056414	0.533819	0.252	0.186	1	8	SESN3
0	8.44009	0.946	0.012	0	9	IGKC
0	6.60972	0.973	0.047	0	9	CD79A
0	7.44796	0.928	0.018	0	9	IGHM
0	7.88927	0.901	0.005	0	9	TCF4
0	11.6784	0.897	0.001	0	9	FCER2
0	7.71731	0.879	0.008	0	9	BLK
0	7.36465	0.865	0.007	0	9	NAPSA
0	6.13424	0.996	0.142	0	9	HLA-DRA
0	7.29383	0.857	0.01	0	9	NIBAN3
0	10.1494	0.848	0.002	0	9	FCRLA
0	7.56757	0.852	0.007	0	9	LYN
0	7.9189	0.843	0.002	0	9	TCL1A
0	8.81346	0.839	0.003	0	9	ARHGAP24
0	4.95782	0.955	0.121	0	9	HLA-DQA1
0	5.00241	0.861	0.041	0	9	AFF3
0	5.54439	0.861	0.049	0	9	MS4A1
0	4.87154	0.892	0.083	0	9	CD83
0	11.1911	0.807	0.001	0	9	LINC01857
0	6.10738	0.816	0.015	0	9	IRF8
0	4.8727	0.861	0.061	0	9	SMIM14
0	8.2508	0.803	0.004	0	9	MEF2C
0	11.7492	0.794	0	0	9	CD19
0	8.01133	0.776	0.005	0	9	ADAM28
0	4.54111	0.771	0.051	0	9	HLA-DMB
0	11.4841	0.713	0.001	0	9	IGHG3
0	10.7027	0.709	0.001	0	9	ABCA6
0	9.84037	0.691	0.001	0	9	CD24
0	6.54318	0.695	0.01	0	9	PKIG
0	8.43064	0.686	0.002	0	9	RUBCNL
0	8.40971	0.682	0.002	0	9	BLNK
0	5.45984	0.704	0.024	0	9	RALGPS2
0	7.9075	0.682	0.004	0	9	HLA-DOB
0	10.0504	0.677	0.001	0	9	PIGR
0	8.26135	0.677	0.003	0	9	SYK
0	5.33692	0.686	0.024	0	9	HVCN1
0	5.38184	0.682	0.026	0	9	CCDC88A
0	10.2645	0.623	0.001	0	9	IGLC1
0	5.11241	0.628	0.02	0	9	SWAP70
0	4.247	0.641	0.041	0	9	COL9A2
0	9.37671	0.596	0.001	0	9	AL592429.2
0	6.36862	0.601	0.012	0	9	LINC01480
0	4.90011	0.605	0.026	0	9	HLA-DOA
0	9.3473	0.578	0.001	0	9	PNOC
0	5.84238	0.583	0.009	0	9	CDK14
0	13.0625	0.57	0	0	9	IGHV3-20
0	14.1223	0.57	0	0	9	AC233755.2
0	4.34067	0.596	0.028	0	9	CTSH
0	9.33473	0.552	0.002	0	9	MARCH1
0	8.44634	0.547	0.002	0	9	BTK
0	7.1303	0.543	0.003	0	9	SPIB
0	10.556	0.534	0	0	9	IGHG2
0	8.84673	0.534	0.001	0	9	CLEC17A
0	5.70965	0.534	0.011	0	9	CLNK
0	5.5293	0.52	0.013	0	9	CD72
0	8.61346	0.507	0.002	0	9	ALOX5
0	4.76811	0.511	0.02	0	9	RNASE6
0	7.63235	0.484	0.003	0	9	PHACTR1
0	10.2666	0.48	0	0	9	CACNB2
0	4.39709	0.498	0.021	0	9	POU2AF1
0	10.0344	0.471	0.001	0	9	IGHA1
0	5.20227	0.484	0.014	0	9	CD40
0	10.2809	0.448	0	0	9	FCRL5
0	10.0145	0.448	0	0	9	VPREB3
0	6.88638	0.439	0.003	0	9	FCGR2B
0	10.0623	0.435	0	0	9	KHDRBS2
0	9.64875	0.43	0.001	0	9	PAX5
0	5.33463	0.439	0.011	0	9	TLE1
0	5.39034	0.413	0.008	0	9	MZB1
0	4.13905	0.413	0.008	0	9	TYROBP
0	9.14587	0.399	0.001	0	9	ARHGAP44
0	8.7066	0.395	0.002	0	9	LINC00926
0	10.4108	0.39	0.001	0	9	APOD
0	7.42368	0.386	0.002	0	9	SCIMP
0	5.489	0.386	0.007	0	9	SIGLEC10
0	5.3659	0.381	0.005	0	9	COCH
0	7.95299	0.377	0.001	0	9	LILRB4
0	6.48976	0.377	0.004	0	9	LY86
0	5.49968	0.381	0.008	0	9	AK1
0	5.19254	0.377	0.004	0	9	SPI1
0	5.29137	0.377	0.009	0	9	SUSD1
0	9.46517	0.368	0.001	0	9	DOK3
0	6.90038	0.368	0.002	0	9	BCL11A
0	7.86178	0.368	0.002	0	9	IGHD
0	7.37612	0.368	0.002	0	9	MYO1E
0	7.27363	0.359	0.003	0	9	DMD
0	7.62948	0.35	0.002	0	9	FAM30A
0	5.04512	0.354	0.007	0	9	TNFRSF13B
0	9.31684	0.341	0.001	0	9	FCRL2
0	8.90741	0.336	0.001	0	9	FMOD
0	6.28061	0.332	0.003	0	9	PLBD1
0	9.80378	0.327	0.001	0	9	ROR1
0	8.71538	0.327	0.001	0	9	TVP23A
0	5.90963	0.327	0.004	0	9	RASGRP3
0	9.92664	0.323	0	0	9	LINC02397
0	10.1563	0.318	0	0	9	GAB1
0	9.26205	0.314	0.001	0	9	WDFY4
0	11.5247	0.309	0.001	0	9	IGHV1-69D
0	6.99682	0.3	0.003	0	9	FGD2
0	12.2887	0.296	0	0	9	COPDA1
0	12.5767	0.296	0	0	9	IGKV1-39
0	8.75203	0.296	0.001	0	9	COL9A3
0	6.49195	0.296	0.003	0	9	FILIP1L
0	9.30022	0.291	0.001	0	9	BANK1
0	6.62737	0.291	0.003	0	9	HS3ST1
0	6.95227	0.291	0.003	0	9	ITGAX
0	7.35627	0.283	0.002	0	9	RASGRF1
0	8.08182	0.278	0.001	0	9	FCRL1
0	5.97156	0.278	0.003	0	9	LILRA4
0	7.85652	0.274	0.001	0	9	HHEX
0	9.87199	0.265	0	0	9	AL161781.2
0	10.3523	0.265	0	0	9	IGLC2
0	8.02262	0.265	0.001	0	9	COBLL1
0	7.0791	0.256	0.002	0	9	GAPT
1.97626258336499e-323	11.247	0.274	0.004	3.7420532016016e-319	9	IGKV3-20
8.10267659179644e-322	4.54258	0.879	0.096	1.53424181265666e-317	9	CD79B
1.53605009292044e-319	4.58228	0.426	0.015	2.90851085094484e-315	9	CXXC5
4.13024101431684e-315	5.45293	0.287	0.005	7.82061136060893e-311	9	LPL
3.00891002342415e-313	4.56346	0.377	0.011	5.69737112935362e-309	9	CIITA
6.12666630682722e-297	4.56374	0.368	0.012	1.16008426519773e-292	9	CD68
8.32438223869335e-295	5.96581	0.251	0.004	1.57622177689659e-290	9	P2RY14
3.87616049619259e-285	3.96021	0.632	0.046	7.33950989954067e-281	9	STX7
1.01261070075604e-284	4.95456	0.789	0.086	1.91737836188156e-280	9	HLA-DRB5
7.18990872489219e-278	5.07841	0.305	0.008	1.36140921705834e-273	9	METTL7A
6.02235111426354e-276	4.55015	0.345	0.011	1.1403321834858e-271	9	AIM2
7.26622931317527e-270	4.58619	0.336	0.011	1.37586052044974e-265	9	LAT2
1.17738634829645e-257	3.35058	0.632	0.05	2.22938105049934e-253	9	PDLIM1
2.42095211617839e-256	4.00013	0.955	0.168	4.58407283198378e-252	9	HLA-DMA
9.27527477657506e-242	4.50077	0.336	0.013	1.75627327894449e-237	9	KSR2
5.87146164957451e-241	3.74731	0.825	0.11	1.11176126334693e-236	9	CYB561A3
1.98337627757249e-238	3.55352	0.534	0.038	3.7555229815835e-234	9	CTSZ
1.6895457444022e-232	3.82493	0.502	0.035	3.19915486702557e-228	9	INPP5F
3.23884685942506e-232	4.18483	0.955	0.192	6.13275652832136e-228	9	HLA-DQB1
4.96935693396673e-231	3.41138	0.695	0.073	9.409477354466e-227	9	CAPG
4.30646047518666e-230	4.78391	0.265	0.007	8.15428290976594e-226	9	AP1S3
7.78987450749549e-230	3.15601	0.601	0.051	1.47501273799427e-225	9	CLECL1
2.04570566753879e-228	4.40957	0.336	0.014	3.8735436814847e-224	9	SLC9A7
5.66306692192597e-226	4.64977	0.269	0.008	1.07230172166668e-221	9	SETBP1
1.78088049153932e-224	4.92847	0.251	0.007	3.3720972107297e-220	9	OSBPL10
1.68425561376682e-222	3.41045	0.525	0.04	3.18913800466747e-218	9	CCDC50
1.62616842803286e-219	4.74347	0.3	0.011	3.07914991848021e-215	9	TNFRSF13C
3.37056724203194e-216	3.50155	0.408	0.023	6.38216907278747e-212	9	PIK3AP1
1.013185540388e-215	4.19153	0.368	0.019	1.91846682072467e-211	9	STAP1
1.35188521979833e-215	4.61637	0.291	0.011	2.55979466368813e-211	9	ADAMTS6
3.24763513337931e-211	3.94264	0.404	0.024	6.14939712505372e-207	9	PLEKHG1
4.64672452036102e-204	3.1227	0.605	0.059	8.79857287930358e-200	9	NCF4
3.12441138322023e-201	4.49141	0.256	0.008	5.9160729541275e-197	9	TFEB
3.17685804863573e-192	3.76682	0.448	0.034	6.01538071509176e-188	9	GM2A
4.94158312460212e-192	3.2976	0.507	0.044	9.35688764643412e-188	9	CD200
8.52706319215723e-192	3.42211	0.587	0.061	1.61459941543497e-187	9	ORAI2
2.02911060165103e-190	3.57244	0.426	0.03	3.84212092422623e-186	9	STRBP
2.15197349883786e-183	4.25731	0.996	0.307	4.0747618200495e-179	9	HLA-DRB1
6.47809264544567e-173	3.626	0.35	0.022	1.22662684241514e-168	9	HDAC9
3.63717415705533e-169	3.81859	0.332	0.02	6.88698926638427e-165	9	CDCA7L
6.11084783248014e-169	3.92608	0.341	0.022	1.15708903708012e-164	9	DHTKD1
1.79272525191242e-168	3.31345	0.408	0.032	3.39452526449616e-164	9	PALM2-AKAP2
3.27027621272391e-166	4.36537	0.982	0.365	6.19226800879273e-162	9	HLA-DPA1
2.5997610259759e-164	4.06611	0.291	0.016	4.92264750268536e-160	9	UBE2E2
2.05418549545829e-160	3.81517	0.332	0.021	3.88960023565026e-156	9	C16orf74
9.24118805172048e-159	3.59738	0.354	0.025	1.74981895759327e-154	9	AZIN1-AS1
6.62214731322587e-155	2.98546	0.565	0.069	1.25390359375932e-150	9	AGPAT5
2.94688589459197e-154	3.46572	0.354	0.026	5.5799284414099e-150	9	CHST2
3.43368611641955e-154	3.28804	0.404	0.034	6.50168466144041e-150	9	PHTF1
1.43385490647954e-151	3.28158	0.318	0.021	2.71500426541902e-147	9	IFI30
2.23550413216922e-150	3.33494	0.386	0.032	4.23292707426242e-146	9	SNX8
2.93262102248907e-150	3.49443	0.96	0.352	5.55291790608306e-146	9	HLA-DPB1
6.82154481859418e-149	2.87325	0.704	0.117	1.29165951140081e-144	9	BCAS4
7.4955984652356e-149	3.20093	0.516	0.06	1.41929156939236e-144	9	HSH2D
1.28338103445194e-148	2.86593	0.906	0.227	2.43008198873476e-144	9	NCF1
3.40988908383878e-146	3.6112	0.309	0.02	6.45662498024872e-142	9	IRF5
9.6865690927835e-146	2.69493	0.785	0.148	1.83415185771856e-141	9	SH3BP5
8.75683006237254e-141	2.89758	0.583	0.081	1.65810577231024e-136	9	IFNGR2
9.1172020994029e-141	3.85349	1	0.879	1.72634221752194e-136	9	CD74
3.91613201899763e-139	3.7695	0.265	0.015	7.41519597797201e-135	9	DUS2
[truncated: 4,315 more rows]

## Sheet: FigS6C
FigS6C: Subset distribution per sample
	BC0_LN	BC1_LN	BC2_LN	BC3_LN	BC9_LN
0: CD4 TN	22.4246	7.02036	17.9512	11.2468	11.6451
1: CD4 TCM CD69	13.68	11.0397	15.6098	18.0708	19.2237
2: CD8 TPEX	5.46539	30.4394	10.7317	11.8787	13.8632
3: CD8 TEM	6.98907	18.8639	10.1463	14.2797	13.6784
4: CD4 TCM KLF2	16.0649	7.77063	15.5122	9.47767	9.24214
5: CD4 TREG	13.1169	7.44909	12.0976	15.3749	7.20887
6: CD4 TFH	7.68466	6.43087	6.14634	8.12974	13.1238
7: CD8 TN	8.08215	1.66131	5.7561	4.88627	2.77264
8: CD8 TEX	1.05995	6.59164	2.2439	3.07498	3.51201
9: CLL	4.20669	1.17899	0.780488	2.5695	0.924214
10: CD4 TEM GZMK	0.960583	1.33976	0.390244	0.673968	3.69686
11: TPR	0.264988	0.214362	0.292683	0.294861	0.924214
12: DC	0	0	2.34146	0.042123	0.184843
