# Supplementary material for: Integrative multi-omics reveals a regulatory and exhausted T-cell landscape in CLL and identifies galectin-9 as an immunotherapy target
Source: Nat Commun. 2025 Aug 7;16:7271. doi: 10.1038/s41467-025-61822-x (PMC12331977; doi:10.1038/s41467-025-61822-x)
Supplement: Supplementary file 25 — Source Data Fig. S9 [file 41467_2025_61822_MOESM25_ESM.xlsx]

## Sheet: FigS9A
FigS9A:list of significant ligand-receptor pairs between CD4 TREG cells and all the other cell subsets
source	target	ligand	receptor	prob	pval	interaction_name	interaction_name_2	pathway_name	annotation	evidence
CD4 TREG	CD8 TPEX	MIF	CD74_CXCR4	0.159032	0	MIF_CD74_CXCR4	MIF - (CD74+CXCR4)	MIF	Secreted Signaling	PMID: 29637711; PMID: 24760155
CD4 TREG	CD8 TEM	MIF	CD74_CXCR4	0.142592	0	MIF_CD74_CXCR4	MIF - (CD74+CXCR4)	MIF	Secreted Signaling	PMID: 29637711; PMID: 24760155
CD4 TREG	CD4 TFH	MIF	CD74_CXCR4	0.127818	0	MIF_CD74_CXCR4	MIF - (CD74+CXCR4)	MIF	Secreted Signaling	PMID: 29637711; PMID: 24760155
CD4 TREG	CD8 TEX	MIF	CD74_CXCR4	0.150827	0	MIF_CD74_CXCR4	MIF - (CD74+CXCR4)	MIF	Secreted Signaling	PMID: 29637711; PMID: 24760155
CD4 TREG	CLL	MIF	CD74_CXCR4	0.179234	0	MIF_CD74_CXCR4	MIF - (CD74+CXCR4)	MIF	Secreted Signaling	PMID: 29637711; PMID: 24760155
CD4 TREG	CD4 TEM GZMK	MIF	CD74_CXCR4	0.137999	0	MIF_CD74_CXCR4	MIF - (CD74+CXCR4)	MIF	Secreted Signaling	PMID: 29637711; PMID: 24760155
CD4 TREG	CD8 TPEX	MIF	CD74_CD44	0.133002	0	MIF_CD74_CD44	MIF - (CD74+CD44)	MIF	Secreted Signaling	PMID: 29637711; PMID: 26175090
CD4 TREG	CD8 TEM	MIF	CD74_CD44	0.120034	0	MIF_CD74_CD44	MIF - (CD74+CD44)	MIF	Secreted Signaling	PMID: 29637711; PMID: 26175090
CD4 TREG	CD4 TREG	MIF	CD74_CD44	0.110419	0	MIF_CD74_CD44	MIF - (CD74+CD44)	MIF	Secreted Signaling	PMID: 29637711; PMID: 26175090
CD4 TREG	CD4 TFH	MIF	CD74_CD44	0.117978	0	MIF_CD74_CD44	MIF - (CD74+CD44)	MIF	Secreted Signaling	PMID: 29637711; PMID: 26175090
CD4 TREG	CD8 TEX	MIF	CD74_CD44	0.142222	0	MIF_CD74_CD44	MIF - (CD74+CD44)	MIF	Secreted Signaling	PMID: 29637711; PMID: 26175090
CD4 TREG	CLL	MIF	CD74_CD44	0.12838	0	MIF_CD74_CD44	MIF - (CD74+CD44)	MIF	Secreted Signaling	PMID: 29637711; PMID: 26175090
CD4 TREG	CD4 TEM GZMK	MIF	CD74_CD44	0.123806	0	MIF_CD74_CD44	MIF - (CD74+CD44)	MIF	Secreted Signaling	PMID: 29637711; PMID: 26175090
CD4 TREG	TPR	MIF	CD74_CD44	0.130341	0	MIF_CD74_CD44	MIF - (CD74+CD44)	MIF	Secreted Signaling	PMID: 29637711; PMID: 26175090
CD4 TREG	DC	MIF	CD74_CD44	0.144844	0	MIF_CD74_CD44	MIF - (CD74+CD44)	MIF	Secreted Signaling	PMID: 29637711; PMID: 26175090
CD4 TREG	CD4 TN	IL16	CD4	0.00919191	0	IL16_CD4	IL16 - CD4	IL16	Secreted Signaling	KEGG: hsa04060
CD4 TREG	CD4 TH KLF2	IL16	CD4	0.0110086	0	IL16_CD4	IL16 - CD4	IL16	Secreted Signaling	KEGG: hsa04060
CD4 TREG	CD4 TH CD69	IL16	CD4	0.0196144	0	IL16_CD4	IL16 - CD4	IL16	Secreted Signaling	KEGG: hsa04060
CD4 TREG	CD4 TREG	IL16	CD4	0.0107703	0	IL16_CD4	IL16 - CD4	IL16	Secreted Signaling	KEGG: hsa04060
CD4 TREG	CD4 TFH	IL16	CD4	0.0104485	0	IL16_CD4	IL16 - CD4	IL16	Secreted Signaling	KEGG: hsa04060
CD4 TREG	DC	IL16	CD4	0.0380882	0	IL16_CD4	IL16 - CD4	IL16	Secreted Signaling	KEGG: hsa04060
CD4 TREG	DC	FLT3LG	FLT3	0.00168504	0	FLT3L_FLT3	FLT3L - FLT3	FLT3	Secreted Signaling	PMID: 25992210
CD4 TREG	CD4 TH CD69	PPIA	BSG	0.0527524	0	PPIA_BSG	PPIA - BSG	CypA	Secreted Signaling	PMID: 36012604
CD4 TREG	CD4 TREG	PPIA	BSG	0.0278235	0.01	PPIA_BSG	PPIA - BSG	CypA	Secreted Signaling	PMID: 36012604
CD4 TREG	CD4 TFH	PPIA	BSG	0.0601543	0.01	PPIA_BSG	PPIA - BSG	CypA	Secreted Signaling	PMID: 36012604
CD4 TREG	CD8 TEX	PPIA	BSG	0.0679222	0	PPIA_BSG	PPIA - BSG	CypA	Secreted Signaling	PMID: 36012604
CD4 TREG	CLL	PPIA	BSG	0.0701163	0	PPIA_BSG	PPIA - BSG	CypA	Secreted Signaling	PMID: 36012604
CD4 TREG	TPR	PPIA	BSG	0.083054	0.01	PPIA_BSG	PPIA - BSG	CypA	Secreted Signaling	PMID: 36012604
CD4 TREG	CD4 TN	PGE2-PTGES3	PTGER4	0.0169399	0.03	PGE2-PTGES3_PTGER4	PGE2-PTGES3 - PTGER4	Prostaglandin	Non-protein Signaling	PMID: 34949672;PMID: 21508345
CD4 TREG	CD4 TH KLF2	PGE2-PTGES3	PTGER4	0.0438898	0	PGE2-PTGES3_PTGER4	PGE2-PTGES3 - PTGER4	Prostaglandin	Non-protein Signaling	PMID: 34949672;PMID: 21508345
CD4 TREG	CD8 TPEX	PGE2-PTGES3	PTGER4	0.0186727	0	PGE2-PTGES3_PTGER4	PGE2-PTGES3 - PTGER4	Prostaglandin	Non-protein Signaling	PMID: 34949672;PMID: 21508345
CD4 TREG	CD8 TEM	PGE2-PTGES3	PTGER4	0.0152776	0	PGE2-PTGES3_PTGER4	PGE2-PTGES3 - PTGER4	Prostaglandin	Non-protein Signaling	PMID: 34949672;PMID: 21508345
CD4 TREG	CD4 TH CD69	PGE2-PTGES3	PTGER4	0.0415224	0	PGE2-PTGES3_PTGER4	PGE2-PTGES3 - PTGER4	Prostaglandin	Non-protein Signaling	PMID: 34949672;PMID: 21508345
CD4 TREG	CD4 TREG	PGE2-PTGES3	PTGER4	0.0154473	0.02	PGE2-PTGES3_PTGER4	PGE2-PTGES3 - PTGER4	Prostaglandin	Non-protein Signaling	PMID: 34949672;PMID: 21508345
CD4 TREG	CD4 TFH	PGE2-PTGES3	PTGER4	0.050486	0	PGE2-PTGES3_PTGER4	PGE2-PTGES3 - PTGER4	Prostaglandin	Non-protein Signaling	PMID: 34949672;PMID: 21508345
CD4 TREG	CD8 TN	PGE2-PTGES3	PTGER4	0.0333308	0	PGE2-PTGES3_PTGER4	PGE2-PTGES3 - PTGER4	Prostaglandin	Non-protein Signaling	PMID: 34949672;PMID: 21508345
CD4 TREG	DC	CD99	PILRA	0.00634614	0	CD99_PILRA	CD99 - PILRA	CD99	Cell-Cell Contact	PMID: 18234675
CD4 TREG	CD4 TH CD69	CLEC2D	KLRB1	0.0028202	0	CLEC2D_KLRB1	CLEC2D - KLRB1	CLEC	Cell-Cell Contact	PMID: 24223577
CD4 TREG	CD4 TH CD69	CLEC2B	KLRB1	0.00295891	0	CLEC2B_KLRB1	CLEC2B - KLRB1	CLEC	Cell-Cell Contact	PMID: 24223577
CD4 TREG	CD4 TH CD69	CD69	KLRB1	0.0127726	0	CLEC2C_KLRB1	CLEC2C - KLRB1	CLEC	Cell-Cell Contact	PMID: 24223577
CD4 TREG	CD4 TH KLF2	ICAM2	ITGAL_ITGB2	0.00655459	0.01	ICAM2_ITGAL_ITGB2	ICAM2 - (ITGAL+ITGB2)	ICAM	Cell-Cell Contact	KEGG: hsa04514
CD4 TREG	CD8 TPEX	ICAM2	ITGAL_ITGB2	0.00925674	0	ICAM2_ITGAL_ITGB2	ICAM2 - (ITGAL+ITGB2)	ICAM	Cell-Cell Contact	KEGG: hsa04514
CD4 TREG	CD8 TEM	ICAM2	ITGAL_ITGB2	0.00828894	0	ICAM2_ITGAL_ITGB2	ICAM2 - (ITGAL+ITGB2)	ICAM	Cell-Cell Contact	KEGG: hsa04514
CD4 TREG	CD4 TH CD69	ICAM2	ITGAL_ITGB2	0.00648396	0.04	ICAM2_ITGAL_ITGB2	ICAM2 - (ITGAL+ITGB2)	ICAM	Cell-Cell Contact	KEGG: hsa04514
CD4 TREG	CD4 TFH	ICAM2	ITGAL_ITGB2	0.00814856	0	ICAM2_ITGAL_ITGB2	ICAM2 - (ITGAL+ITGB2)	ICAM	Cell-Cell Contact	KEGG: hsa04514
CD4 TREG	CD8 TEX	ICAM2	ITGAL_ITGB2	0.00922326	0	ICAM2_ITGAL_ITGB2	ICAM2 - (ITGAL+ITGB2)	ICAM	Cell-Cell Contact	KEGG: hsa04514
CD4 TREG	CD4 TEM GZMK	ICAM2	ITGAL_ITGB2	0.00951856	0	ICAM2_ITGAL_ITGB2	ICAM2 - (ITGAL+ITGB2)	ICAM	Cell-Cell Contact	KEGG: hsa04514
CD4 TREG	TPR	ICAM2	ITGAL_ITGB2	0.0131486	0	ICAM2_ITGAL_ITGB2	ICAM2 - (ITGAL+ITGB2)	ICAM	Cell-Cell Contact	KEGG: hsa04514
CD4 TREG	CD8 TPEX	LCK	CD8 receptor	0.091906	0	LCK_CD8A_CD8B1	LCK - (CD8A+CD8B1)	LCK	Cell-Cell Contact	PMID: 25427562
CD4 TREG	CD8 TEM	LCK	CD8 receptor	0.0716724	0	LCK_CD8A_CD8B1	LCK - (CD8A+CD8B1)	LCK	Cell-Cell Contact	PMID: 25427562
CD4 TREG	CD8 TN	LCK	CD8 receptor	0.105946	0	LCK_CD8A_CD8B1	LCK - (CD8A+CD8B1)	LCK	Cell-Cell Contact	PMID: 25427562
CD4 TREG	CD8 TEX	LCK	CD8 receptor	0.0366405	0	LCK_CD8A_CD8B1	LCK - (CD8A+CD8B1)	LCK	Cell-Cell Contact	PMID: 25427562
CD4 TREG	CD8 TPEX	HLA-A	CD8A	0.238137	0	HLA-A_CD8A	HLA-A - CD8A	MHC-I	Cell-Cell Contact	KEGG: hsa04514
CD4 TREG	CD8 TEM	HLA-A	CD8A	0.176031	0	HLA-A_CD8A	HLA-A - CD8A	MHC-I	Cell-Cell Contact	KEGG: hsa04514
CD4 TREG	CD8 TN	HLA-A	CD8A	0.212052	0	HLA-A_CD8A	HLA-A - CD8A	MHC-I	Cell-Cell Contact	KEGG: hsa04514
CD4 TREG	CD8 TEX	HLA-A	CD8A	0.0585242	0.03	HLA-A_CD8A	HLA-A - CD8A	MHC-I	Cell-Cell Contact	KEGG: hsa04514
CD4 TREG	CD8 TPEX	HLA-B	CD8A	0.249591	0	HLA-B_CD8A	HLA-B - CD8A	MHC-I	Cell-Cell Contact	KEGG: hsa04514
CD4 TREG	CD8 TEM	HLA-B	CD8A	0.185223	0	HLA-B_CD8A	HLA-B - CD8A	MHC-I	Cell-Cell Contact	KEGG: hsa04514
CD4 TREG	CD8 TN	HLA-B	CD8A	0.222617	0	HLA-B_CD8A	HLA-B - CD8A	MHC-I	Cell-Cell Contact	KEGG: hsa04514
CD4 TREG	CD8 TPEX	HLA-C	CD8A	0.222083	0	HLA-C_CD8A	HLA-C - CD8A	MHC-I	Cell-Cell Contact	KEGG: hsa04514
CD4 TREG	CD8 TEM	HLA-C	CD8A	0.163266	0	HLA-C_CD8A	HLA-C - CD8A	MHC-I	Cell-Cell Contact	KEGG: hsa04514
CD4 TREG	CD8 TN	HLA-C	CD8A	0.197301	0	HLA-C_CD8A	HLA-C - CD8A	MHC-I	Cell-Cell Contact	KEGG: hsa04514
CD4 TREG	CD8 TPEX	HLA-E	CD8A	0.192176	0	HLA-E_CD8A	HLA-E - CD8A	MHC-I	Cell-Cell Contact	KEGG: hsa04514
CD4 TREG	CD8 TEM	HLA-E	CD8A	0.139856	0	HLA-E_CD8A	HLA-E - CD8A	MHC-I	Cell-Cell Contact	KEGG: hsa04514
CD4 TREG	CD8 TN	HLA-E	CD8A	0.170002	0	HLA-E_CD8A	HLA-E - CD8A	MHC-I	Cell-Cell Contact	KEGG: hsa04514
CD4 TREG	CD8 TPEX	HLA-F	CD8A	0.0748365	0	HLA-F_CD8A	HLA-F - CD8A	MHC-I	Cell-Cell Contact	KEGG: hsa04514
CD4 TREG	CD8 TEM	HLA-F	CD8A	0.0523903	0	HLA-F_CD8A	HLA-F - CD8A	MHC-I	Cell-Cell Contact	KEGG: hsa04514
CD4 TREG	CD8 TN	HLA-F	CD8A	0.0651102	0	HLA-F_CD8A	HLA-F - CD8A	MHC-I	Cell-Cell Contact	KEGG: hsa04514
CD4 TREG	CD8 TPEX	HLA-A	CD8B	0.159848	0	HLA-A_CD8B	HLA-A - CD8B	MHC-I	Cell-Cell Contact	KEGG: hsa04514
CD4 TREG	CD8 TEM	HLA-A	CD8B	0.13941	0	HLA-A_CD8B	HLA-A - CD8B	MHC-I	Cell-Cell Contact	KEGG: hsa04514
CD4 TREG	CD8 TN	HLA-A	CD8B	0.23251	0	HLA-A_CD8B	HLA-A - CD8B	MHC-I	Cell-Cell Contact	KEGG: hsa04514
CD4 TREG	CD8 TEX	HLA-A	CD8B	0.11903	0	HLA-A_CD8B	HLA-A - CD8B	MHC-I	Cell-Cell Contact	KEGG: hsa04514
CD4 TREG	CD8 TPEX	HLA-B	CD8B	0.168368	0	HLA-B_CD8B	HLA-B - CD8B	MHC-I	Cell-Cell Contact	KEGG: hsa04514
CD4 TREG	CD8 TEM	HLA-B	CD8B	0.147031	0	HLA-B_CD8B	HLA-B - CD8B	MHC-I	Cell-Cell Contact	KEGG: hsa04514
CD4 TREG	CD8 TN	HLA-B	CD8B	0.24378	0	HLA-B_CD8B	HLA-B - CD8B	MHC-I	Cell-Cell Contact	KEGG: hsa04514
CD4 TREG	CD8 TEX	HLA-B	CD8B	0.1257	0	HLA-B_CD8B	HLA-B - CD8B	MHC-I	Cell-Cell Contact	KEGG: hsa04514
CD4 TREG	CD8 TPEX	HLA-C	CD8B	0.148046	0	HLA-C_CD8B	HLA-C - CD8B	MHC-I	Cell-Cell Contact	KEGG: hsa04514
CD4 TREG	CD8 TEM	HLA-C	CD8B	0.128885	0	HLA-C_CD8B	HLA-C - CD8B	MHC-I	Cell-Cell Contact	KEGG: hsa04514
CD4 TREG	CD8 TN	HLA-C	CD8B	0.216727	0	HLA-C_CD8B	HLA-C - CD8B	MHC-I	Cell-Cell Contact	KEGG: hsa04514
CD4 TREG	CD8 TEX	HLA-C	CD8B	0.109847	0	HLA-C_CD8B	HLA-C - CD8B	MHC-I	Cell-Cell Contact	KEGG: hsa04514
CD4 TREG	CD8 TPEX	HLA-E	CD8B	0.126488	0	HLA-E_CD8B	HLA-E - CD8B	MHC-I	Cell-Cell Contact	KEGG: hsa04514
CD4 TREG	CD8 TEM	HLA-E	CD8B	0.109759	0	HLA-E_CD8B	HLA-E - CD8B	MHC-I	Cell-Cell Contact	KEGG: hsa04514
CD4 TREG	CD8 TN	HLA-E	CD8B	0.187368	0	HLA-E_CD8B	HLA-E - CD8B	MHC-I	Cell-Cell Contact	KEGG: hsa04514
CD4 TREG	CD8 TEX	HLA-E	CD8B	0.0932432	0	HLA-E_CD8B	HLA-E - CD8B	MHC-I	Cell-Cell Contact	KEGG: hsa04514
CD4 TREG	CD8 TPEX	HLA-F	CD8B	0.0469266	0	HLA-F_CD8B	HLA-F - CD8B	MHC-I	Cell-Cell Contact	KEGG: hsa04514
CD4 TREG	CD8 TEM	HLA-F	CD8B	0.0402352	0	HLA-F_CD8B	HLA-F - CD8B	MHC-I	Cell-Cell Contact	KEGG: hsa04514
CD4 TREG	CD8 TN	HLA-F	CD8B	0.0726999	0	HLA-F_CD8B	HLA-F - CD8B	MHC-I	Cell-Cell Contact	KEGG: hsa04514
CD4 TREG	CD8 TEX	HLA-F	CD8B	0.033784	0	HLA-F_CD8B	HLA-F - CD8B	MHC-I	Cell-Cell Contact	KEGG: hsa04514
CD4 TREG	DC	HLA-F	LILRB1	0.0124993	0	HLA-F_LILRB1	HLA-F - LILRB1	MHC-I	Cell-Cell Contact	PMID: 28484462
CD4 TREG	CD8 TPEX	HLA-E	KLRK1	0.0975014	0	HLA-E_KLRK1	HLA-E - KLRK1	MHC-I	Cell-Cell Contact	PMID: 28484462
CD4 TREG	CD8 TEM	HLA-E	KLRK1	0.0910454	0	HLA-E_KLRK1	HLA-E - KLRK1	MHC-I	Cell-Cell Contact	PMID: 28484462
CD4 TREG	CD8 TN	HLA-E	KLRK1	0.119478	0	HLA-E_KLRK1	HLA-E - KLRK1	MHC-I	Cell-Cell Contact	PMID: 28484462
CD4 TREG	CD8 TEX	HLA-E	KLRK1	0.0319314	0	HLA-E_KLRK1	HLA-E - KLRK1	MHC-I	Cell-Cell Contact	PMID: 28484462
CD4 TREG	CD4 TH KLF2	HLA-DPA1	CD4	0.00372061	0	HLA-DPA1_CD4	HLA-DPA1 - CD4	MHC-II	Cell-Cell Contact	KEGG: hsa04514
CD4 TREG	CD4 TH CD69	HLA-DPA1	CD4	0.00666758	0	HLA-DPA1_CD4	HLA-DPA1 - CD4	MHC-II	Cell-Cell Contact	KEGG: hsa04514
CD4 TREG	CD4 TREG	HLA-DPA1	CD4	0.0036395	0	HLA-DPA1_CD4	HLA-DPA1 - CD4	MHC-II	Cell-Cell Contact	KEGG: hsa04514
CD4 TREG	DC	HLA-DPA1	CD4	0.0131105	0	HLA-DPA1_CD4	HLA-DPA1 - CD4	MHC-II	Cell-Cell Contact	KEGG: hsa04514
CD4 TREG	CD4 TH CD69	HLA-DPB1	CD4	0.00560436	0	HLA-DPB1_CD4	HLA-DPB1 - CD4	MHC-II	Cell-Cell Contact	KEGG: hsa04514
CD4 TREG	DC	HLA-DPB1	CD4	0.0110313	0	HLA-DPB1_CD4	HLA-DPB1 - CD4	MHC-II	Cell-Cell Contact	KEGG: hsa04514
CD4 TREG	CD4 TH CD69	HLA-DRB1	CD4	0.00502998	0	HLA-DRB1_CD4	HLA-DRB1 - CD4	MHC-II	Cell-Cell Contact	KEGG: hsa04514
CD4 TREG	DC	HLA-DRB1	CD4	0.00990626	0	HLA-DRB1_CD4	HLA-DRB1 - CD4	MHC-II	Cell-Cell Contact	KEGG: hsa04514
CD4 TREG	CD4 TN	SELPLG	SELL	0.0189943	0	SELPLG_SELL	SELPLG - SELL	SELPLG	Cell-Cell Contact	PMC2431087; PMID: 8892633,PMID: 8896607
CD4 TREG	CD4 TH CD69	SELPLG	SELL	0.0141251	0	SELPLG_SELL	SELPLG - SELL	SELPLG	Cell-Cell Contact	PMC2431087; PMID: 8892633,PMID: 8896607
CD4 TREG	CD4 TREG	SELPLG	SELL	0.0112003	0	SELPLG_SELL	SELPLG - SELL	SELPLG	Cell-Cell Contact	PMC2431087; PMID: 8892633,PMID: 8896607
CD4 TREG	CD8 TN	SELPLG	SELL	0.0188434	0	SELPLG_SELL	SELPLG - SELL	SELPLG	Cell-Cell Contact	PMC2431087; PMID: 8892633,PMID: 8896607
CD4 TREG	CLL	SELPLG	SELL	0.0106544	0	SELPLG_SELL	SELPLG - SELL	SELPLG	Cell-Cell Contact	PMC2431087; PMID: 8892633,PMID: 8896607
CD4 TREG	DC	SELPLG	SELL	0.0118027	0.04	SELPLG_SELL	SELPLG - SELL	SELPLG	Cell-Cell Contact	PMC2431087; PMID: 8892633,PMID: 8896607
CD4 TREG	DC	SEMA4D	PLXNB2	0.00363754	0	SEMA4D_PLXNB2	SEMA4D - PLXNB2	SEMA4	Cell-Cell Contact	PMID: 27533782
CD4 TREG	CLL	SEMA4D	CD72	0.0049324	0	SEMA4D_CD72	SEMA4D - CD72	SEMA4	Cell-Cell Contact	PMID: 22325954
CD4 TREG	DC	SEMA4D	CD72	0.000756836	0	SEMA4D_CD72	SEMA4D - CD72	SEMA4	Cell-Cell Contact	PMID: 22325954
CD4 TREG	CD8 TEX	CD99	PILRB	0.0102389	0	CD99_PILRB	Cd99 - Pilrb	CD99	Cell-Cell Contact	uniprot;PMID:18234675
CD4 TREG	CD4 TN	SIRPG	CD47	0.00371177	0	SIRPG_CD47	SIRPG - CD47	SIRP	Cell-Cell Contact	PMID:15294972
CD4 TREG	CD4 TH KLF2	SIRPG	CD47	0.00395732	0	SIRPG_CD47	SIRPG - CD47	SIRP	Cell-Cell Contact	PMID:15294972
CD4 TREG	CD8 TPEX	SIRPG	CD47	0.0041693	0	SIRPG_CD47	SIRPG - CD47	SIRP	Cell-Cell Contact	PMID:15294972
CD4 TREG	CD8 TEM	SIRPG	CD47	0.00394684	0	SIRPG_CD47	SIRPG - CD47	SIRP	Cell-Cell Contact	PMID:15294972
CD4 TREG	CD4 TH CD69	SIRPG	CD47	0.00803504	0	SIRPG_CD47	SIRPG - CD47	SIRP	Cell-Cell Contact	PMID:15294972
CD4 TREG	CD4 TREG	SIRPG	CD47	0.00372233	0	SIRPG_CD47	SIRPG - CD47	SIRP	Cell-Cell Contact	PMID:15294972
CD4 TREG	CD4 TFH	SIRPG	CD47	0.00343243	0.02	SIRPG_CD47	SIRPG - CD47	SIRP	Cell-Cell Contact	PMID:15294972
CD4 TREG	CD8 TN	SIRPG	CD47	0.00349166	0.02	SIRPG_CD47	SIRPG - CD47	SIRP	Cell-Cell Contact	PMID:15294972
CD4 TREG	CD8 TEX	SIRPG	CD47	0.00368656	0	SIRPG_CD47	SIRPG - CD47	SIRP	Cell-Cell Contact	PMID:15294972
CD4 TREG	CLL	SIRPG	CD47	0.00831023	0	SIRPG_CD47	SIRPG - CD47	SIRP	Cell-Cell Contact	PMID:15294972
CD4 TREG	CD4 TEM GZMK	SIRPG	CD47	0.00494054	0.02	SIRPG_CD47	SIRPG - CD47	SIRP	Cell-Cell Contact	PMID:15294972
