# Supplementary material for: Integrative multi-omics reveals a regulatory and exhausted T-cell landscape in CLL and identifies galectin-9 as an immunotherapy target
Source: Nat Commun. 2025 Aug 7;16:7271. doi: 10.1038/s41467-025-61822-x (PMC12331977; doi:10.1038/s41467-025-61822-x)
Supplement: Supplementary file 26 — Source Data Fig. S10 [file 41467_2025_61822_MOESM26_ESM.xlsx]

## Sheet: FigS10D
FigS10D: Percentage of galectin-9+ B cells and CLL cells from bone marrow, lymph nodes and peripheral blood of WT and TCL1 AT mice.
	WT	a-Galectin9
BM	29.5	77.5
	37.4	77.8
	28.3	88.4
	30.4	59.7
	13.1	50
LN	3.2	18
	6.07	19.7
		12.8
		11.9
		16.3
PB	5.4	18
	11	19.7
		12.8
		11.9
		16.3

## Sheet: FigS10E
FigS10E: Percentage of galectin-9+ B cells and CLL cells from bone marrow, lymph nodes and peripheral blood of WT and TCL1 AT mice.
	Isotype	a-Galectin9
SPL	0.48369	0.6205
	1.14754	0.28407
	0.17536	0.1209
	0.0745467	0.170856
	0.75936	0.08636
	0.28308	0.22748
	0.45933	0.19936
	0.55722	NA
	1.03887
	1.86676
	0.81938
LN	617.22	62.856
	263.67	90.72
	181.374	248.4
	277.848	57.882
	406.815	150.696
	879.84	29.592
	450	23.58
	89.838	175.98
	55.98
	770.82
	229.62

## Sheet: FigS10F
FigS10F: Percentage of PD1+ TIM3+ cells out of CD8+, CD4+ TCONV and CD4+ TREG cells in lymph nodes of isotype antibody- and anti-galectin-9-treated mice
	Isotype	a-Galectin9
% PD1+ TIM3+ out of CD8+ T cells	0.18	0.096
	0.19	0.064
	0.084	0.086
	0.092	0.17
	0.1	0.16
	0.3	0.12
	0.26	0.23
	0.19	0.17
	0.085
	0.15
% PD1+ TIM3+ out of CD4+ Tconv cells	3.21	2.42
	2.96	1.21
	2.72	2.11
	2.46	2.07
	3.78	2.66
	3.25	2.07
	4.04	2.63
	2.83	1.74
	3.96
% PD1+ TIM3+ out of CD4+ Tregs	7.74	5.77
	6.54	5.96
	5.4	5.08
	13.4	5.49
	4.76	4.87
	9.01	4.93
	6.44	4.9
	8.16	4.55
	6.34
	8.61
